# Supplementary material for: Transcriptome profiling of two rice varieties reveals their molecular responses under high night-time temperature
Source: PLoS One. 2024 Oct 10;19(10):e0311746. doi: 10.1371/journal.pone.0311746 (PMC11466396; doi:10.1371/journal.pone.0311746)
Supplement: S1 Table — (XLSX) [file pone.0311746.s002.xlsx]

## Sheet: Antonio_30Cvs25C
Supporting Information--Table S1. Lists of differentially expressed genes under high night temperatures without 1-MCP application.
			baseMean	log2FoldChange	lfcSE	stat	pvalue	padj
OS03G0232050	Os03g0232050	Hypothetical protein.	12.9516	7.12439	1.3528	5.2664	1.39127e-07	3.40553e-05
OS08G0327501	Os08g0327501	Conserved hypothetical protein.	12.8697	7.11628	1.32234	5.38159	7.38295e-08	2.01672e-05
ENSRNA049476430			117.974	5.16806	1.58389	3.26289	0.00110281	0.0365303
ENSRNA049476437			116.641	5.1512	1.60033	3.21883	0.00128713	0.0406277
ENSRNA049476444			116.474	5.14908	1.58044	3.25801	0.00112198	0.0369058
ENSRNA049476447			113.308	5.10817	1.57297	3.24747	0.00116437	0.0380347
ENSRNA049476452			106.974	5.02271	1.5519	3.23649	0.00121008	0.0389875
OS01G0124000	Os01g0124000	Similar to Bowman Birk trypsin inhibitor.	33.9766	4.8143	0.929892	5.17726	2.25167e-07	5.17555e-05
OS02G0653300	Os02g0653300	Conserved hypothetical protein.	12.3056	4.53572	1.06058	4.27663	1.89742e-05	0.00198681
OS01G0132000	Os01g0132000	Similar to Wound-induced protease inhibitor (WIP1).	11.9481	3.46001	0.946919	3.65397	0.000258217	0.0132347
OS03G0718800	Os03g0718800	Similar to Physical impedance induced protein.	31.7728	3.45768	0.608384	5.68339	1.32051e-08	4.78636e-06
OS01G0543600	Os01g0543600	Cytochrome P450 domain containing protein.	194.833	2.6925	0.769295	3.49995	0.000465338	0.0201292
OS01G0901600	Os01g0901600	Similar to 4-coumarate--CoA ligase-like 6.	45.7299	2.67581	0.428696	6.24174	4.32723e-10	2.39882e-07
OS11G0671100	Os11g0671100	Hypothetical protein.	13.2666	2.63757	0.720834	3.65905	0.00025315	0.0131203
OS09G0545300	Os09g0545300	SAUR family protein, Negative regulator of auxin synthesis and transport	13.9037	2.57538	0.735011	3.50387	0.000458552	0.020102
OS06G0591400	Os06g0591400	Conserved hypothetical protein.	38.5039	2.52411	0.71324	3.53893	0.000401751	0.0181859
OS06G0230100	Os06g0230100	Similar to Cellulose synthase-like A1.	43.4433	2.36482	0.540367	4.37633	1.20697e-05	0.00138713
OS12G0106525	Os12g0106525	Hypothetical protein.	33.7709	2.24454	0.651503	3.44517	0.000570705	0.0229238
OS11G0462500	Os11g0462500	Similar to NB-ARC domain containing protein.	21.1979	2.24038	0.610363	3.67058	0.000242002	0.0128125
OS04G0518400	Os04g0518400	Phenylalanine ammonia-lyase, Resistance to brown planthopper (BPH)	79.6313	2.15071	0.440566	4.88169	1.05179e-06	0.000204372
OS01G0647200	Os01g0647200	Hypothetical conserved gene.	58.1742	2.07148	0.595656	3.47764	0.00050585	0.0214253
OS09G0565300	Os09g0565300	Similar to RING-finger protein.	16.4704	2.05715	0.59626	3.45009	0.000560396	0.0227882
OS01G0777900	Os01g0777900	Non-protein coding transcript.	29.1559	2.0366	0.64843	3.14082	0.00168475	0.0493844
OS02G0259850	Os02g0259850	Hypothetical gene.	44.9528	2.02848	0.432918	4.68559	2.79154e-06	0.000411826
OS05G0124600	Os05g0124600	Ankyrin repeat domain containing protein.	24.7707	2.01965	0.506159	3.99016	6.60301e-05	0.00507973
OS05G0344200	Os05g0344200	Conserved hypothetical protein.	44.0891	1.95671	0.471433	4.15055	3.31679e-05	0.00300552
OS07G0142900	Os07g0142900	Aldo/keto reductase family protein.	3132.06	1.92535	0.460231	4.18345	2.87119e-05	0.0027206
OS02G0483500	Os02g0483500	Transferase family protein.	57.6209	1.90118	0.467293	4.0685	4.73172e-05	0.00393274
OS10G0569400	Os10g0569400	RIR1a protein precursor.	89.2777	1.87666	0.452776	4.14479	3.40132e-05	0.00305277
OS07G0604300	Os07g0604300	A member of the COBRA-like protein family, Modulation of &beta;-glucan synthesis during endosperm cell wall formation	33.4438	1.85991	0.460755	4.03666	5.42187e-05	0.00436715
OS03G0844800	Os03g0844800	Conserved hypothetical protein.	54.8218	1.85539	0.489186	3.79282	0.000148947	0.00896919
OS02G0106100	Os02g0106100	Vacuolar acid invertase, Sugar metabolism, Regulation of grain size	2797.51	1.81248	0.485606	3.73241	0.000189655	0.010584
OS06G0651200	Os06g0651200	Conserved hypothetical protein.	23.3667	1.80607	0.492824	3.66473	0.000247602	0.0129633
OS05G0217800	Os05g0217800	BURP domain containing protein.	50.8147	1.75833	0.430252	4.08673	4.37489e-05	0.00374809
OS12G0610600	Os12g0610600	NAC transcription factor, Negative regulation of drought tolerance	70.6405	1.71592	0.288477	5.94822	2.71073e-09	1.24614e-06
OS12G0147800	Os12g0147800	Phytosulphokine precursor, osa-miR164c target gene, Regulation of seed vigor	66.3865	1.71563	0.359948	4.76634	1.87605e-06	0.00030222
OS06G0166400	Os06g0166400	Similar to TINY-like protein (AP2 domain containing protein RAP2.10) (Fragment).	65.4738	1.70359	0.381632	4.46396	8.04596e-06	0.000991178
OS02G0259900	Os02g0259900	Conserved hypothetical protein.	359.13	1.70002	0.236714	7.18176	6.88186e-13	1.62137e-09
OS01G0532300	Os01g0532300	Conserved hypothetical protein.	153.605	1.68956	0.245632	6.87841	6.05232e-12	8.77493e-09
OS03G0626700	Os03g0626700	Multi antimicrobial extrusion protein MatE family protein.	39.8042	1.62867	0.485985	3.35129	0.000804374	0.0290438
OS10G0450800	Os10g0450800	Hypothetical protein.	174.263	1.61966	0.334233	4.8459	1.26037e-06	0.000239954
OS03G0760200	Os03g0760200	Cytochrome P450 family protein.	285.864	1.61755	0.255009	6.34311	2.25177e-10	1.63236e-07
OS11G0489250	Os11g0489250	Similar to Cytochrome P450 family protein, expressed.	186.766	1.60904	0.254493	6.32254	2.573e-10	1.79615e-07
OS06G0697200	Os06g0697200	DEAD-box protein abstrakt.	34.7963	1.60636	0.433645	3.70433	0.00021195	0.0114465
OS08G0529000	Os08g0529000	Auxin efflux carrier, Auxin homeostasis, transport and distribution	365.207	1.59887	0.328289	4.87031	1.11423e-06	0.000214295
OS01G0546400	Os01g0546400	Protein of unknown function DUF6, transmembrane domain containing protein.	72.3717	1.56328	0.371249	4.21088	2.54379e-05	0.00247141
OS01G0757900	Os01g0757900	Haloacid dehalogenase/epoxide hydrolase domain containing protein.	88.0358	1.54553	0.392962	3.93302	8.38856e-05	0.00594389
OS04G0671200	Os04g0671200	Polyamine oxidase, Seed germination	728.69	1.44888	0.280264	5.16971	2.34459e-07	5.3242e-05
OS02G0175000	Os02g0175000	Ion transporter , Na+ transport	103.15	1.44343	0.384219	3.75679	0.000172105	0.00982979
OS07G0586100	Os07g0586100	Similar to Esterase precursor (EC 3.1.1.-) (Early nodule-specific protein homolog) (Latex allergen Hev b 13).	45.8945	1.42684	0.44238	3.22536	0.00125813	0.0400562
OS04G0607500	Os04g0607500	Ion transporter , Na+ transport	327.772	1.41763	0.228129	6.21415	5.16025e-10	2.63445e-07
OS03G0820500	Os03g0820500	Actin depolymerizing factor, Actin-binding protein, Abiotic stress response	89.1992	1.39795	0.435708	3.20845	0.00133451	0.0415063
OS03G0834050	Os03g0834050	Haloacid dehalogenase-like APase, Low-Pi-responsive haloacid dehalogenase (HAD)-like hydrolase, Pi homeostasis	114.291	1.38826	0.343412	4.04255	5.28733e-05	0.00427773
OS03G0255100	Os03g0255100	Similar to Relative to SR12 protein (Fragment).	83.1467	1.38278	0.430355	3.21311	0.00131307	0.0411792
OS01G0139700	Os01g0139700	Conserved hypothetical protein.	40.3609	1.3815	0.407276	3.39205	0.000693723	0.0259946
OS02G0627100	Os02g0627100	Similar to Phenylalanine ammonia-lyase (EC 4.3.1.5).	273.121	1.31663	0.279941	4.70323	2.56074e-06	0.000389232
OS10G0521000	Os10g0521000	Trehalase, Salt stress tolerance	69.0221	1.29194	0.389621	3.31587	0.000913571	0.0320056
OS01G0113500	Os01g0113500	Similar to Receptor-like kinase.	72.8786	1.25798	0.288678	4.35774	1.31414e-05	0.00150115
OS01G0739500	Os01g0739500	Conserved hypothetical protein.	271.525	1.25168	0.234698	5.33313	9.65346e-08	2.56265e-05
OS01G0763200	Os01g0763200	TCP family transcription factor, Strigolactone and cytokinin controlled mesocotyl elongation in darkness	91.0112	1.24929	0.28284	4.41696	1.00099e-05	0.00119862
OS01G0534700	Os01g0534700	ABC transporter, transmembrane domain domain containing protein.	352.39	1.24616	0.234097	5.32328	1.01912e-07	2.61989e-05
OS03G0571700	Os03g0571700	Similar to TRANSPARENT TESTA 12 protein.	57.1941	1.22897	0.363717	3.37891	0.000727745	0.0268472
OS06G0493600	Os06g0493600	Phosphate (Pi) transporter, Pi homeostasis	373.749	1.2194	0.286085	4.26238	2.02261e-05	0.00207417
OS12G0123500	Os12g0123500	Similar to Apyrase precursor (EC 3.6.1.5) (ATP-diphosphatase) (Adenosine diphosphatase) (ADPase) (ATP-diphosphohydrolase).	85.2671	1.21673	0.371307	3.27689	0.00104958	0.0353013
OS01G0332100	Os01g0332100	Similar to Neutral invertase-like protein (Fragment).	355.381	1.2094	0.269607	4.48579	7.26435e-06	0.000912789
OS02G0180800	Os02g0180800	Primary microRNA of OsmiR156d; Target gene(s): SPL (Squamosa Promoter binding protein Like) gene family (Os07g0505200, Os02g0139400, Os01g0922600, Os08g0509600, Os08g0531600, Os09g0491532, Os09g0507100, Os02g0174100, Os06g0663500, Os06g0703500, Os04g0551500), Various developmental processes, especially flower development	195.176	1.17504	0.298897	3.93124	8.45077e-05	0.00596555
OS06G0716100	Os06g0716100	Similar to Chaperone protein dnaJ.	584.865	1.17229	0.168596	6.95327	3.56903e-12	6.34778e-09
OS01G0794400	Os01g0794400	Thioredoxin domain 2 containing protein.	80.2095	1.16979	0.360553	3.24443	0.00117685	0.0382435
OS03G0655400	Os03g0655400	Similar to LIP5.	5711.34	1.15488	0.213651	5.40546	6.46428e-08	1.84604e-05
OS05G0373900	Os05g0373900	Similar to Eukaryotic peptide chain release factor subunit 1 (eRF1) (Eukaryotic release factor 1) (TB3-1) (Cl1 protein).	47.951	1.14695	0.357235	3.21063	0.00132446	0.0412618
OS05G0378900	Os05g0378900	Similar to Golgi transport complex protein-related.	246.986	1.14579	0.188607	6.07503	1.23961e-09	5.9908e-07
OS10G0529700	Os10g0529700	Similar to glutathione transferase35.	135.45	1.1308	0.245852	4.59953	4.23437e-06	0.000586833
OS06G0601500	Os06g0601500	Similar to BZIP2.	58.2571	1.1285	0.337525	3.34344	0.000827461	0.0297066
OS12G0281300	Os12g0281300	Pi-ta protein belonging to the nucleotide-binding site leucine-rich repeat (NBS-LRR) class, Rice blast resistance (Nipponbare: susceptible)	73.4624	1.12803	0.350352	3.21971	0.0012832	0.0406277
OS03G0747900	Os03g0747900	Similar to Myosin heavy chain class XI E1 protein.	122.356	1.123	0.236018	4.75812	1.95406e-06	0.000311002
OS04G0608600	Os04g0608600	Alkyl hydroperoxide reductase subunit C/ Thiol specific antioxidant domain containing protein.	75.3605	1.10974	0.278207	3.98889	6.63838e-05	0.00508619
OS02G0155900	Os02g0155900	Leucine-rich repeat domain containing protein.	75.1366	1.08813	0.270634	4.02068	5.80308e-05	0.00455735
OS04G0412500	Os04g0412500	Similar to OSIGBa0134P10.2 protein.	781.246	1.08429	0.175999	6.16076	7.2398e-10	3.59094e-07
OS08G0485400	Os08g0485400	Similar to Oxidoreductase.	91.0888	1.06074	0.260735	4.06826	4.73649e-05	0.00393274
OS05G0588900	Os05g0588900	Similar to mitochondrial chaperone BCS1.	100.447	1.06033	0.30943	3.42673	0.000610894	0.0239379
OS01G0955700	Os01g0955700	CRT-like transporter, Glutathione homeostasis, Arsenic tolerance	153.897	1.05348	0.220539	4.77687	1.78046e-06	0.000291809
OS05G0521300	Os05g0521300	Similar to Histidine-containing phosphotransfer protein 4.	461.603	1.04641	0.181791	5.75611	8.60765e-09	3.6872e-06
OS05G0406100	Os05g0406100	Inosine/uridine-preferring nucleoside hydrolase domain containing protein.	87.2154	1.02712	0.304603	3.372	0.000746239	0.027364
OS07G0131001	Os07g0131001	Hypothetical protein.	229.915	1.02654	0.280498	3.6597	0.000252512	0.0131203
OS06G0698300	Os06g0698300	Protein phosphatase 2C family protein.	59.3783	1.02276	0.307121	3.33015	0.000867991	0.0307102
OS06G0229000	Os06g0229000	Similar to FtsH protease (VAR2) (Zinc dependent protease).	602.332	1.01872	0.198443	5.13357	2.84293e-07	6.379e-05
OS01G0342500	Os01g0342500	Hypothetical conserved gene.	444.151	1.01595	0.158396	6.41397	1.41782e-10	1.16507e-07
OS11G0417800	Os11g0417800	Non-protein coding transcript.	175.594	1.01147	0.238342	4.24378	2.19788e-05	0.00220349
OS06G0694400	Os06g0694400	Conserved hypothetical protein.	77.4022	1.0064	0.291288	3.45499	0.000550315	0.0226737
OS02G0790500	Os02g0790500	Hypothetical protein.	401.45	1.00131	0.188174	5.3212	1.03085e-07	2.61989e-05
OS02G0129700	Os02g0129700	Hypothetical protein.	307.661	0.986982	0.291093	3.39061	0.000697372	0.0260795
OS04G0103500	Os04g0103500	Serine/threonine protein kinase-related domain containing protein.	63.6159	0.983826	0.305409	3.22134	0.00127593	0.0405542
OS01G0276700	Os01g0276700	Similar to Pyruvate kinase, cytosolic isozyme (EC 2.7.1.40) (PK).	101.439	0.983321	0.300785	3.26918	0.00107859	0.0358784
OS09G0478300	Os09g0478300	Similar to Cellulose synthase-like protein E6.	3029.34	0.982587	0.15732	6.24579	4.21658e-10	2.39882e-07
OS01G0263900	Os01g0263900	Hypothetical protein.	104.062	0.982283	0.302727	3.24478	0.00117539	0.0382435
OS07G0543500	Os07g0543500	Armadillo-like helical domain containing protein.	97.9276	0.950305	0.286294	3.31933	0.000902321	0.0317294
OS04G0419700	Os04g0419700	Similar to H0525E10.7 protein.	108.918	0.93538	0.237067	3.94563	7.95893e-05	0.00574751
OS10G0506100	Os10g0506100	Heavy metal transport/detoxification protein domain containing protein.	115.05	0.93406	0.239645	3.89768	9.71172e-05	0.00658441
OS01G0871500	Os01g0871500	TGF-beta receptor, type I/II extracellular region family protein.	168.228	0.92898	0.260117	3.57139	0.000355087	0.0165252
OS04G0527400	Os04g0527400	BRO1 domain containing protein.	363.646	0.921873	0.260524	3.53854	0.00040235	0.0181859
OS09G0436800	Os09g0436800	CAAX amino terminal protease domain containing protein.	109.927	0.913001	0.243431	3.75055	0.000176448	0.00998708
OS02G0593400	Os02g0593400	Conserved hypothetical protein.	139.398	0.907548	0.286018	3.17305	0.00150849	0.0454911
OS01G0149800	Os01g0149800	Metallothionein-like protein type 2.	10776.4	0.906683	0.159448	5.68638	1.29763e-08	4.78636e-06
OS06G0129900	Os06g0129900	Similar to Cytochrome P450 CYPD.	372.986	0.905665	0.234571	3.86094	0.000112951	0.00736646
OS02G0823100	Os02g0823100	Plasma membrane intrinsic protein, Promotion of plant tolerance to water deficit and growth	942.233	0.90031	0.149145	6.03649	1.57506e-09	7.42166e-07
OS01G0192000	Os01g0192000	CCCH-type zinc finger protein, Negative regulator for leaf senescence	581.324	0.89553	0.177117	5.05616	4.27777e-07	9.37528e-05
OS03G0159100	Os03g0159100	Similar to Protein kinase APK1B, chloroplast precursor (EC 2.7.1.-).	118.687	0.889021	0.234276	3.79475	0.00014779	0.00892801
OS02G0460200	Os02g0460200	Similar to OSIGBa0131F24.5 protein.	1679.19	0.881502	0.184344	4.78182	1.73711e-06	0.000287202
OS01G0149200	Os01g0149200	Hypothetical gene.	342.115	0.880739	0.213713	4.12113	3.77022e-05	0.00330517
OS02G0203700	Os02g0203700	Similar to Testis expressed sequence 13A protein.	271.536	0.856327	0.23459	3.65032	0.000261914	0.0132347
OS08G0191700	Os08g0191700	Glyoxalase I, Abiotic stress response	5527.93	0.844063	0.145146	5.81527	6.0537e-09	2.65349e-06
OS01G0846450	Os01g0846450	Hypothetical conserved gene.	1461.32	0.828482	0.210051	3.94419	8.007e-05	0.00576015
OS08G0520000	Os08g0520000	Mitochondrial substrate carrier family protein.	111.64	0.823368	0.239288	3.44091	0.000579759	0.0231511
OS04G0121100	Os04g0121100	Similar to OSIGBa0115D20.4 protein.	191.326	0.81634	0.211075	3.86753	0.000109942	0.00724538
OS01G0642100	Os01g0642100	Hypothetical conserved gene.	214.204	0.815703	0.215637	3.78275	0.000155104	0.00913564
OS05G0165900	Os05g0165900	Serine/threonine protein kinase-related domain containing protein.	146.26	0.796808	0.251082	3.1735	0.00150612	0.0454911
OS07G0203300	Os07g0203300	Nucleic acid-binding, OB-fold domain containing protein.	223.412	0.789568	0.195254	4.04379	5.25935e-05	0.00427773
OS09G0478100	Os09g0478100	Cellulose synthase family protein.	586.899	0.759781	0.139937	5.42944	5.65313e-08	1.63923e-05
OS04G0598900	Os04g0598900	Similar to Wall-associated kinase-like protein.	225.453	0.745628	0.232211	3.21099	0.00132277	0.0412618
OS02G0670400	Os02g0670400	Similar to HMGc1 protein.	176.333	0.743909	0.20143	3.69313	0.000221512	0.0118273
OS12G0133100	Os12g0133100	Major facilitator superfamily protein.	586.962	0.742977	0.165151	4.49879	6.83421e-06	0.000864505
OS10G0532300	Os10g0532300	Heavy metal transport/detoxification protein domain containing protein.	558.338	0.742768	0.215077	3.4535	0.000553368	0.0226737
OS02G0801300	Os02g0801300	Similar to Cyclin-B1-2.	331.365	0.740223	0.194773	3.80045	0.000144435	0.00875341
OS04G0201900	Os04g0201900	Similar to H0512B01.10 protein.	135.42	0.737399	0.223549	3.29861	0.000971662	0.0335497
OS05G0551801	Os05g0551801	Hypothetical gene.	219.02	0.725549	0.227087	3.19503	0.00139818	0.0429899
OS04G0605500	Os04g0605500	P-type IIB Ca(2+) ATPase, Stress tolerance	1103.56	0.720761	0.172764	4.17195	3.02009e-05	0.00279045
OS01G0642200	Os01g0642200	Conserved hypothetical protein.	12813.5	0.719404	0.222925	3.22711	0.00125049	0.0398804
OS05G0388550	Os05g0388550	Non-protein coding transcript.	348.926	0.714219	0.205471	3.47602	0.000508917	0.0214814
OS01G0642000	Os01g0642000	Carboxylesterase, type B family protein.	224.917	0.709545	0.166477	4.26213	2.02487e-05	0.00207417
OS01G0585100	Os01g0585100	Similar to Integral membrane protein.	280.725	0.694149	0.2044	3.39603	0.000683703	0.0258245
OS05G0495300	Os05g0495300	Conserved hypothetical protein.	2118.39	0.693646	0.187036	3.70863	0.000208383	0.0112862
OS06G0204400	Os06g0204400	Similar to Aminoalcoholphosphotransferase.	350.809	0.693406	0.156925	4.4187	9.92977e-06	0.00119862
OS03G0192700	Os03g0192700	Myo-inositol 3-phosphate synthase 1, Phytic acid biosynthesis, Determination of phytic acid accumulation in grain	6032.46	0.693151	0.192122	3.60788	0.000308712	0.0148847
OS01G0628900	Os01g0628900	Cytochrome P450 family protein.	167.08	0.685795	0.199013	3.44598	0.000568999	0.0229156
OS08G0480000	Os08g0480000	Multi antimicrobial extrusion protein MatE family protein.	303.678	0.680005	0.160906	4.22611	2.37766e-05	0.00235401
OS03G0159150	Os03g0159150	Hypothetical protein.	135.375	0.677211	0.203988	3.31985	0.00090065	0.0317294
OS03G0327800	Os03g0327800	NAC Family transcriptional activator, Abiotic stress response, Positive regulator of leaf senescence	419.265	0.675183	0.175787	3.84092	0.000122576	0.00782793
OS09G0362800	Os09g0362800	Hypothetical conserved gene.	2004.53	0.663737	0.138475	4.79318	1.64154e-06	0.000281048
OS05G0573300	Os05g0573300	Similar to CTP synthase 1 (EC 6.3.4.2) (UTP--ammonia ligase 1) (CTP synthetase 1).	208.674	0.648891	0.17776	3.65038	0.000261855	0.0132347
OS02G0156200	Os02g0156200	Leucine-rich repeat domain containing protein.	144.124	0.641296	0.189685	3.38084	0.000722642	0.0267764
OS04G0652400	Os04g0652400	Ortholog of the sulfate transporter family group 3 , Grain metabolism	1791.4	0.637185	0.114688	5.55579	2.76353e-08	8.68118e-06
OS02G0817900	Os02g0817900	Cytochrome P450 family protein.	1608.32	0.6354	0.121475	5.2307	1.68874e-07	4.08068e-05
OS12G0621900	Os12g0621900	Similar to Mov34/MPN/PAD-1 family protein, expressed.	1302.35	0.630976	0.125207	5.03945	4.6687e-07	9.88716e-05
OS08G0472800	Os08g0472800	Cytochrome P450 family protein.	382.465	0.629622	0.182375	3.45236	0.000555711	0.0227203
OS07G0164900	Os07g0164900	Similar to ABA aldehyde oxidase.	593.411	0.628626	0.167549	3.75189	0.000175506	0.00996364
OS05G0455500	Os05g0455500	Similar to Delta-1-pyrroline-5-carboxylate synthetase.	780.891	0.610011	0.178948	3.40887	0.000652314	0.0249569
OS05G0130200	Os05g0130200	Conserved hypothetical protein.	320.016	0.60169	0.190416	3.15987	0.00157838	0.0471462
OS11G0117400	Os11g0117400	Similar to WRKY DNA binding domain containing protein, expressed.	2000.87	0.599283	0.153294	3.90938	9.25351e-05	0.00631921
OS06G0524400	Os06g0524400	Protein of unknown function DUF231, plant domain containing protein.	773.865	0.592042	0.134888	4.38914	1.13799e-05	0.001324
OS08G0561700	Os08g0561700	Similar to Superoxide dismutase.	1006.67	0.585475	0.174871	3.34804	0.000813848	0.0293297
OS01G0897600	Os01g0897600	Glycoside hydrolase, family 1 protein.	957.994	0.585404	0.184013	3.18133	0.00146602	0.0444953
OS01G0136400	Os01g0136400	Protein kinase, core domain containing protein.	265.337	0.584887	0.185885	3.14651	0.00165234	0.0488141
OS09G0519150	Os09g0519150	Non-protein coding transcript.	236.137	0.579561	0.167813	3.45361	0.000553138	0.0226737
OS05G0202800	Os05g0202800	Similar to Metallothionein-like protein 3B.	79499.7	0.571892	0.164544	3.47562	0.00050968	0.0214814
OS01G0361800	Os01g0361800	Hypothetical conserved gene.	203.463	0.571232	0.163064	3.50311	0.000459865	0.020102
OS01G0878300	Os01g0878300	Protein kinase, core domain containing protein.	1217.25	0.563528	0.151593	3.71738	0.0002013	0.0110488
OS09G0471400	Os09g0471400	Similar to WAK80 - OsWAK receptor-like protein kinase.	667.255	0.551897	0.117555	4.69479	2.66883e-06	0.000402418
OS06G0668200	Os06g0668200	Similar to Phosphoglycerate kinase, cytosolic (EC 2.7.2.3).	643.819	0.550986	0.148249	3.71663	0.0002019	0.0110488
OS06G0316300	Os06g0316300	Glycine rich family protein.	966.39	0.542944	0.100678	5.39289	6.93318e-08	1.92172e-05
OS04G0338100	Os04g0338100	Similar to IN2-2 protein.	572.178	0.536901	0.151582	3.54199	0.000397115	0.0180793
OS03G0250000	Os03g0250000	Conserved hypothetical protein.	683.971	0.534869	0.147122	3.63556	0.000277381	0.0136504
OS08G0379200	Os08g0379200	ATPase, P-type, K/Mg/Cd/Cu/Zn/Na/Ca/Na/H-transporter family protein.	408.667	0.533178	0.127596	4.17864	2.93251e-05	0.0027636
OS08G0307400	Os08g0307400	Similar to Phosphatidylinositol 3-kinase 1.	1606.78	0.531043	0.151755	3.49934	0.000466419	0.0201292
OS06G0491300	Os06g0491300	Hypothetical conserved gene.	208.082	0.52729	0.163276	3.22944	0.00124031	0.0396291
OS10G0473400	Os10g0473400	Beta-glucosidase, GBA2 type domain containing protein.	396.249	0.526214	0.145081	3.62704	0.00028669	0.0140352
OS02G0829600	Os02g0829600	Zinc finger, RING/FYVE/PHD-type domain containing protein.	863.154	0.521116	0.109544	4.75714	1.96356e-06	0.000311002
OS10G0209700	Os10g0209700	Heavy metal transport/detoxification protein domain containing protein.	2186.46	0.510368	0.126969	4.01963	5.82886e-05	0.0045586
OS03G0388500	Os03g0388500	Similar to Anther ethylene-upregulated protein ER1 (Fragment).	639.88	0.5103	0.145727	3.50176	0.0004622	0.0201191
OS12G0170700	Os12g0170700	Conserved hypothetical protein.	363.852	0.501451	0.159851	3.13698	0.00170696	0.0495728
OS02G0777700	Os02g0777700	Similar to XI-I (Myosin-like protein XI-I); motor/ protein binding.	476.522	0.499114	0.134308	3.7162	0.000202239	0.0110488
OS08G0138900	Os08g0138900	Conserved hypothetical protein.	2710.75	0.496767	0.117788	4.21746	2.47071e-05	0.00242541
OS03G0270200	Os03g0270200	Hypothetical conserved gene.	1013.58	0.493781	0.098822	4.99667	5.83277e-07	0.000118211
OS05G0256100	Os05g0256100	Similar to SHR5-receptor-like kinase (Fragment).	889.157	0.493155	0.132562	3.72017	0.00019909	0.0110042
OS06G0674000	Os06g0674000	Conserved hypothetical protein.	437.671	0.492066	0.156114	3.15197	0.00162171	0.0482115
OS01G0633100	Os01g0633100	ADP-glucose pyrophosphorylase large subunit, Controll of starch biosynthesis in endosperm development	1018.28	0.483107	0.145761	3.31437	0.000918496	0.0320589
OS08G0109400	Os08g0109400	AUX/IAA protein family protein.	940.991	0.477567	0.117939	4.04927	5.13776e-05	0.00421028
OS03G0146000	Os03g0146000	Similar to RAB1X.	718.381	0.474468	0.130748	3.62887	0.00028466	0.0139721
OS02G0461100	Os02g0461100	Conserved hypothetical protein.	450.972	0.474007	0.135846	3.48928	0.000484318	0.0207342
OS05G0148000	Os05g0148000	Hypothetical conserved gene.	490.633	0.46884	0.11955	3.92169	8.79299e-05	0.00611551
OS09G0440300	Os09g0440300	Aldehyde dehydrogenase, Seed maturation, Maintenance of viability during storage, Lysine catabolism	987.846	0.465385	0.133263	3.49224	0.000478996	0.0206121
OS02G0498666	Os02g0498666	Non-protein coding transcript.	464.075	0.463809	0.121288	3.82404	0.000131284	0.00822071
OS06G0258900	Os06g0258900	NAD(P)-binding domain containing protein.	1137.61	0.456338	0.129044	3.53631	0.000405765	0.0182092
OS05G0116100	Os05g0116100	Dehydroascorbate reductase.	7281.72	0.454386	0.142762	3.18281	0.00145851	0.0444104
OS05G0394900	Os05g0394900	Conserved hypothetical protein.	399.899	0.450455	0.137598	3.27369	0.00106153	0.0355741
OS03G0701900	Os03g0701900	Similar to Pinin/SDK/memA/ protein conserved region containing protein.	1336.98	0.450109	0.131637	3.41931	0.000627791	0.0243051
OS01G0719100	Os01g0719100	Similar to RING finger and CHY zinc finger domain-containing protein 1.	9690.63	0.447687	0.124088	3.60782	0.000308782	0.0148847
OS02G0471500	Os02g0471500	Protein phosphatase 2C domain containing protein.	732.684	0.445491	0.128636	3.46318	0.000533824	0.0221773
OS08G0538600	Os08g0538600	Stress up-regulated Nod 19 family protein.	2328.27	0.443634	0.111648	3.97349	7.08272e-05	0.00531853
OS03G0686300	Os03g0686300	Similar to unconventional myosin heavy chain.	1015.56	0.433906	0.118757	3.65373	0.000258454	0.0132347
OS03G0754300	Os03g0754300	Conserved hypothetical protein.	541.022	0.431443	0.117503	3.67176	0.000240888	0.0128125
OS03G0411100	Os03g0411100	Heme activator protein, CCAAT-binding transcription factor, Biotic and abiotic resistances	780.699	0.430981	0.137502	3.13437	0.00172221	0.0497857
OS08G0379000	Os08g0379000	RNA-processing protein, HAT helix domain containing protein.	630.616	0.426926	0.118063	3.61608	0.000299098	0.014492
OS12G0617800	Os12g0617800	Cation/H+ exchanger domain containing protein.	3960.74	0.41223	0.126402	3.26128	0.00110912	0.0366107
OS03G0769400	Os03g0769400	BTB/POZ fold domain containing protein.	386.819	0.408613	0.128347	3.18366	0.00145424	0.044352
OS08G0451400	Os08g0451400	AT-rich interaction region domain containing protein.	740.123	0.407382	0.123829	3.28989	0.00100228	0.0342228
OS07G0420700	Os07g0420700	Similar to Alpha-glucosidase like protein.	534.006	0.405336	0.126503	3.20416	0.00135456	0.0419913
OS07G0150100	Os07g0150100	Protein of unknown function DUF221 domain containing protein.	993.784	0.400596	0.126089	3.17709	0.0014876	0.0450054
OS03G0448500	Os03g0448500	Similar to Calcineurin B-like protein 7.	550.727	0.38254	0.117181	3.26453	0.00109648	0.0363845
OS02G0759900	Os02g0759900	Similar to threonine endopeptidase.	7029.7	0.381829	0.11114	3.43558	0.000591283	0.0235116
OS03G0423850	Os03g0423850	Similar to Helicase-like protein.	2158.04	0.378988	0.115143	3.29145	0.000996715	0.0340945
OS02G0469200	Os02g0469200	Conserved hypothetical protein.	879.803	0.377524	0.111539	3.38468	0.000712622	0.0265445
OS03G0213900	Os03g0213900	Conserved hypothetical protein.	1800.93	0.371271	0.103557	3.5852	0.000336824	0.0158711
OS03G0696300	Os03g0696300	Similar to Nuclear transcription factor Y subunit A-1.	1767.22	0.371162	0.118077	3.14339	0.00167003	0.0490291
OS02G0706400	Os02g0706400	Similar to RADIALIS.	540.561	0.37103	0.115405	3.21502	0.00130434	0.0409735
OS04G0509100	Os04g0509100	Similar to triacylglycerol lipase.	881.745	0.370323	0.112845	3.28169	0.00103187	0.0348542
OS12G0641100	Os12g0641100	Similar to Na+/H+ antiporter.	1056.67	0.365433	0.101576	3.59762	0.000321138	0.0154325
OS07G0660200	Os07g0660200	Similar to chromatin remodeling complex subunit.	1392.61	0.365027	0.109333	3.33867	0.000841804	0.0300499
OS01G0752700	Os01g0752700	Similar to GTP-binding protein.	631.049	0.362166	0.115136	3.14554	0.00165778	0.0488218
OS07G0570300	Os07g0570300	Peptidase M16, core domain containing protein.	1184.76	0.36029	0.104609	3.44415	0.000572853	0.0229238
OS03G0401100	Os03g0401100	Similar to Protein kinase domain containing protein, expressed.	5285.1	0.359961	0.0850246	4.23361	2.29967e-05	0.00229334
OS03G0586700	Os03g0586700	Conserved hypothetical protein.	613.122	0.358186	0.112304	3.18943	0.00142553	0.0436169
OS03G0429800	Os03g0429800	Similar to Xanthine dehydrogenase 1 (EC 1.1.1.204).	1610.97	0.35497	0.107494	3.30223	0.000959207	0.0332949
OS06G0726400	Os06g0726400	Starch branching enzyme	2250.26	0.331758	0.0977341	3.39449	0.000687555	0.0258664
OS08G0135900	Os08g0135900	Similar to Tryptophan synthase beta chain 1 (EC 4.2.1.20) (Orange pericarp 1) (Fragment).	2138.03	0.313762	0.0940214	3.33714	0.000846463	0.0301021
OS08G0157600	Os08g0157600	MYB transcription factor, Circadian clock	34993.7	0.294833	0.0883236	3.33811	0.000843518	0.0300541
OS01G0208700	Os01g0208700	Similar to Phosphoenolpyruvate carboxylase (Fragment).	3545.27	-0.271165	0.0865127	-3.1344	0.00172207	0.0497857
OS04G0533300	Os04g0533300	Similar to Remorin (pp34).	15387	-0.272533	0.0753253	-3.61808	0.000296797	0.0144176
OS11G0621400	Os11g0621400	Conserved hypothetical protein.	1531.53	-0.276157	0.08502	-3.24814	0.00116162	0.0380108
OS06G0728000	Os06g0728000	HMG1 protein (HMGB1).	24120.7	-0.294967	0.0924961	-3.18897	0.00142782	0.0436169
OS01G0700000	Os01g0700000	Conserved hypothetical protein.	2596.72	-0.297589	0.0774427	-3.8427	0.000121689	0.00782793
OS04G0657500	Os04g0657500	Lipase, class 3 family protein.	15525.5	-0.301188	0.0855023	-3.52258	0.000427373	0.0189532
OS08G0269700	Os08g0269700	Conserved hypothetical protein.	1012.86	-0.309036	0.0953792	-3.24008	0.00119498	0.038633
OS03G0594900	Os03g0594900	Cytochrome P450 family protein.	3236.49	-0.317986	0.0917661	-3.46518	0.00052988	0.0220955
OS07G0685700	Os07g0685700	Transcription factor, Response to ethylene stimulus, Wound signaling	1890.76	-0.321606	0.102086	-3.15034	0.0016308	0.0483827
OS07G0637300	Os07g0637300	Similar to Pyruvate dehydrogenase kinase.	27481.2	-0.324606	0.10214	-3.17806	0.00148266	0.0449278
OS07G0185900	Os07g0185900	Conserved hypothetical protein.	10890.8	-0.325039	0.0854387	-3.80435	0.000142178	0.00869099
OS11G0216100	Os11g0216100	Similar to Heat shock protein binding protein.	4114.78	-0.329303	0.09518	-3.45979	0.000540594	0.022359
OS03G0228200	Os03g0228200	Conserved hypothetical protein.	8163.61	-0.33592	0.0850058	-3.95173	7.75883e-05	0.00564627
OS01G0281100	Os01g0281100	Conserved hypothetical protein.	2143.22	-0.336353	0.102858	-3.27007	0.00107521	0.0358683
OS04G0623800	Os04g0623800	Similar to Aminomethyltransferase, mitochondrial precursor (EC 2.1.2.10) (Glycine cleavage system T protein) (GCVT).	21519	-0.34283	0.107758	-3.18147	0.0014653	0.0444953
OS03G0206700	Os03g0206700	BTB/POZ fold domain containing protein.	1458.12	-0.343737	0.0966747	-3.55561	0.000377108	0.0172902
OS05G0151300	Os05g0151300	Rubber elongation factor family protein.	3809.49	-0.349306	0.107097	-3.26158	0.00110793	0.0366107
OS07G0100200	Os07g0100200	Similar to PDX1-like protein 4.	3903.52	-0.35748	0.109858	-3.25402	0.00113784	0.0372975
OS06G0506600	Os06g0506600	Similar to Ubiquitin carrier protein.	2684.35	-0.362139	0.0959971	-3.7724	0.000161684	0.00934792
OS08G0152400	Os08g0152400	Similar to P450.	1833.52	-0.368739	0.0934522	-3.94575	7.95516e-05	0.00574751
OS03G0851700	Os03g0851700	Similar to TGB12K interacting protein 3.	5118.12	-0.370685	0.101646	-3.64681	0.000265512	0.0133127
OS07G0246200	Os07g0246200	Similar to Calreticulin (Fragment).	1824.77	-0.37517	0.119315	-3.14436	0.00166452	0.0489437
OS05G0568000	Os05g0568000	Similar to FAE1.	1045.2	-0.377998	0.103653	-3.64675	0.000265576	0.0133127
OS04G0507100	Os04g0507100	Conserved hypothetical protein.	1254.02	-0.383016	0.0997392	-3.84017	0.000122949	0.00782793
OS07G0613500	Os07g0613500	Similar to Protein kinase APK1B, chloroplast precursor (EC 2.7.1.-).	661.45	-0.383141	0.117205	-3.26899	0.00107932	0.0358784
OS03G0128800	Os03g0128800	Conserved hypothetical protein.	2600.7	-0.383304	0.115624	-3.3151	0.000916093	0.0320343
OS12G0566300	Os12g0566300	Subunit A of the heteromeric ATP-citrate lyase, Negative regulation of cell death, Disease resistance	1184.01	-0.383996	0.111483	-3.44442	0.000572285	0.0229238
OS04G0601400	Os04g0601400	EF-HAND 2 domain containing protein.	856.18	-0.386919	0.106373	-3.63738	0.000275428	0.0135897
OS07G0196200	Os07g0196200	Protein of unknown function DUF3252 domain containing protein.	2623.47	-0.388165	0.106104	-3.65833	0.000253866	0.0131203
OS04G0500700	Os04g0500700	Similar to Hydroxyanthranilate hydroxycinnamoyltransferase 3.	908.671	-0.389835	0.0985107	-3.95729	7.58041e-05	0.00560296
OS08G0163500	Os08g0163500	Protein of unknown function DUF1005 family protein.	513.175	-0.390973	0.120439	-3.24623	0.00116943	0.038134
OS09G0268300	Os09g0268300	Similar to Hexose carrier.	993.673	-0.397386	0.10489	-3.78859	0.000151507	0.00902232
OS05G0223000	Os05g0223000	Similar to TCH2 (TOUCH 2); calcium ion binding.	1232.67	-0.399845	0.111932	-3.5722	0.000353991	0.0165149
OS03G0761100	Os03g0761100	Protein phosphatase 2C-like protein.	674.117	-0.401071	0.122405	-3.27658	0.00105072	0.0353013
OS03G0787300	Os03g0787300	Similar to DnaJ homolog.	8776.84	-0.405979	0.0953249	-4.2589	2.05432e-05	0.00209296
OS06G0593800	Os06g0593800	UDP-glucuronosyl/UDP-glucosyltransferase family protein.	855.313	-0.40936	0.117334	-3.48883	0.000485133	0.0207342
OS03G0290300	Os03g0290300	Similar to W-3 fatty acid desaturase (Fragment).	8551.38	-0.410441	0.108997	-3.76563	0.000166129	0.00954636
OS06G0608700	Os06g0608700	Similar to Fructose-bisphosphate aldolase, cytoplasmic isozyme (EC 4.1.2.13).	20911.2	-0.411995	0.118614	-3.47342	0.000513869	0.0215231
OS04G0539500	Os04g0539500	Similar to H0115B09.1 protein.	840.145	-0.412036	0.120854	-3.40936	0.000651148	0.0249569
OS09G0460500	Os09g0460500	Lipase, GDXG, active site domain containing protein.	1679.09	-0.417482	0.122841	-3.39855	0.000677444	0.0256395
OS01G0585300	Os01g0585300	Protein of unknown function DUF1118 family protein.	2815.17	-0.422374	0.127166	-3.32143	0.00089556	0.0316096
OS01G0323600	Os01g0323600	Similar to S-adenosylmethionine synthase 2.	4145.84	-0.422578	0.134617	-3.13911	0.0016946	0.0494424
OS02G0220400	Os02g0220400	GATA transcription factor, Chloroplast development, Plant architecture	1141.22	-0.42762	0.102425	-4.17497	2.98022e-05	0.00279045
OS05G0461400	Os05g0461400	Similar to Histone H2A.2.1.	2487.41	-0.427817	0.0946543	-4.51978	6.19028e-06	0.000804651
OS12G0441600	Os12g0441600	O-methyltransferase, family 2 domain containing protein.	844.576	-0.432153	0.126721	-3.41027	0.000648976	0.0249569
OS11G0521500	Os11g0521500	Similar to Acyl carrier protein, chloroplast precursor (ACP) (ACP05) (Clone 29C08).	950.38	-0.433972	0.134021	-3.2381	0.0012033	0.0388353
OS02G0792800	Os02g0792800	Similar to Rieske iron-sulfur protein Tic55 precursor.	1902.98	-0.435653	0.10209	-4.26732	1.97834e-05	0.0020601
OS03G0116300	Os03g0116300	Similar to catalytic/ hydrolase.	1154.87	-0.435952	0.129672	-3.36195	0.000773928	0.0281059
OS04G0402100	Os04g0402100	Similar to Calnexin (Fragment).	3232.2	-0.436813	0.102696	-4.25348	2.10475e-05	0.00213281
OS02G0644100	Os02g0644100	Similar to Heat shock protein STI (Stress inducible protein) (GmSTI).	1481.1	-0.443473	0.116587	-3.8038	0.000142493	0.00869099
OS12G0263200	Os12g0263200	Pinoresinol-lariciresinol reductase TH2.	1319.62	-0.444572	0.113717	-3.90945	9.25064e-05	0.00631921
OS01G0108600	Os01g0108600	Basic helix-loop-helix dimerisation region bHLH domain containing protein.	885.778	-0.448829	0.138412	-3.24269	0.00118405	0.0384113
OS03G0800000	Os03g0800000	Similar to Nitrate and chloride transporter.	1483.51	-0.45046	0.131015	-3.43824	0.000585499	0.0233308
OS02G0606200	Os02g0606200	Zinc finger, B-box domain containing protein.	2422.96	-0.45477	0.126641	-3.59101	0.000329403	0.0155995
OS06G0605900	Os06g0605900	E3 ligase, Resistance to brown planthopper (BPH)	1572.88	-0.454871	0.121863	-3.73265	0.000189474	0.010584
OS06G0556000	Os06g0556000	Amino acid permease, Transport of amino acids	1408.8	-0.454888	0.107656	-4.22537	2.38548e-05	0.00235401
OS01G0919600	Os01g0919600	Protein of unknown function DUF707 family protein.	1788.79	-0.454953	0.140812	-3.23093	0.00123389	0.0395516
OS03G0691400	Os03g0691400	Thioesterase superfamily domain containing protein.	352.372	-0.457309	0.143236	-3.19269	0.00140954	0.0432687
OS09G0530300	Os09g0530300	Cytochrome P450 family protein.	522.862	-0.457591	0.11946	-3.8305	0.000127885	0.00806145
OS06G0564500	Os06g0564500	Cysteine synthase (EC 4.2.99.8).	771.631	-0.459199	0.132176	-3.47415	0.000512479	0.0215127
OS03G0305000	Os03g0305000	AMP-binding protein.	4066.95	-0.460312	0.0961039	-4.78973	1.67006e-06	0.000281048
OS02G0115900	Os02g0115900	Endosperm lumenal binding protein.	1852.77	-0.462359	0.146353	-3.1592	0.00158201	0.04718
OS02G0675800	Os02g0675800	Cyclin-like F-box domain containing protein.	1794.39	-0.462746	0.121305	-3.81475	0.000136322	0.00840991
OS11G0595200	Os11g0595200	PAP fibrillin family protein.	5878	-0.463432	0.113439	-4.08529	4.40216e-05	0.00375438
OS07G0425000	Os07g0425000	Biopterin transport-related protein BT1 family protein.	2530.01	-0.464065	0.124219	-3.73585	0.00018708	0.0105257
OS02G0188000	Os02g0188000	UDP-glucuronosyl/UDP-glucosyltransferase family protein.	838.903	-0.466285	0.136247	-3.42235	0.000620825	0.0241669
OS07G0562700	Os07g0562700	Similar to Type III chlorophyll a/b-binding protein (Fragment).	52340.2	-0.46693	0.132477	-3.52462	0.000424089	0.018852
OS03G0711100	Os03g0711100	Member of the CONSTANS-like (COL) family, Flowering time repressor	7145.25	-0.467545	0.142306	-3.28548	0.00101808	0.0344805
OS02G0726300	Os02g0726300	Similar to AOBP (Ascorbate oxidase promoter-binding protein).	450.405	-0.470084	0.146382	-3.21134	0.00132115	0.0412618
OS09G0520500	Os09g0520500	Conserved hypothetical protein.	530.216	-0.47088	0.128902	-3.65302	0.000259178	0.0132347
OS06G0684000	Os06g0684000	Similar to FAD-dependent pyridine nucleotide-disulphide oxidoreductase; Calcium-binding EF-hand.	352.555	-0.470917	0.136435	-3.45159	0.0005573	0.0227359
OS02G0261100	Os02g0261100	Ubiquitin-conjugating enzyme E2, Elicitor-induced defense response	658.152	-0.471603	0.146487	-3.21942	0.0012845	0.0406277
OS07G0674100	Os07g0674100	Hypothetical conserved gene.	1230.53	-0.474633	0.12737	-3.7264	0.000194232	0.0107991
OS01G0938100	Os01g0938100	Photosystem II protein Psb28, class 1 domain containing protein.	2248.03	-0.476785	0.130709	-3.64769	0.000264609	0.0133127
OS02G0506600	Os02g0506600	Heat shock protein DnaJ, cysteine-rich domain domain containing protein.	2156.33	-0.482176	0.124621	-3.86915	0.000109214	0.00723044
OS03G0709000	Os03g0709000	Membrane-associated, eicosanoid and glutathione metabolism (MAPEG) domain containing protein.	1361.34	-0.48347	0.119596	-4.04251	5.28816e-05	0.00427773
OS06G0133200	Os06g0133200	Conserved hypothetical protein.	576.286	-0.484718	0.13225	-3.66515	0.00024719	0.0129633
OS01G0717700	Os01g0717700	EGF-like, alliinase domain containing protein.	1310.15	-0.48686	0.14294	-3.40605	0.000659105	0.0251474
OS03G0765900	Os03g0765900	PetM of cytochrome b6/f complex subunit 7 domain containing protein.	3210.33	-0.488075	0.15252	-3.20007	0.00137392	0.0425217
OS02G0532800	Os02g0532800	7TM GPCR, rhodopsin-like domain containing protein.	1187.17	-0.490386	0.140463	-3.49121	0.000480829	0.0206439
OS11G0599200	Os11g0599200	UDP-glucuronosyl/UDP-glucosyltransferase family protein.	5196.82	-0.491068	0.102509	-4.79051	1.66357e-06	0.000281048
OS12G0291400	Os12g0291400	Similar to Petunia ribulose 1, 5-bisphosphate carboxylase small subunit mRNA (clone pSSU 51), partial cds. (Fragment).	42085.6	-0.49654	0.143965	-3.44904	0.000562581	0.0227882
OS08G0409100	Os08g0409100	Trehalose-6-phosphate phosphatase.	3979.89	-0.498472	0.157746	-3.15996	0.00157789	0.0471462
OS04G0497700	Os04g0497700	Similar to CONSTANS-like protein.	3843.41	-0.50265	0.10948	-4.59126	4.40575e-06	0.000597406
OS09G0367900	Os09g0367900	Conserved hypothetical protein.	3134.95	-0.504856	0.114321	-4.41614	1.00479e-05	0.00119862
OS09G0346500	Os09g0346500	Similar to Chlorophyll a-b binding protein, chloroplast precursor (LHCII type I CAB) (LHCP).	152986	-0.507665	0.11839	-4.28806	1.80237e-05	0.00190849
OS02G0750100	Os02g0750100	Similar to ATP synthase.	1974.58	-0.511545	0.109183	-4.68521	2.79678e-06	0.000411826
OS12G0575000	Os12g0575000	Protein of unknown function DUF1118 family protein.	5025.63	-0.513362	0.158753	-3.23371	0.00122194	0.0392354
OS07G0134000	Os07g0134000	Amino acid permease, Transport of amino acids	661.364	-0.518302	0.135402	-3.82787	0.000129255	0.00812065
OS01G0559600	Os01g0559600	Similar to C13 endopeptidase NP1 precursor.	6285	-0.51832	0.138031	-3.75509	0.000173278	0.00986689
OS01G0223600	Os01g0223600	Leucine-rich repeat (LRR)-type receptor-like kinase, Regulation of chlorophyll degradation and leaf senescence	266.373	-0.5202	0.164342	-3.16535	0.00154896	0.0464887
OS05G0397300	Os05g0397300	Conserved hypothetical protein.	830.591	-0.520629	0.13788	-3.77595	0.0001594	0.00929039
OS06G0581000	Os06g0581000	Similar to Nitrate transporter NTL1.	465.269	-0.523081	0.129736	-4.03188	5.53323e-05	0.00443789
OS07G0561500	Os07g0561500	Short-chain dehydrogenase/reductase SDR domain containing protein.	802.096	-0.524074	0.141701	-3.69844	0.000216931	0.0116488
OS07G0545300	Os07g0545300	Similar to Histone H2A.	325.597	-0.525296	0.167411	-3.13777	0.00170238	0.0495434
OS02G0700400	Os02g0700400	Homodimeric diiron-carboxylate protein, Cyanide-resistant respiration in mitochondria, Reactive oxygen species (ROS) scavenging	511.348	-0.525944	0.128779	-4.0841	4.42483e-05	0.00375672
OS09G0369050	Os09g0369050	Similar to DRE binding factor 2.	2282.3	-0.526158	0.109302	-4.8138	1.48084e-06	0.000260849
OS10G0114300	Os10g0114300	Similar to NADPH-dependent codeinone reductase (EC 1.1.1.247).	344.579	-0.531822	0.156261	-3.40343	0.000665461	0.0252944
OS08G0549300	Os08g0549300	Similar to Acyl carrier protein III, chloroplast precursor (ACP III).	1318.15	-0.532592	0.155372	-3.42785	0.000608374	0.0238974
OS06G0130900	Os06g0130900	Similar to Histone H3 (Fragment).	8001.31	-0.534134	0.158081	-3.37886	0.000727871	0.0268472
OS08G0113100	Os08g0113100	Similar to Fructokinase (Fragment).	267.528	-0.534632	0.160451	-3.33206	0.00086206	0.0305991
OS07G0659900	Os07g0659900	Thioredoxin fold domain containing protein.	462.666	-0.535621	0.14416	-3.71547	0.000202827	0.0110488
OS11G0236100	Os11g0236100	Similar to Sucrose-phosphate synthase.	1044.12	-0.538631	0.133012	-4.0495	5.13265e-05	0.00421028
OS10G0100700	Os10g0100700	Vitamin B6 biosynthesis protein family protein.	4844.54	-0.54043	0.151672	-3.56316	0.000366421	0.0168798
OS03G0707600	Os03g0707600	DELLA repressor protein, Gibberellin signaling	909.923	-0.540669	0.140502	-3.84812	0.000119027	0.00770933
OS01G0179600	Os01g0179600	UDP-glucuronosyl/UDP-glucosyltransferase family protein.	1179.89	-0.540877	0.142709	-3.79008	0.000150599	0.00902232
OS07G0548800	Os07g0548800	Conserved hypothetical protein.	546.419	-0.541344	0.172534	-3.13761	0.00170332	0.0495434
OS03G0140700	Os03g0140700	Tetratricopeptide-like helical domain containing protein.	1060.26	-0.541776	0.148351	-3.65199	0.000260219	0.0132347
OS01G0228600	Os01g0228600	Cytosolic hydroxypyruvate reductase, NADPH-dependent HPR, Photorespiratory metabolism	1018.59	-0.542142	0.107514	-5.04253	4.59413e-07	9.83978e-05
OS06G0655100	Os06g0655100	Similar to D-3-phosphoglycerate dehydrogenase.	232.562	-0.544254	0.171891	-3.16627	0.00154407	0.0464157
EPlOSAG00000023753			751.633	-0.547375	0.16262	-3.36599	0.000762707	0.0278056
OS01G0869800	Os01g0869800	22-kDa Photosystem II protein, Photoprotection	30487.1	-0.548113	0.102346	-5.3555	8.53203e-08	2.29731e-05
OS01G0924400	Os01g0924400	Similar to Auxin-induced basic helix-loop-helix transcription factor.	1009.32	-0.548135	0.170337	-3.21794	0.00129117	0.0406277
EPlOSAG00000023756			754.715	-0.550792	0.165971	-3.31861	0.000904677	0.031753
EPlOSAG00000023754			663.627	-0.553813	0.16242	-3.40976	0.000650211	0.0249569
OS05G0574300	Os05g0574300	Similar to Histone H2B.2.	782.548	-0.554137	0.172557	-3.21132	0.00132126	0.0412618
EPlOSAG00000023757			702.193	-0.555507	0.164316	-3.38072	0.000722966	0.0267764
OS10G0573700	Os10g0573700	Similar to Mitochondrial carnitine/acylcarnitine carrier-like protein (A BOUT DE SOUFFLE) (Carnitine/acylcarnitine translocase-like protein) (CAC-like protein).	9606.74	-0.556477	0.113012	-4.92405	8.47699e-07	0.000166432
OS11G0158600	Os11g0158600	Homeodomain-like domain containing protein.	827.772	-0.557397	0.146567	-3.80302	0.000142944	0.00869099
OS09G0553700	Os09g0553700	Similar to PRLI-interacting factor A (Fragment).	1830.34	-0.557712	0.10485	-5.31915	1.04251e-07	2.61989e-05
OS09G0460400	Os09g0460400	Alpha/beta hydrolase fold-3 domain containing protein.	3418.54	-0.558096	0.134587	-4.14673	3.3726e-05	0.00304147
OS01G0884700	Os01g0884700	Conserved hypothetical protein.	563.678	-0.55849	0.157893	-3.53713	0.000404495	0.0181955
OS09G0553900	Os09g0553900	Conserved hypothetical protein.	10926.8	-0.559268	0.107829	-5.18663	2.14139e-07	4.98283e-05
EPlOSAG00000023752			758.21	-0.5608	0.163497	-3.43003	0.000603515	0.0238471
OS07G0671800	Os07g0671800	Similar to Stress-related protein-like protein (Fragment).	2569.33	-0.561326	0.162509	-3.45413	0.000552077	0.0226737
OS03G0278900	Os03g0278900	ATPase, F0 complex, subunit B/B', bacterial and chloroplast family protein.	14476.7	-0.561614	0.112636	-4.98608	6.16152e-07	0.000123545
OS03G0826200	Os03g0826200	Conserved hypothetical protein.	1932.16	-0.563237	0.116575	-4.83156	1.35468e-06	0.000250323
OS09G0526700	Os09g0526700	Similar to UDP-glucose 4-epimerase (EC 5.1.3.2) (Galactowaldenase) (UDP-galactose 4-epimerase).	523.669	-0.564399	0.136297	-4.14096	3.45856e-05	0.00308943
OS01G0850000	Os01g0850000	Uncharacterised conserved protein UCP022260 domain containing protein.	528.535	-0.564677	0.155087	-3.64103	0.000271551	0.0134579
OS08G0152366	Os08g0152366	Hypothetical protein.	1325.2	-0.567267	0.117707	-4.81931	1.44059e-06	0.000257908
OS06G0108900	Os06g0108900	Similar to H0613A10.3 protein.	599.452	-0.571545	0.144606	-3.95244	7.73575e-05	0.00564627
OS05G0230700	Os05g0230700	Similar to Auxin-responsive protein IAA17.	4549.29	-0.573379	0.123851	-4.62959	3.66384e-06	0.000527145
OS02G0503100	Os02g0503100	Similar to flavonoid 3-monooxygenase.	586.581	-0.573906	0.155286	-3.6958	0.000219192	0.0117368
OS01G0912900	Os01g0912900	Pentatricopeptide repeat domain containing protein.	1569.15	-0.574642	0.176281	-3.2598	0.00111491	0.0367374
EPlOSAG00000023758			757.813	-0.575054	0.161248	-3.56627	0.000362097	0.0167686
OS06G0199400	Os06g0199400	Conserved hypothetical protein.	541.154	-0.575715	0.167957	-3.42776	0.000608594	0.0238974
OS08G0460600	Os08g0460600	Similar to Cytokinin dehydrogenase 11.	1366.78	-0.576453	0.166623	-3.45962	0.000540943	0.022359
OS03G0278400	Os03g0278400	Similar to ADP ribosylation GTPase-like protein (Fragment).	368.423	-0.577068	0.17038	-3.38694	0.000706768	0.0263785
OS02G0704000	Os02g0704000	Carotenoid oxygenase family protein.	15520.5	-0.579643	0.162184	-3.57398	0.0003516	0.01647
OS07G0681400	Os07g0681400	Similar to Calcium-binding protein CAST.	468.802	-0.582918	0.185302	-3.14578	0.00165647	0.0488218
OS04G0320700	Os04g0320700	Similar to Glucosyltransferase (Fragment).	1463.26	-0.584483	0.157395	-3.71348	0.000204426	0.0111038
OS02G0823900	Os02g0823900	Hypothetical conserved gene.	537.265	-0.586526	0.155317	-3.77632	0.000159162	0.00929039
OS04G0414700	Os04g0414700	Photosystem I PsaO domain containing protein.	20322	-0.587754	0.186615	-3.14956	0.00163518	0.0483827
OS09G0402300	Os09g0402300	Phosphatidylinositol-4-phosphate 5-kinase family protein.	484.067	-0.588464	0.161467	-3.64448	0.00026793	0.0133951
OS03G0161900	Os03g0161900	Similar to Isoform 2 of Heat stress transcription factor A-2d.	6734.1	-0.590338	0.128934	-4.5786	4.68091e-06	0.000630185
OS12G0514000	Os12g0514000	Similar to Sorbitol transporter.	478.137	-0.59077	0.14361	-4.1137	3.89365e-05	0.00338192
OS03G0297400	Os03g0297400	Acyl transferase domain containing protein.	672.716	-0.591513	0.168827	-3.50366	0.000458913	0.020102
OS02G0554800	Os02g0554800	Conserved hypothetical protein.	206.161	-0.592119	0.173709	-3.40868	0.000652787	0.0249569
OS08G0101700	Os08g0101700	Similar to Cytochrome b561 (Fragment).	1638.3	-0.592966	0.148332	-3.99755	6.40011e-05	0.00494383
OS04G0580300	Os04g0580300	GRAS transcription factor domain containing protein.	341.67	-0.59389	0.156894	-3.78529	0.00015353	0.00909978
OS03G0431100	Os03g0431100	Conserved hypothetical protein.	725.665	-0.594578	0.15931	-3.73222	0.000189802	0.010584
EPlOSAG00000023748			432.53	-0.595344	0.183703	-3.2408	0.00119196	0.0386014
OS06G0255400	Os06g0255400	Similar to Nudix hydrolase 18, mitochondrial precursor (EC 3.6.1.-) (AtNUDT18).	294.56	-0.596712	0.163865	-3.64149	0.000271062	0.0134579
OS12G0263000	Os12g0263000	Similar to Glutathione synthase.	479.503	-0.598566	0.153296	-3.90464	9.43639e-05	0.00642083
OS05G0438700	Os05g0438700	Similar to Histone H3.	470.497	-0.60236	0.18001	-3.34625	0.00081912	0.0294633
OS11G0155900	Os11g0155900	Histone H3.	526.965	-0.603081	0.170774	-3.53146	0.000413273	0.0184582
OS02G0647900	Os02g0647900	Similar to Fatty aldehyde dehydrogenase 1.	254.142	-0.604678	0.168357	-3.59163	0.000328611	0.0155995
OS07G0475000	Os07g0475000	Conserved hypothetical protein.	362.065	-0.606186	0.172354	-3.51711	0.000436275	0.0192124
OS02G0672200	Os02g0672200	Similar to AGO1 homologous protein.	1350.88	-0.607128	0.160831	-3.77493	0.00016005	0.00929039
ENSRNA049466338			1806.16	-0.607405	0.135521	-4.482	7.39452e-06	0.000922993
OS01G0142800	Os01g0142800	Putative peptide transporter, Long-distance translocation of dimethylarsinate to rice grain	567.806	-0.609221	0.146757	-4.15121	3.30725e-05	0.00300552
OS10G0539500	Os10g0539500	Similar to Histone H4.	1931.3	-0.616672	0.136013	-4.53393	5.78965e-06	0.0007578
OS01G0357100	Os01g0357100	Ferredoxin-nitrite reductase, Nitrate reduction (assimilation), Determination of regeneration ability	1393.59	-0.617182	0.194628	-3.17109	0.00151871	0.0457261
OS05G0466600	Os05g0466600	Similar to Histone H4.	441.947	-0.62046	0.165104	-3.75801	0.000171272	0.00981197
OS07G0208600	Os07g0208600	Remorin, C-terminal region domain containing protein.	181.049	-0.622742	0.18645	-3.33999	0.000837803	0.0300207
OS09G0400300	Os09g0400300	Similar to Cinnamyl alcohol dehydrogenase (EC 1.1.1.195).	1804.67	-0.624364	0.160396	-3.89265	9.9156e-05	0.00669854
OS09G0392666	Os09g0392666	Conserved hypothetical protein.	1292.9	-0.62555	0.189626	-3.29886	0.000970781	0.0335497
OS05G0304600	Os05g0304600	Similar to Lipoxygenase (Fragment).	949.1	-0.625551	0.148824	-4.20329	2.63067e-05	0.00254271
OS07G0549900	Os07g0549900	Similar to Histone H4.	446.159	-0.628976	0.195432	-3.21839	0.00128915	0.0406277
OS05G0588300	Os05g0588300	Serine/threonine protein kinase-related domain containing protein.	399.592	-0.63044	0.145411	-4.33557	1.45381e-05	0.0015748
OS06G0130800	Os06g0130800	Winged helix repressor DNA-binding domain containing protein.	14056.9	-0.633896	0.0948116	-6.68584	2.296e-11	2.885e-08
OS07G0661400	Os07g0661400	Conserved hypothetical protein.	325.343	-0.63505	0.168376	-3.77162	0.000162191	0.00934854
OS05G0495900	Os05g0495900	Similar to Beta-1, 3-glucanase precursor (Fragment).	379.839	-0.635269	0.185117	-3.43172	0.000599763	0.0237486
OS04G0419600	Os04g0419600	Histone H3.	240.335	-0.635556	0.198162	-3.20725	0.0013401	0.0416115
OS05G0557400	Os05g0557400	Membrane attack complex component/perforin/complement C9 family protein.	642.309	-0.637409	0.141386	-4.50829	6.53536e-06	0.000837949
OS02G0556800	Os02g0556800	Similar to proline-rich family protein.	12636.1	-0.637511	0.0976313	-6.52978	6.58676e-11	6.53406e-08
OS04G0477000	Os04g0477000	BTB/POZ fold domain containing protein.	408.294	-0.643409	0.183807	-3.50047	0.000464442	0.0201292
OS04G0287400	Os04g0287400	WRKY transcription factor, Positive regulator in defense response, Negative regulator in GA signaling	585.421	-0.643762	0.137188	-4.69255	2.69818e-06	0.000403613
OS01G0855200	Os01g0855200	Tetratricopeptide-like helical domain containing protein.	694.923	-0.64389	0.158201	-4.07009	4.69949e-05	0.00393274
OS01G0952500	Os01g0952500	A-type response regulator, Cytokinin signaling	531.449	-0.65025	0.134662	-4.82876	1.37388e-06	0.000251406
OS10G0560400	Os10g0560400	Similar to CONSTANS-like protein CO9 (Fragment).	1166.28	-0.654127	0.114478	-5.714	1.10348e-08	4.35257e-06
OS01G0900800	Os01g0900800	Helix-loop-helix DNA-binding domain containing protein.	350.296	-0.65486	0.158784	-4.12422	3.71986e-05	0.00328909
OS01G0975300	Os01g0975300	MYB-related transcription factor, Drought and salinity tolerance	663.132	-0.656002	0.19903	-3.296	0.000980725	0.0337312
OS08G0478700	Os08g0478700	Similar to Mitochondrial uncoupling protein 4.	1398.13	-0.656063	0.190221	-3.44895	0.000562781	0.0227882
OS01G0700100	Os01g0700100	MtN3 and saliva related transmembrane protein family protein.	4748.78	-0.664498	0.158236	-4.19941	2.6761e-05	0.00257342
OS01G0974400	Os01g0974400	Zinc finger, RING/FYVE/PHD-type domain containing protein.	352.15	-0.664749	0.138564	-4.7974	1.60735e-06	0.000280512
OS08G0474866	Os08g0474866	Similar to gibberellin receptor GID1L2.	213.193	-0.665523	0.1941	-3.42877	0.000606317	0.0238974
ENSRNA049465125			6377.14	-0.671393	0.168605	-3.98205	6.83224e-05	0.00517165
OS03G0776150	Os03g0776150	Hypothetical protein.	198.038	-0.672582	0.190003	-3.53984	0.000400371	0.0181836
OS01G0833150	Os01g0833150	Similar to predicted protein.	483.237	-0.672812	0.146487	-4.59297	4.3698e-06	0.000596826
OS03G0100200	Os03g0100200	Transcriptional coactivator/pterin dehydratase family protein.	4580.16	-0.673039	0.144451	-4.65929	3.17295e-06	0.000463594
OS04G0118700	Os04g0118700	Pentatricopeptide repeat domain containing protein.	190.436	-0.673875	0.183554	-3.67125	0.000241363	0.0128125
OS08G0455900	Os08g0455900	Putative copper transporter 5.2.	203.403	-0.674093	0.185916	-3.6258	0.000288067	0.014066
OS04G0628900	Os04g0628900	Cyclin-P1-1.	208.181	-0.675287	0.201157	-3.35701	0.000787908	0.0285586
OS04G0306750	Os04g0306750	Similar to OSIGBa0096F13.8 protein.	194.516	-0.675489	0.200772	-3.36447	0.000766916	0.0279051
OS07G0630800	Os07g0630800	Similar to Nodule-enhanced malate dehydrogenase.	1780.9	-0.676285	0.117911	-5.73556	9.71906e-09	3.98228e-06
OS03G0815100	Os03g0815100	Similar to OsNAC6 protein.	756.428	-0.677134	0.187017	-3.62072	0.000293789	0.0143083
OS05G0495000	Os05g0495000	Hypothetical conserved gene.	254.733	-0.678004	0.200553	-3.38066	0.00072311	0.0267764
OS07G0510500	Os07g0510500	UDP-glucuronosyl/UDP-glucosyltransferase family protein.	329.561	-0.678353	0.162155	-4.18335	2.87245e-05	0.0027206
OS03G0711150	Os03g0711150	Hypothetical protein.	365.321	-0.679057	0.2067	-3.28523	0.00101898	0.0344805
OS04G0488700	Os04g0488700	Similar to PHY3.	989.061	-0.680789	0.1239	-5.49468	3.91424e-08	1.18993e-05
OS09G0461900	Os09g0461900	Alpha/beta hydrolase fold-3 domain containing protein.	199.701	-0.680951	0.176344	-3.86149	0.000112698	0.00736646
OS03G0119900	Os03g0119900	Similar to Histone H4.	385.18	-0.682393	0.197053	-3.463	0.000534193	0.0221773
OS06G0165800	Os06g0165800	Similar to Caffeoyl-CoA 3-O-methyltransferase (Fragment).	328.065	-0.683424	0.180879	-3.77835	0.000157874	0.00926981
OS08G0547300	Os08g0547300	Similar to Cytochrome P450 78A1 (EC 1.14.-.-) (CYPLXXVIII).	274.349	-0.683613	0.199776	-3.42189	0.000621866	0.0241669
OS02G0633300	Os02g0633300	EspB-like protein.	123.389	-0.687546	0.213585	-3.21907	0.00128606	0.0406277
OS03G0764100	Os03g0764100	Zinc finger transcription factor ZF1.	400.739	-0.688818	0.161557	-4.26362	2.01138e-05	0.00207417
OS03G0170500	Os03g0170500	Similar to Putativ eribonuclease P.	1235.25	-0.690603	0.104391	-6.61554	3.70195e-11	4.3609e-08
OS02G0697550	Os02g0697550	Hypothetical protein.	146.063	-0.690612	0.202921	-3.40335	0.000665642	0.0252944
OS08G0500700	Os08g0500700	Similar to Heat shock protein 82.	6760.55	-0.692091	0.144646	-4.78473	1.71217e-06	0.000285585
OS05G0462700	Os05g0462700	Similar to Histone H4.	234.009	-0.692249	0.186291	-3.71595	0.000202444	0.0110488
EPlOSAG00000023740			1693.98	-0.694614	0.160083	-4.33909	1.43074e-05	0.00156959
EPlOSAG00000023738			1693.15	-0.694639	0.160142	-4.33763	1.44027e-05	0.00156959
EPlOSAG00000023739			1693.65	-0.694728	0.160008	-4.34183	1.41304e-05	0.00156664
EPlOSAG00000023742			1691.99	-0.694801	0.160182	-4.33757	1.44067e-05	0.00156959
EPlOSAG00000023741			1694.15	-0.694853	0.159942	-4.3444	1.39658e-05	0.00155756
OS07G0656100	Os07g0656100	Similar to predicted protein.	372.894	-0.694961	0.136499	-5.09134	3.55548e-07	7.88397e-05
OS03G0310800	Os03g0310800	Similar to Hypersensitive reaction associated Ca2+-binding protein.	3543.14	-0.695229	0.110339	-6.30082	2.96071e-10	1.86011e-07
OS05G0453300	Os05g0453300	Conserved hypothetical protein.	2917.85	-0.697444	0.158234	-4.40768	1.04481e-05	0.00123707
OS04G0583600	Os04g0583600	Similar to Histone H4.	171.547	-0.698132	0.211678	-3.29808	0.000973478	0.0335497
OS03G0690000	Os03g0690000	Similar to Costars family protein.	153.749	-0.700264	0.212986	-3.28784	0.00100958	0.0344097
OS09G0386200	Os09g0386200	Armadillo-like helical domain containing protein.	390.491	-0.703927	0.199921	-3.52103	0.000429881	0.0190197
OS01G0866200	Os01g0866200	Similar to Histone H3.	464.179	-0.709518	0.185074	-3.83371	0.000126226	0.00798357
OS06G0476200	Os06g0476200	Similar to Phosphoglucomutase precursor (EC 5.4.2.2).	1204.2	-0.712748	0.186433	-3.82308	0.000131793	0.0082253
OS03G0277300	Os03g0277300	Heat shock protein 70.	223.816	-0.713916	0.185021	-3.85856	0.000114059	0.00741305
OS04G0506000	Os04g0506000	UDP-glucuronosyl/UDP-glucosyltransferase family protein.	194.926	-0.71522	0.199421	-3.58649	0.000335163	0.0158325
OS11G0147800	Os11g0147800	Similar to Wali7 protein (Fragment).	31571.2	-0.717003	0.100842	-7.11018	1.15895e-12	2.4271e-09
OS09G0553100	Os09g0553100	Similar to Histone H4.	2895.15	-0.718524	0.163057	-4.40658	1.05014e-05	0.00123707
OS04G0680400	Os04g0680400	Allantoinase (EC:3.5.2.5), Ureide metabolism, Nitrogen molecular sensor	1004.38	-0.723373	0.204502	-3.53724	0.000404334	0.0181955
OS01G0235900	Os01g0235900	Thioredoxin fold domain containing protein.	5246.84	-0.723407	0.0901901	-8.02092	1.04959e-15	4.94565e-12
OS04G0683700	Os04g0683700	4-coumarate-Co-A ligase (4CL) like protein, Adenosine monophosphate binding protein, Regulation of rice blast resistance, floret development, and lignin biosynthesis	22950.7	-0.726919	0.128533	-5.65552	1.55377e-08	5.52557e-06
OS10G0523700	Os10g0523700	Prephenate dehydratase domain containing protein.	1289.16	-0.728937	0.132246	-5.51199	3.54798e-08	1.09627e-05
ENSRNA049474050			2637.05	-0.729151	0.20358	-3.58164	0.000341448	0.0160489
OS12G0563600	Os12g0563600	Protein of unknown function DUF538 family protein.	1032.67	-0.730512	0.160544	-4.55023	5.35869e-06	0.000706298
OS03G0255500	Os03g0255500	Similar to Phosphoenolpyruvate carboxykinase 4 (EC 4.1.1.49) (Fragment).	1661.95	-0.73175	0.114392	-6.39689	1.58574e-10	1.24533e-07
OS05G0590201	Os05g0590201	Hypothetical gene.	1281	-0.741093	0.106663	-6.94801	3.70467e-12	6.34778e-09
OS11G0708500	Os11g0708500	Vitamin B6 biosynthesis protein family protein.	134.115	-0.741928	0.213115	-3.48136	0.000498879	0.0212254
OS10G0341700	Os10g0341700	Cellulose synthase-like H1.	311.1	-0.743741	0.189416	-3.92649	8.61953e-05	0.00603944
OS07G0559700	Os07g0559700	Similar to Monosaccharide transporter 3.	419.547	-0.743792	0.215786	-3.44689	0.00056707	0.0228868
OS10G0178500	Os10g0178500	UDP-glucuronosyl/UDP-glucosyltransferase family protein.	518.654	-0.747499	0.13235	-5.6479	1.6242e-08	5.66906e-06
OS10G0132300	Os10g0132300	Similar to Jasmonate-induced protein.	189.541	-0.747802	0.223978	-3.33872	0.000841643	0.0300499
OS01G0226600	Os01g0226600	Similar to C4-dicarboxylate transporter/malic acid transport protein.	238.338	-0.752048	0.195861	-3.83971	0.00012318	0.00782793
OS04G0568700	Os04g0568700	Similar to Heat stress transcription factor Spl7 (Heat shock transcription factor) (Heat shock factor RHSF10).	171.046	-0.758501	0.214598	-3.53452	0.000408514	0.018289
OS05G0429500	Os05g0429500	Similar to dienelactone hydrolase family protein.	1603.18	-0.761524	0.191175	-3.98339	6.79384e-05	0.00516332
OS06G0655500	Os06g0655500	Kelch-type beta propeller domain containing protein.	977.913	-0.763623	0.118518	-6.44307	1.17077e-10	1.0508e-07
OS12G0484600	Os12g0484600	Nodule-specific protein-like.	331.867	-0.769179	0.203325	-3.78301	0.000154946	0.00913564
OS12G0512100	Os12g0512100	Sugar/inositol transporter domain containing protein.	2467.8	-0.770385	0.135498	-5.68558	1.30369e-08	4.78636e-06
OS10G0469900	Os10g0469900	TGF-beta receptor, type I/II extracellular region family protein.	252.918	-0.775858	0.226057	-3.43213	0.000598861	0.0237486
OS02G0176000	Os02g0176000	Zinc finger, B-box domain containing protein.	117.727	-0.777577	0.246582	-3.15342	0.00161367	0.0480481
ENSRNA049471043			706.336	-0.781533	0.187331	-4.17194	3.02022e-05	0.00279045
OS07G0227600	Os07g0227600	Pathogenesis-related transcriptional factor/ERF, DNA-binding domain containing protein.	128.432	-0.784575	0.214146	-3.66373	0.000248568	0.0129778
OS07G0185000	Os07g0185000	Similar to MAP kinase (Ser/Thr kinase).	99.805	-0.786332	0.238425	-3.29803	0.000973666	0.0335497
OS08G0468100	Os08g0468100	Similar to Nitrate reductase.	2576.19	-0.786654	0.165886	-4.74214	2.11468e-06	0.000326701
OS07G0182400	Os07g0182400	AUX/IAA protein family protein.	603.876	-0.788426	0.122931	-6.41355	1.42172e-10	1.16507e-07
OS09G0416600	Os09g0416600	Conserved hypothetical protein.	101.359	-0.789126	0.249455	-3.16341	0.00155934	0.0467257
OS09G0470500	Os09g0470500	Homeodomain leucine zipper protein.	816.722	-0.789231	0.166101	-4.75151	2.01899e-06	0.000317116
OS05G0113300	Os05g0113300	Cation/H+ exchanger domain containing protein.	152.096	-0.790646	0.193761	-4.08051	4.49361e-05	0.00379801
OS06G0707200	Os06g0707200	Glycosyltransferase AER61, uncharacterized domain containing protein.	252.101	-0.791536	0.164289	-4.81794	1.45046e-06	0.000257908
OS01G0572300	Os01g0572300	Zinc finger, C2H2-type domain containing protein.	171.667	-0.792705	0.200278	-3.95802	7.55723e-05	0.00560296
OS09G0400000	Os09g0400000	Cinnamyl alcohol dehydrogenase (EC 1.1.1.195).	470.272	-0.793278	0.202172	-3.92378	8.71711e-05	0.00608519
OS03G0750400	Os03g0750400	Hypothetical protein.	199.485	-0.793513	0.235448	-3.37023	0.000751056	0.0274872
OS07G0622200	Os07g0622200	3-Deoxy-D-arabino-heptulosonate 7-phosphate synthase, Chorismate biosynthesis	209.281	-0.793816	0.22241	-3.56916	0.000358128	0.0166256
EPlOSAG00000008553			623.708	-0.797373	0.187631	-4.24969	2.14067e-05	0.00215761
ENSRNA049468277			159.641	-0.798628	0.224648	-3.55502	0.000377948	0.0172902
OS01G0582600	Os01g0582600	Phospholipase A2, active site domain containing protein.	266.079	-0.803071	0.201826	-3.97903	6.91966e-05	0.00521687
OS06G0687600	Os06g0687600	Protein of unknown function DUF579, plant family protein.	301.468	-0.803334	0.197274	-4.07217	4.65772e-05	0.00391914
OS06G0661200	Os06g0661200	Similar to B-box zinc finger family protein.	181.763	-0.805404	0.228971	-3.5175	0.000435631	0.0192124
OS02G0167300	Os02g0167300	Tubulin beta-3 chain (Beta-3 tubulin).	99.1006	-0.80907	0.244314	-3.31159	0.000927659	0.0322593
OS06G0184900	Os06g0184900	Transferase family protein.	167.613	-0.810292	0.213899	-3.7882	0.000151744	0.00902232
OS07G0595700	Os07g0595700	Hypothetical protein.	389.23	-0.810416	0.152202	-5.3246	1.01177e-07	2.61989e-05
OS02G0814000	Os02g0814000	Protein of unknown function DUF862, eukaryotic domain containing protein.	1194	-0.81362	0.161115	-5.04995	4.41932e-07	9.57419e-05
OS02G0653900	Os02g0653900	Similar to Avr9/Cf-9 rapidly elicited protein 14 (Fragment).	288.391	-0.815618	0.207248	-3.93546	8.30365e-05	0.00590593
OS03G0375200	Os03g0375200	Hypothetical conserved gene.	509.379	-0.818532	0.172506	-4.74496	2.0855e-06	0.000324855
OS10G0499400	Os10g0499400	Cystathionine beta-synthase, core domain containing protein.	183.774	-0.820039	0.191556	-4.28093	1.86118e-05	0.00195975
OS06G0131350	Os06g0131350	Hypothetical gene.	1449.54	-0.826881	0.178708	-4.62699	3.71011e-06	0.000529759
OS08G0111200	Os08g0111200	Beta-glucosidase, GBA2 type domain containing protein.	169.259	-0.832102	0.191173	-4.3526	1.34531e-05	0.00150931
OS12G0239300	Os12g0239300	Conserved hypothetical protein.	238.109	-0.832583	0.254348	-3.2734	0.00106262	0.0355741
OS09G0433600	Os09g0433600	Similar to Histone H4.	163.048	-0.834334	0.224196	-3.72144	0.000198088	0.0109811
OS01G0178500	Os01g0178500	A member of rice Aux/IAA family, Cross-talk of auxin and brassinosteroid signaling pathways, Plant morphogenesis	830.218	-0.839567	0.134827	-6.227	4.75463e-10	2.56043e-07
OS01G0880200	Os01g0880200	Glycosyl transferase, family 8 protein.	118.449	-0.842221	0.212966	-3.95472	7.66233e-05	0.00564139
EPlOSAG00000008492			554.558	-0.842605	0.234246	-3.5971	0.000321783	0.0154325
OS12G0151500	Os12g0151500	Similar to Alpha-2, 8-sialyltransferase 8B (EC 2.4.99.-) (ST8Sia II) (Sialyltransferase X) (STX).	360.48	-0.848879	0.155745	-5.45043	5.02482e-08	1.48442e-05
EPlOSAG00000008543			2496.33	-0.850122	0.220163	-3.86133	0.000112772	0.00736646
OS01G0135900	Os01g0135900	Similar to Cytosolic class I small heat shock protein 3C (Fragment).	752.862	-0.85303	0.264145	-3.2294	0.00124051	0.0396291
OS09G0528200	Os09g0528200	Similar to Homeobox-leucine zipper protein HOX6.	258.919	-0.855564	0.207074	-4.13167	3.6013e-05	0.00320176
EPlOSAG00000008559			984.981	-0.856981	0.248498	-3.44864	0.000563419	0.0227882
OS09G0415400	Os09g0415400	Hypothetical protein.	159.653	-0.861032	0.225442	-3.8193	0.00013383	0.00829744
OS05G0562300	Os05g0562300	Similar to DnaJ-like protein.	520.631	-0.861303	0.221806	-3.88313	0.000103119	0.00691671
OS08G0468700	Os08g0468700	Similar to Nitrate reductase [NADH] 1 (EC 1.7.1.1) (NR1).	1836.51	-0.86339	0.153475	-5.62559	1.84872e-08	6.27518e-06
OS10G0579800	Os10g0579800	TGF-beta receptor, type I/II extracellular region family protein.	203.642	-0.865582	0.209923	-4.12332	3.73443e-05	0.00328909
OS04G0188433	Os04g0188433	Similar to OSIGBa0102N07.2 protein.	714.867	-0.865866	0.211182	-4.1001	4.12969e-05	0.00357048
OS03G0276500	Os03g0276500	Similar to Heat shock protein 70.	12233.3	-0.86611	0.108539	-7.97974	1.4664e-15	5.52773e-12
EPlOSAG00000008515			7589.51	-0.866949	0.221639	-3.91154	9.17089e-05	0.00631921
OS10G0578800	Os10g0578800	Similar to LrgB-like family protein, expressed.	976.188	-0.867136	0.216873	-3.99835	6.37853e-05	0.00494383
OS07G0674150	Os07g0674150	Hypothetical protein.	212.05	-0.872073	0.187359	-4.65455	3.2469e-06	0.00047075
OS05G0361000	Os05g0361000	Similar to cDNA, clone: J075083L18, full insert sequence.	288.448	-0.875851	0.174134	-5.02975	4.91116e-07	0.000102851
EPlOSAG00000008512			10020.9	-0.876197	0.222361	-3.94042	8.1338e-05	0.00580704
EPlOSAG00000020021			965.728	-0.877269	0.245488	-3.57356	0.000352156	0.01647
OS09G0286600	Os09g0286600	Pathogenesis-related transcriptional factor and ERF domain containing protein.	412.625	-0.878267	0.19824	-4.43032	9.40932e-06	0.00114417
EPlOSAG00000008504			8360.76	-0.880419	0.225149	-3.91039	9.2149e-05	0.00631921
EPlOSAG00000008508			9181.55	-0.880533	0.221851	-3.96904	7.2164e-05	0.00539741
EPlOSAG00000008514			9740.03	-0.881133	0.224356	-3.9274	8.58708e-05	0.00603915
EPlOSAG00000008513			10028.9	-0.881856	0.222821	-3.95768	7.56799e-05	0.00560296
EPlOSAG00000008507			9274.81	-0.882587	0.223946	-3.94108	8.11169e-05	0.00580704
OS07G0516300	Os07g0516300	A member of S40 gene family, Leaf senescence, Response to pathogen infection	140.173	-0.883064	0.240682	-3.66901	0.000243492	0.0128553
EPlOSAG00000008509			10036.8	-0.883219	0.22341	-3.95336	7.70607e-05	0.00564627
OS06G0228200	Os06g0228200	Aquaporin NIP III subfamily protein, Aquaporin, Silicon influx transporter, Water transport	1221.72	-0.884409	0.260488	-3.39519	0.000685799	0.0258519
EPlOSAG00000008498			863.042	-0.885158	0.24631	-3.59367	0.000326047	0.0155578
OS03G0852000	Os03g0852000	Similar to Pentatricopeptide (PPR) repeat-containing protein.	100.371	-0.885899	0.246505	-3.59384	0.000325843	0.0155578
OS07G0517100	Os07g0517100	Heat shock protein Hsp20 domain containing protein.	165.23	-0.891437	0.232183	-3.83937	0.00012335	0.00782793
EPlOSAG00000008503			1274.91	-0.891916	0.233831	-3.81436	0.000136536	0.00840991
ENSRNA049472354			918.81	-0.892018	0.230466	-3.87049	0.000108616	0.00723044
OS11G0644500	Os11g0644500	Similar to Transferase family protein, expressed.	272.768	-0.893872	0.178516	-5.00723	5.52191e-07	0.000113127
OS04G0418500	Os04g0418500	Similar to photoperiod responsive protein.	118.95	-0.899284	0.252423	-3.56261	0.000367186	0.0168798
OS10G0550900	Os10g0550900	Proline oxidase domain containing protein.	426.645	-0.90042	0.216177	-4.1652	3.11081e-05	0.00284624
OS07G0491900	Os07g0491900	Similar to CTF2A (Fragment).	285.002	-0.903889	0.16212	-5.57544	2.4691e-08	7.88772e-06
OS12G0637100	Os12g0637100	Similar to Purple acid phosphatase (EC 3.1.3.2).	89.5684	-0.906561	0.23924	-3.78933	0.000151054	0.00902232
OS02G0102200	Os02g0102200	Similar to Transmembrane amino acid transporter protein.	568.518	-0.907184	0.197403	-4.59559	4.31516e-06	0.000593665
OS01G0818600	Os01g0818600	Similar to Leucine-rich repeat transmembrane protein kinase.	164.862	-0.909245	0.201461	-4.51326	6.3838e-06	0.000824122
OS10G0565500	Os10g0565500	Similar to Retrotransposon protein.	78.287	-0.911543	0.276695	-3.2944	0.000986331	0.0338344
OS08G0490100	Os08g0490100	Transcription factor with DOF (DNA-binding one zinc finger) domain, Repressor of leaf senescence, Negative regulation of JA biosynthesis pathway	349.425	-0.922295	0.194807	-4.73441	2.1969e-06	0.000336644
OS06G0131300	Os06g0131300	Arginine decarboxylase, Chilling stress response	789.166	-0.922875	0.210774	-4.37851	1.19492e-05	0.00138171
OS02G0681900	Os02g0681900	GRAS transcription factor domain containing protein.	132.597	-0.928214	0.275123	-3.37382	0.000741337	0.0272373
OS12G0132000	Os12g0132000	Hypothetical protein.	227.041	-0.928947	0.20096	-4.62255	3.79052e-06	0.000537171
OS02G0759400	Os02g0759400	Zinc finger, RING/FYVE/PHD-type domain containing protein.	150.05	-0.93044	0.207837	-4.47677	7.57795e-06	0.000939666
OS03G0181500	Os03g0181500	Fatty acid elongase (beta-ketoacyl-CoA synthase), Shoot development	106.638	-0.931227	0.274499	-3.39246	0.000692677	0.0259946
OS01G0547600	Os01g0547600	High-affinity nitrate transporter, Nitrate transport, Auxin signaling	205.479	-0.934409	0.256666	-3.64056	0.000272044	0.0134579
EPlOSAG00000019621			347.965	-0.935351	0.29264	-3.19625	0.00139227	0.0429871
OS03G0345700	Os03g0345700	Similar to Heavy metal-associated domain containing protein, expressed.	250.409	-0.939905	0.218745	-4.29681	1.73272e-05	0.00185559
OS01G0227350	Os01g0227350	Hypothetical protein.	287.887	-0.941655	0.209163	-4.50202	6.73108e-06	0.000857212
OS01G0921800	Os01g0921800	Tetratricopeptide-like helical domain containing protein.	594.971	-0.944074	0.165243	-5.71324	1.10846e-08	4.35257e-06
OS03G0183300	Os03g0183300	Pathogenesis-related transcriptional factor and ERF domain containing protein.	1308.05	-0.944724	0.150231	-6.28849	3.20572e-10	1.94908e-07
OS10G0205700	Os10g0205700	Pollen Ole e 1 allergen/extensin domain containing protein.	350.238	-0.947593	0.196601	-4.81989	1.43638e-06	0.000257908
OS06G0560000	Os06g0560000	Ferroportin1 family protein.	154.933	-0.948547	0.245173	-3.86889	0.000109331	0.00723044
EPlOSAG00000008535			378.458	-0.949851	0.272549	-3.48506	0.000492027	0.0209813
OS03G0752400	Os03g0752400	Hypothetical conserved gene.	131.262	-0.9513	0.22159	-4.29306	1.76226e-05	0.00187655
OS02G0115700	Os02g0115700	Catalase isozyme A (EC 1.11.1.6) (CAT-A).	671.663	-0.955748	0.270999	-3.52675	0.000420688	0.018745
EPlOSAG00000008500			246.356	-0.965611	0.281857	-3.42589	0.000612792	0.0239625
OS01G0203400	Os01g0203400	Hypothetical protein.	64.8132	-0.970748	0.296242	-3.27687	0.00104964	0.0353013
OS01G0949500	Os01g0949500	Similar to Calmodulin (CaM).	1080.45	-0.977545	0.174544	-5.60057	2.13651e-08	6.94292e-06
OS06G0597000	Os06g0597000	Auxin/Indole-3-Acetic Acid (Aux/IAA) gene family member, Postembryonic maintenance of QC (quiescent center), Development of roots and shoots	64.5045	-0.980134	0.28163	-3.48022	0.000501007	0.021268
OS09G0414701	Os09g0414701	Hypothetical protein.	220.919	-0.98877	0.289792	-3.412	0.000644874	0.0249069
OS12G0601800	Os12g0601800	Similar to BZIP transcription factor family protein, expressed.	200.744	-0.998652	0.188648	-5.29374	1.19843e-07	2.97209e-05
OS07G0116600	Os07g0116600	Similar to HLS1 (HOOKLESS 1); N-acetyltransferase.	106.48	-1.01042	0.307426	-3.28671	0.00101366	0.0344241
OS10G0474100	Os10g0474100	Similar to GMC oxidoreductase family protein, expressed.	52.5292	-1.02017	0.319203	-3.19599	0.00139352	0.0429871
OS05G0408900	Os05g0408900	Similar to 1-deoxy-D-xylulose-5-phosphate synthase.	862.537	-1.02866	0.262426	-3.91982	8.86151e-05	0.00614051
OS10G0165400	Os10g0165400	Hypothetical gene.	90.4178	-1.02947	0.281989	-3.65073	0.000261493	0.0132347
OS06G0711700	Os06g0711700	Kelch-type beta propeller domain containing protein.	100.26	-1.03351	0.291476	-3.54579	0.000391441	0.0178641
OS04G0403200	Os04g0403200	Zinc finger, RING-type domain containing protein.	310.607	-1.034	0.164759	-6.27583	3.47766e-10	2.04834e-07
OS08G0187900	Os08g0187900	Ubiquitin-conjugating enzyme, E2 domain containing protein.	367.62	-1.03682	0.149509	-6.93486	4.0663e-12	6.3868e-09
OS03G0808900	Os03g0808900	Similar to Seed imbibition protein (Fragment).	73.0952	-1.05076	0.281092	-3.73816	0.000185374	0.0104609
OS06G0607100	Os06g0607100	Similar to phosphatidic acid phosphatase-related / PAP2-related.	162.295	-1.06649	0.234288	-4.55205	5.31269e-06	0.000705166
OS05G0220500	Os05g0220500	Conserved hypothetical protein.	133.96	-1.06906	0.23171	-4.61378	3.95416e-06	0.000556179
OS04G0688100	Os04g0688100	Peroxidase (EC 1.11.1.7).	55.0237	-1.06919	0.340568	-3.13943	0.00169276	0.0494424
ENSRNA049475677			238.249	-1.07484	0.336897	-3.19041	0.00142071	0.0435406
OS04G0364800	Os04g0364800	Barwin-related endoglucanase domain containing protein.	192.092	-1.07526	0.306989	-3.5026	0.000460741	0.020102
OS02G0594700	Os02g0594700	Similar to Non-phototropic hypocotyl 3.	62.9218	-1.08711	0.317941	-3.41922	0.000628001	0.0243051
OS07G0671000	Os07g0671000	Similar to FPF1.	63.2457	-1.09718	0.333074	-3.29412	0.000987317	0.0338344
OS09G0434500	Os09g0434500	Similar to Ethylene response factor 2.	20344.3	-1.10141	0.166872	-6.60036	4.10154e-11	4.5474e-08
OS08G0546800	Os08g0546800	Similar to Heat stress transcription factor B-2b.	198.069	-1.10448	0.274403	-4.02504	5.69662e-05	0.00452276
OS03G0634400	Os03g0634400	Serine/threonine protein kinase domain containing protein.	114.081	-1.12029	0.278599	-4.02115	5.79138e-05	0.00455735
OS04G0513700	Os04g0513700	Similar to Beta-glucosidase 16.	69.4889	-1.13026	0.343883	-3.28675	0.0010135	0.0344241
OS02G0806350	Os02g0806350	Hypothetical protein.	110.955	-1.13119	0.254205	-4.44991	8.59069e-06	0.00105141
OS03G0752500	Os03g0752500	Similar to Cysteine proteinase (Fragment).	131.281	-1.13533	0.348565	-3.25716	0.00112534	0.0369518
OS06G0128100	Os06g0128100	Protein of unknown function DUF248, methyltransferase putative domain containing protein.	38.8961	-1.18209	0.361428	-3.2706	0.00107318	0.0358641
OS08G0509100	Os08g0509100	Similar to Lipoxygenase, chloroplast precursor (EC 1.13.11.12).	472.672	-1.18648	0.219729	-5.39977	6.67278e-08	1.87714e-05
OS10G0103700	Os10g0103700	Similar to Homeobox-leucine zipper protein HOX15.	96.4951	-1.19757	0.285613	-4.19298	2.75312e-05	0.00263405
OS03G0345901	Os03g0345901	Hypothetical gene.	45.0969	-1.20064	0.355792	-3.37457	0.000739307	0.0272157
OS10G0519400	Os10g0519400	Hypothetical protein.	107.032	-1.20466	0.315334	-3.82026	0.000133312	0.00829265
OS03G0799000	Os03g0799000	Similar to Histone H1.	2638.85	-1.21198	0.185547	-6.53192	6.49298e-11	6.53406e-08
OS05G0476700	Os05g0476700	U-box E3ubiquitin ligase, Positive regulation of cold stress response	44.21	-1.24596	0.397279	-3.13623	0.00171135	0.0496238
OS07G0184800	Os07g0184800	Similar to Variant of histone H1.	1741.49	-1.2556	0.163123	-7.69731	1.38963e-14	4.36529e-11
OS01G0717400	Os01g0717400	EGF-like, alliinase domain containing protein.	747.968	-1.26975	0.137634	-9.22557	2.8206e-20	2.65813e-16
OS04G0586500	Os04g0586500	Malectin-like carbohydrate-binding domain domain containing protein.	169.759	-1.28424	0.206675	-6.21381	5.17162e-10	2.63445e-07
OS02G0715300	Os02g0715300	Conserved hypothetical protein.	52.4267	-1.28435	0.367043	-3.49917	0.000466705	0.0201292
OS02G0828300	Os02g0828300	Conserved hypothetical protein.	86.3691	-1.29307	0.35348	-3.65811	0.000254081	0.0131203
OS03G0337550	Os03g0337550	Hypothetical protein.	63.3649	-1.32582	0.363878	-3.64357	0.000268878	0.0134069
OS06G0109100	Os06g0109100	Hypothetical conserved gene.	93.8482	-1.3435	0.335917	-3.99951	6.34746e-05	0.00494367
OS01G0731100	Os01g0731100	Similar to Pathogen-related protein.	93.9984	-1.34783	0.375246	-3.59186	0.000328325	0.0155995
OS04G0448300	Os04g0448300	Peptidase A1 domain containing protein.	86.585	-1.35102	0.347612	-3.88656	0.000101675	0.0068442
OS10G0406900	Os10g0406900	Hypothetical conserved gene.	388.533	-1.35428	0.180625	-7.49777	6.4913e-14	1.74783e-10
OS02G0775600	Os02g0775600	Zinc finger, C2H2-like domain containing protein.	120.448	-1.35775	0.236479	-5.7415	9.38391e-09	3.9304e-06
OS11G0115350	Os11g0115350	Similar to Non-specific lipid-transfer protein 2.	57.5965	-1.36354	0.331317	-4.11553	3.86291e-05	0.00337074
OS08G0521200	Os08g0521200	Similar to Receptor-like protein kinase 1.	79.1121	-1.37167	0.329054	-4.16854	3.06558e-05	0.00281854
OS03G0292700	Os03g0292700	Similar to Protein kinase domain containing protein, expressed.	266.967	-1.37761	0.233863	-5.8907	3.84572e-09	1.72581e-06
OS12G0554100	Os12g0554100	Conserved hypothetical protein.	36.7308	-1.39342	0.381659	-3.65097	0.000261255	0.0132347
OS12G0134700	Os12g0134700	Transferase family protein.	45.7445	-1.40492	0.348918	-4.0265	5.66136e-05	0.00452142
OS02G0758000	Os02g0758000	Similar to Low molecular weight heat shock protein precursor (Mitochondrial small heat shock protein 22).	871.34	-1.40723	0.220961	-6.3687	1.90638e-10	1.43726e-07
OS03G0297600	Os03g0297600	Streptomyces cyclase/dehydrase family protein.	258.977	-1.43542	0.177613	-8.08174	6.38472e-16	4.01131e-12
OS02G0743400	Os02g0743400	PIN protein, Auxin efflux carrier, Auxin transport and signaling, "Root, shoot and inflorescence development"	524.824	-1.4598	0.280746	-5.19971	1.99601e-07	4.7026e-05
OS05G0375400	Os05g0375400	Beta-glucanase precursor.	276.984	-1.46685	0.280957	-5.2209	1.7806e-07	4.24818e-05
OS08G0508800	Os08g0508800	Lipoxygenase, chloroplast precursor (EC 1.13.11.12).	76.9818	-1.46751	0.306248	-4.79191	1.65204e-06	0.000281048
OS07G0414000	Os07g0414000	Transferase domain containing protein.	64.585	-1.46766	0.459348	-3.19509	0.00139786	0.0429899
OS08G0520600	Os08g0520600	Conserved hypothetical protein.	109.507	-1.47425	0.338546	-4.35466	1.33275e-05	0.00150931
OS12G0448900	Os12g0448900	Fatty acid alpha-dioxygenase family, Enzyme that oxygenates fatty acids into 2R-hydroperoxides	37.5891	-1.50286	0.432461	-3.47514	0.000510592	0.0214814
OS05G0307100	Os05g0307100	Similar to tetracycline transporter protein.	42.411	-1.51275	0.450738	-3.35617	0.000790305	0.0285905
OS02G0322251	Os02g0322251	Hypothetical protein.	27.5799	-1.54948	0.479054	-3.23446	0.00121872	0.0391988
OS07G0631200	Os07g0631200	Zinc finger, RING/FYVE/PHD-type domain containing protein.	113.036	-1.55186	0.230212	-6.74099	1.57308e-11	2.11781e-08
OS03G0650000	Os03g0650000	YABBY transcription factor, Control of seed shattering	76.0919	-1.56197	0.35885	-4.35271	1.34462e-05	0.00150931
OS07G0542400	Os07g0542400	Similar to Receptor protein kinase.	94.313	-1.59389	0.32951	-4.83715	1.31715e-06	0.000245799
OS02G0689900	Os02g0689900	TGF-beta receptor, type I/II extracellular region family protein.	275.621	-1.62455	0.29809	-5.44988	5.04049e-08	1.48442e-05
OS07G0603300	Os07g0603300	TON1 RECRUIT MOTIF (TRM)-containing protein, Regulation of grain size and shape	42.3173	-1.67061	0.400343	-4.17295	3.0068e-05	0.00279045
OS03G0857600	Os03g0857600	Protein of unknown function DUF303, acetylesterase putative domain containing protein.	52.408	-1.68134	0.441324	-3.80977	0.000139099	0.00853985
OS08G0425500	Os08g0425500	Endonuclease/exonuclease/phosphatase domain containing protein.	103.473	-1.71364	0.376223	-4.55485	5.24227e-06	0.000700755
OS06G0592500	Os06g0592500	Similar to Ethylene-responsive transcriptional coactivator.	222.419	-1.71629	0.263937	-6.50265	7.8916e-11	7.43704e-08
OS11G0707100	Os11g0707100	Hypothetical conserved gene.	30.2492	-1.73842	0.452571	-3.84122	0.000122425	0.00782793
OS04G0415000	Os04g0415000	Similar to H0622F05.5 protein.	120.125	-1.92013	0.341596	-5.62107	1.89774e-08	6.27518e-06
OS04G0401000	Os04g0401000	Proline-rich protein, Blast resistance	28.5678	-1.9592	0.486825	-4.02444	5.71104e-05	0.00452276
OS08G0113000	Os08g0113000	Similar to Peroxidase 47 precursor (EC 1.11.1.7) (Atperox P47) (ATP32).	74.1428	-1.99649	0.412467	-4.84036	1.29606e-06	0.000244282
OS05G0562350	Os05g0562350	Hypothetical gene.	15.8704	-2.03417	0.603726	-3.36936	0.000753439	0.0275209
OS02G0534550	Os02g0534550	Hypothetical protein.	21.3793	-2.07942	0.5833	-3.56492	0.000363964	0.0168137
OS11G0439600	Os11g0439600	Similar to Nod factor binding lectin-nucleotide phosphohydrolase.	61.8604	-2.13575	0.430752	-4.95818	7.11552e-07	0.000141172
OS09G0462550	Os09g0462550	Hypothetical gene.	50.876	-2.15249	0.58123	-3.70334	0.000212777	0.0114583
OS02G0771700	Os02g0771700	Glycoside hydrolase, family 17 protein.	45.7228	-2.20357	0.391934	-5.6223	1.8843e-08	6.27518e-06
OS12G0576100	Os12g0576100	Conserved hypothetical protein.	28.525	-2.20636	0.648677	-3.40132	0.000670603	0.0254316
OS11G0440200	Os11g0440200	Similar to GDA1/CD39 family protein, expressed.	28.1638	-2.24808	0.549309	-4.09256	4.26635e-05	0.00367179
OS07G0108900	Os07g0108900	Similar to MADS-box transcription factor 15.	61.7959	-2.28997	0.520155	-4.40248	1.0702e-05	0.00125287
OS08G0465000	Os08g0465000	Hypothetical conserved gene.	15.5693	-2.32157	0.678438	-3.42194	0.000621769	0.0241669
OS01G0623200	Os01g0623200	Similar to C4-dicarboxylate transporter/malic acid transport protein.	13.2754	-2.40899	0.723419	-3.33	0.000868449	0.0307102
OS01G0201700	Os01g0201700	Similar to M23 protein (Fragment).	15.9419	-2.43845	0.776704	-3.13949	0.00169244	0.0494424
OS04G0400000	Os04g0400000	Similar to OSIGBa0113L04.2 protein.	72.7104	-2.48885	0.575339	-4.32589	1.51914e-05	0.00163616
OS07G0491800	Os07g0491800	Similar to taxane 13-alpha-hydroxylase.	54.7057	-2.50394	0.49881	-5.01982	5.17206e-07	0.000107124
OS03G0303100	Os03g0303100	Protein of unknown function DUF1645 family protein.	20.7433	-2.67565	0.807681	-3.31275	0.000923834	0.0321856
OS03G0140200	Os03g0140200	Similar to Cytochrome P450 86A1 (EC 1.14.-.-) (CYPLXXXVI) (P450-dependent fatty acid omega-hydroxylase).	32.7791	-2.68326	0.581884	-4.61133	4.00107e-06	0.000558608
OS02G0322400	Os02g0322400	Similar to NPKL2 (Fragment).	14.8158	-2.85884	0.703403	-4.0643	4.81763e-05	0.00398258
OS03G0753100	Os03g0753100	MADS-box transcription factor, Inflorescence and spikelet development	18.2051	-2.91743	0.795576	-3.66706	0.000245351	0.0129173
OS05G0579700	Os05g0579700	Similar to 10A19I.9.	17.4379	-2.98253	0.708103	-4.212	2.53115e-05	0.00247141
OS01G0803300	Os01g0803300	Protein of unknown function DUF6, transmembrane domain containing protein.	63.1799	-3.27282	0.574687	-5.69497	1.23396e-08	4.74645e-06
OS06G0552900	Os06g0552900	Similar to SP3D.	122.283	-3.3136	0.35731	-9.27375	1.79711e-20	2.65813e-16
OS03G0782200	Os03g0782200	Hypothetical protein.	12.064	-3.48403	1.00409	-3.46983	0.000520796	0.0217649
OS04G0623200	Os04g0623200	Similar to H0215F08.2 protein.	12.7459	-3.58934	0.926924	-3.87231	0.000107808	0.00720556
OS01G0594800	Os01g0594800	Similar to D-amino acid oxidase.	13.8626	-3.7023	0.980818	-3.77471	0.000160196	0.00929039
OS11G0170900	Os11g0170900	Similar to BURP domain-containing protein 17.	449.302	-4.21699	1.33876	-3.14993	0.00163312	0.0483827
OS12G0606100	Os12g0606100	Hypothetical conserved gene.	91.4935	-4.50326	1.1296	-3.98661	6.70249e-05	0.00511451
OS01G0209901	Os01g0209901	Hypothetical protein.	16.2278	-7.49382	1.56956	-4.77447	1.80183e-06	0.000292767
OS09G0482200	Os09g0482200	Peptidase A1 domain containing protein.	26.248	-8.1879	1.29838	-6.30625	2.85885e-10	1.85805e-07
OS09G0482500	Os09g0482500	Peptidase A1 domain containing protein.	26.248	-8.1879	1.29838	-6.30625	2.85885e-10	1.85805e-07

## Sheet: Colorado_30Cvs25C
Supporting Information--Table S1
			baseMean	log2FoldChange	lfcSE	stat	pvalue	padj
OS01G0234001	Os01g0234001	Hypothetical conserved gene.	15.072	7.4389	1.31693	5.64867	1.6169e-08	8.96943e-06
OS03G0221600	Os03g0221600	Hypothetical protein.	11.2254	5.11077	1.28344	3.98208	6.83143e-05	0.00652164
OS06G0717700	Os06g0717700	Conserved hypothetical protein.	25.9372	3.96551	0.85656	4.62957	3.6642e-06	0.00073733
OS05G0102000	Os05g0102000	SAM dependent carboxyl methyltransferase family protein.	78.2775	3.58667	0.791552	4.53118	5.86544e-06	0.00102896
OS11G0119700	Os11g0119700	Hypothetical conserved gene.	17.6478	3.085	0.734774	4.19857	2.68606e-05	0.00318567
OS03G0280400	Os03g0280400	Similar to plant-specific domain TIGR01589 family protein.	118.826	2.47783	0.668219	3.7081	0.000208818	0.0147505
OS04G0639100	Os04g0639100	Conserved hypothetical protein.	56.0619	1.76582	0.416738	4.23725	2.26278e-05	0.00283193
EPlOSAG00000025431			160.678	1.69525	0.445703	3.80355	0.000142637	0.0113916
OS01G0147300	Os01g0147300	Similar to membrane protein.	31.1355	1.67941	0.455933	3.68347	0.000230083	0.0159005
OS12G0583300	Os12g0583300	Peptidase aspartic, catalytic domain containing protein.	95.262	1.60234	0.436411	3.67163	0.000241011	0.0164891
OS01G0123900	Os01g0123900	Similar to Bowman-Birk type proteinase inhibitor (EBI).	170.127	1.54462	0.415665	3.71602	0.000202384	0.0145242
OS05G0583100	Os05g0583100	HAT dimerisation domain containing protein.	405.419	1.50112	0.360165	4.16788	3.07452e-05	0.00352539
OS04G0598900	Os04g0598900	Similar to Wall-associated kinase-like protein.	213.637	1.48206	0.373657	3.96637	7.29768e-05	0.00683949
OS06G0125200	Os06g0125200	Protein of unknown function DUF581 family protein.	148.749	1.46189	0.288745	5.06291	4.12895e-07	0.000134519
OS01G0788200	Os01g0788200	Nuclear transport factor 2 domain containing protein.	68.3241	1.39821	0.376994	3.70883	0.000208217	0.0147505
OS01G0532300	Os01g0532300	Conserved hypothetical protein.	62.8235	1.34775	0.314405	4.28667	1.81368e-05	0.00241725
OS02G0731700	Os02g0731700	CCT domain domain containing protein.	76.8764	1.34427	0.309036	4.34986	1.36225e-05	0.00192828
OS02G0620100	Os02g0620100	Mis12 family protein.	68.1633	1.29706	0.396675	3.26984	0.0010761	0.0466931
OS01G0264000	Os01g0264000	Dof transcription factor, Promotion of nutrient ion uptake and accumulation	242.737	1.1969	0.178426	6.7081	1.97176e-11	3.67913e-08
OS08G0191650	Os08g0191650	Hypothetical gene.	39.2215	1.19312	0.366658	3.25404	0.00113777	0.0485503
OS06G0716100	Os06g0716100	Similar to Chaperone protein dnaJ.	285.795	1.18905	0.220549	5.39133	6.99392e-08	3.12066e-05
OS03G0118200	Os03g0118200	UAA transporter family protein.	77.5368	1.15345	0.29672	3.88732	0.000101356	0.00892847
OS08G0192300	Os08g0192300	Conserved hypothetical protein.	92.1784	1.14575	0.252027	4.54616	5.46345e-06	0.000975107
OS04G0683850	Os04g0683850	Similar to Glutathione peroxidase.	171.184	1.13318	0.297439	3.80978	0.000139089	0.0111953
OS04G0597000	Os04g0597000	Similar to Secretory carrier membrane protein.	164.093	1.10198	0.308779	3.56882	0.000358592	0.0215207
EPlOSAG00000010309			203.317	1.07799	0.297103	3.62836	0.00028523	0.0186444
OS01G0263900	Os01g0263900	Hypothetical protein.	141.469	1.05716	0.271163	3.89861	9.67476e-05	0.00859629
OS01G0161300	Os01g0161300	Hypothetical conserved gene.	201.49	1.05701	0.318604	3.31763	0.000907835	0.0412946
OS01G0717400	Os01g0717400	EGF-like, alliinase domain containing protein.	328.05	1.02452	0.299181	3.4244	0.000616166	0.0316963
OS01G0332100	Os01g0332100	Similar to Neutral invertase-like protein (Fragment).	702.43	1.0218	0.228637	4.46911	7.85441e-06	0.00128969
OS11G0116000	Os11g0116000	Similar to Nonspecific lipid-transfer protein 1 (LTP 1) (Major allergen Pru d 3).	4064.91	1.01866	0.208589	4.88358	1.04179e-06	0.000281351
OS05G0102300	Os05g0102300	HAT dimerisation domain containing protein.	475.954	0.973987	0.274338	3.55032	0.000384769	0.0225503
OS11G0599500	Os11g0599500	Similar to RNA helicase (Fragment).	332.061	0.971447	0.21923	4.43118	9.372e-06	0.00141441
OS05G0492500	Os05g0492500	Hypothetical protein.	122.432	0.970194	0.23521	4.1248	3.7105e-05	0.00413902
OS06G0701600	Os06g0701600	Monovalent cation transporter, Na+ and K+ transport	306.685	0.968846	0.25294	3.83034	0.000127966	0.0105482
OS05G0589700	Os05g0589700	Similar to cDNA, clone: J090072P03, full insert sequence.	457.048	0.949151	0.292333	3.24681	0.00116706	0.0494734
OS02G0595100	Os02g0595100	Similar to N-acetylglucosaminyltransferase III.	942.327	0.937146	0.178488	5.25046	1.51721e-07	5.8756e-05
OS10G0493600	Os10g0493600	Alpha-galactosidase precursor (EC 3.2.1.22) (Melibiase) (Alpha-D- galactoside galactohydrolase).	241.848	0.928132	0.270452	3.43178	0.000599644	0.0310016
OS01G0810300	Os01g0810300	Similar to Calmodulin-like protein.	686.563	0.923374	0.255316	3.6166	0.000298502	0.0191461
OS02G0259900	Os02g0259900	Conserved hypothetical protein.	154.563	0.918266	0.272738	3.36684	0.000760338	0.0362087
OS01G0898800	Os01g0898800	Protein of unknown function DUF1685 domain containing protein.	1323.57	0.887581	0.205276	4.32383	1.53342e-05	0.00212658
OS10G0494000	Os10g0494000	Protein of unknown function DUF789 family protein.	1114.36	0.850624	0.16507	5.15312	2.56188e-07	8.91229e-05
OS03G0856500	Os03g0856500	Similar to Plastid-specific 30S ribosomal protein 1, chloroplast precursor (CS- S5) (CS5) (S22) (Ribosomal protein 1) (PSRP-1).	3048.57	0.83839	0.24918	3.36459	0.00076657	0.036421
OS01G0102900	Os01g0102900	Light-regulated protein, Regulation of light-dependent attachment of LEAF-TYPE FERREDOXIN-NADP+ OXIDOREDUCTASE (LFNR) to the thylakoid membrane	7759.77	0.834216	0.207478	4.02075	5.8013e-05	0.00575226
OS11G0209000	Os11g0209000	Glycine rich family protein.	7908.29	0.811826	0.17582	4.61738	3.88611e-06	0.000759643
OS03G0326300	Os03g0326300	Zinc finger, RING-type domain containing protein.	1945.77	0.811334	0.210447	3.85529	0.00011559	0.00982623
OS08G0327100	Os08g0327100	Galacturonosyltransferase, Pectin biosynthesis	275.385	0.794327	0.21822	3.64003	0.000272604	0.018049
OS01G0739500	Os01g0739500	Conserved hypothetical protein.	333.335	0.786767	0.151362	5.19792	2.01533e-07	7.25696e-05
OS08G0159500	Os08g0159500	C2C2-type zinc finger protein, Promotion of seed germination, Modulation of gibberellin biosynthesis, Regulation of cell death and callus differentiation	2140.33	0.783272	0.233039	3.36113	0.000776254	0.0367111
OS09G0337300	Os09g0337300	Hypothetical gene.	164.558	0.779156	0.225614	3.4535	0.000553368	0.0292729
OS08G0472800	Os08g0472800	Cytochrome P450 family protein.	403.418	0.770904	0.217133	3.55037	0.000384687	0.0225503
OS03G0227700	Os03g0227700	Cytochrome P450 90B2, Brassinosteroid C-22 hydroxylase, Brassinosteroids biosynthesis	194.524	0.770311	0.194974	3.95085	7.78752e-05	0.00719994
OS05G0555600	Os05g0555600	Similar to Glutamate synthase [NADH], amyloplastic.	185.479	0.760071	0.230749	3.29394	0.00098795	0.043891
OS08G0178800	Os08g0178800	Hypothetical conserved gene.	1495	0.75853	0.223221	3.39812	0.000678507	0.0333674
OS03G0192700	Os03g0192700	Myo-inositol 3-phosphate synthase 1, Phytic acid biosynthesis, Determination of phytic acid accumulation in grain	3932.58	0.752561	0.178089	4.22576	2.3814e-05	0.00294447
OS06G0316300	Os06g0316300	Glycine rich family protein.	2353.06	0.737039	0.129871	5.67517	1.38553e-08	8.12514e-06
OS12G0616800	Os12g0616800	Protein of unknown function DUF761, plant domain containing protein.	231.965	0.732581	0.191061	3.83427	0.000125936	0.0104649
OS03G0726500	Os03g0726500	Protein of unknown function DUF81 domain containing protein.	3106.47	0.720881	0.19883	3.62562	0.00028827	0.0187833
OS09G0266000	Os09g0266000	Similar to predicted protein.	545.223	0.703825	0.206613	3.40649	0.000658036	0.0329413
OS05G0105800	Os05g0105800	Conserved hypothetical protein.	1547.75	0.694375	0.124835	5.56235	2.66167e-08	1.36577e-05
OS06G0309000	Os06g0309000	Zinc finger, RING/FYVE/PHD-type domain containing protein.	198.28	0.689885	0.201881	3.41729	0.000632477	0.0320946
OS01G0188100	Os01g0188100	Isopenicillin N synthase family protein.	1370.39	0.682459	0.131643	5.18417	2.16974e-07	7.67825e-05
OS02G0234400	Os02g0234400	Hypothetical protein.	301.384	0.67236	0.193428	3.47602	0.000508924	0.0275084
OS03G0202001	Os03g0202001	Similar to Adenylyl-sulfate kinase.	194.227	0.670675	0.206777	3.24347	0.00118085	0.049768
OS03G0326500	Os03g0326500	Similar to Thioredoxin-like 1.	11453.7	0.666775	0.104074	6.40674	1.4866e-10	1.90703e-07
OS11G0208900	Os11g0208900	Leucine rich repeat containing protein kinase.	4323.01	0.666035	0.155297	4.28878	1.79654e-05	0.00241007
OS01G0729900	Os01g0729900	Conserved hypothetical protein.	1018.6	0.665036	0.1688	3.93979	8.15528e-05	0.00747264
OS10G0406300	Os10g0406300	Similar to AOBP (Ascorbate oxidase promoter-binding protein).	742.409	0.644039	0.162121	3.97258	7.10983e-05	0.006694
OS05G0115800	Os05g0115800	Mitogen-activated protein kinase (MAPK) phosphatase, Negative regulation of wound responses, Negative regulator of grain size, Positive regulator of grain number	532.54	0.639239	0.180821	3.5352	0.000407473	0.0236923
OS01G0180300	Os01g0180300	Lipoprotein, type 6 family protein.	229.514	0.639127	0.192862	3.31391	0.000920025	0.0415022
OS08G0553800	Os08g0553800	NAD(P)-binding domain containing protein.	2714.45	0.63637	0.131261	4.84814	1.24627e-06	0.000327944
OS03G0232400	Os03g0232400	Phytosulfokine family protein.	2832.73	0.629735	0.136615	4.60956	4.03531e-06	0.000781366
OS08G0144000	Os08g0144000	Myb, DNA-binding domain containing protein.	1548.73	0.616064	0.153562	4.01182	6.02532e-05	0.00591721
OS07G0628900	Os07g0628900	Similar to KI domain interacting kinase 1.	853.708	0.612044	0.17246	3.5489	0.000386848	0.022557
OS06G0480000	Os06g0480000	Zinc finger, RING/FYVE/PHD-type domain containing protein.	736.079	0.60952	0.130781	4.66062	3.15262e-06	0.00066028
EPlOSAG00000019899			707.132	0.594868	0.151784	3.91918	8.88499e-05	0.00803368
OS01G0900900	Os01g0900900	Ovarian tumour, otubain domain containing protein.	692.396	0.592836	0.137612	4.30802	1.64722e-05	0.00226907
EPlOSAG00000019910			715.069	0.592568	0.145288	4.07859	4.53097e-05	0.00476914
OS03G0169600	Os03g0169600	Dof (DNA binding with one finger) transcription factor, Regulation of Flowering time, Brassinosteroid (BR) signaling to modulate plant architecture	5837.16	0.591427	0.154904	3.81803	0.000134523	0.0109567
EPlOSAG00000019921			710.564	0.589804	0.146116	4.03654	5.42454e-05	0.00551182
OS02G0815400	Os02g0815400	Similar to Tfm5 protein.	1916.22	0.588126	0.168524	3.48987	0.000483256	0.0263799
OS11G0671000	Os11g0671000	Similar to Dormancy-associated protein.	1388.29	0.587904	0.159188	3.69314	0.000221498	0.0154634
EPlOSAG00000019932			708.545	0.585909	0.146761	3.99226	6.54473e-05	0.00635604
OS03G0178066	Os03g0178066	Hypothetical gene.	527.585	0.566108	0.157007	3.60562	0.000311408	0.0197884
OS04G0403701	Os04g0403701	Similar to protein phosphatase 2C containing protein.	2941.26	0.548963	0.166182	3.30339	0.000955236	0.0427517
OS08G0242800	Os08g0242800	Similar to Sigma factor SIG6.	3441.41	0.535449	0.146112	3.66465	0.000247674	0.0167773
OS02G0468400	Os02g0468400	Lipid-binding START domain containing protein.	2593.11	0.534511	0.132583	4.03154	5.54134e-05	0.0055753
OS08G0128200	Os08g0128200	Protein of unknown function DUF3537 domain containing protein.	1576.25	0.502989	0.137509	3.65787	0.000254317	0.0170583
ENSRNA049472556			2735.8	0.491346	0.148493	3.30888	0.000936687	0.0420689
OS03G0152600	Os03g0152600	Conserved hypothetical protein.	1774.67	0.483554	0.142808	3.38605	0.000709055	0.0343884
OS06G0197575	Os06g0197575	Similar to Chaperonin.	1062.34	0.482007	0.142041	3.39344	0.000690202	0.0337295
ENSRNA049466338			2006.13	0.479216	0.140731	3.4052	0.000661153	0.0329413
OS02G0124800	Os02g0124800	Conserved hypothetical protein.	929.637	0.470734	0.137608	3.42083	0.000624304	0.0319151
ENSRNA049465125			6602.74	0.46824	0.135782	3.44846	0.000563796	0.0295202
OS06G0612800	Os06g0612800	Similar to PVPR3 protein.	11660.3	0.429383	0.113806	3.77295	0.000161332	0.0123098
OS07G0442000	Os07g0442000	Conserved hypothetical protein.	1006.48	0.424766	0.122681	3.46236	0.00053546	0.0286953
OS04G0460900	Os04g0460900	Non-protein coding transcript.	2582.32	0.420158	0.106337	3.95118	7.77657e-05	0.00719994
OS06G0115300	Os06g0115300	Acyl-CoA-binding protein , Stress response	3598.76	0.414577	0.115479	3.59006	0.000330596	0.0204509
OS07G0150100	Os07g0150100	Protein of unknown function DUF221 domain containing protein.	799.152	0.401359	0.121099	3.31429	0.000918756	0.0415022
OS01G0719700	Os01g0719700	Similar to HCF101 (HIGH-CHLOROPHYLL-FLUORESCENCE 101); ATP binding.	2052.45	0.39831	0.104869	3.79815	0.000145779	0.011464
OS01G0239100	Os01g0239100	Heat shock protein DnaJ family protein.	2536.95	0.350141	0.0996959	3.51209	0.000444603	0.0250013
OS02G0759900	Os02g0759900	Similar to threonine endopeptidase.	9755.83	0.335133	0.0974958	3.43741	0.000587302	0.0304404
OS01G0131300	Os01g0131300	Conserved hypothetical protein.	2807.11	-0.327353	0.0909482	-3.59933	0.00031904	0.0200868
OS10G0111300	Os10g0111300	Similar to Nitrate transporter (Fragment).	834.726	-0.369799	0.111954	-3.30315	0.000956056	0.0427517
OS08G0135900	Os08g0135900	Similar to Tryptophan synthase beta chain 1 (EC 4.2.1.20) (Orange pericarp 1) (Fragment).	4031.34	-0.383508	0.11696	-3.27896	0.00104189	0.0455966
OS07G0671800	Os07g0671800	Similar to Stress-related protein-like protein (Fragment).	2307.71	-0.384387	0.105077	-3.65813	0.00025406	0.0170583
OS01G0621300	Os01g0621300	Hypothetical conserved gene.	1213.99	-0.409065	0.110326	-3.70778	0.000209086	0.0147505
OS01G0591300	Os01g0591300	Similar to Cytosolic aldehyde dehydrogenase RF2D.	1773.92	-0.420764	0.123419	-3.40924	0.000651452	0.0327722
OS04G0650000	Os04g0650000	Similar to Oryzain alpha chain precursor (EC 3.4.22.-).	6226.87	-0.430169	0.124278	-3.46133	0.00053751	0.0287011
OS05G0407500	Os05g0407500	Soluble gibberellin receptor, Gibberellin signaling	595.041	-0.43116	0.125663	-3.43109	0.000601152	0.0310016
OS06G0175500	Os06g0175500	Epsin-like, N-terminal domain containing protein.	1521.78	-0.450579	0.104862	-4.29689	1.73213e-05	0.00235444
OS11G0591100	Os11g0591100	NAD(P)-binding domain containing protein.	1090.59	-0.457618	0.13411	-3.41227	0.000644241	0.0325691
OS04G0106300	Os04g0106300	Arginine hydrolysis enzyme, Arginase, Panicle development and grain production	665.801	-0.461447	0.131219	-3.51661	0.000437102	0.0248518
OS05G0426200	Os05g0426200	No apical meristem (NAM) protein domain containing protein.	2724.35	-0.464599	0.125202	-3.71079	0.000206614	0.0147505
OS03G0276500	Os03g0276500	Similar to Heat shock protein 70.	8995.92	-0.469299	0.106293	-4.41512	1.00953e-05	0.00151245
OS01G0142500	Os01g0142500	Homeodomain-like containing protein.	993.261	-0.475749	0.145525	-3.26918	0.00107859	0.0466931
OS09G0526600	Os09g0526600	Similar to Isoform 2 of Heat stress transcription factor B-2c.	1125.39	-0.476829	0.116498	-4.09302	4.2579e-05	0.00457557
OS02G0675800	Os02g0675800	Cyclin-like F-box domain containing protein.	1629.27	-0.477887	0.0972331	-4.91486	8.8845e-07	0.00025327
OS02G0730700	Os02g0730700	Peptidase A1 domain containing protein.	2847.06	-0.479105	0.145387	-3.29537	0.000982932	0.0437629
OS02G0814000	Os02g0814000	Protein of unknown function DUF862, eukaryotic domain containing protein.	1023.54	-0.493431	0.111343	-4.43163	9.35219e-06	0.00141441
OS02G0792800	Os02g0792800	Similar to Rieske iron-sulfur protein Tic55 precursor.	2148.48	-0.504017	0.15063	-3.34606	0.000819698	0.0383241
OS03G0297000	Os03g0297000	Protein of unknown function DUF538 family protein.	788.958	-0.506531	0.151847	-3.3358	0.000850543	0.0394964
OS01G0898300	Os01g0898300	Mitochondrial protein, Root development and iron homeostasis	667.33	-0.520351	0.15646	-3.32579	0.000881694	0.0403046
OS03G0116300	Os03g0116300	Similar to catalytic/ hydrolase.	1512.67	-0.52493	0.123951	-4.23498	2.28573e-05	0.00284331
OS05G0363100	Os05g0363100	Similar to Monoglyceride lipase.	505.313	-0.527463	0.155598	-3.38992	0.000699141	0.0340852
OS01G0557500	Os01g0557500	Cation/proton exchanger 1a.	8781.52	-0.535879	0.159646	-3.35668	0.000788857	0.0372214
OS01G0953500	Os01g0953500	C2 calcium-dependent membrane targeting domain containing protein.	481.404	-0.536733	0.150068	-3.57661	0.000348083	0.0210749
OS01G0570800	Os01g0570800	IQ calmodulin-binding region domain containing protein.	579.248	-0.545946	0.127884	-4.26907	1.9629e-05	0.00258259
OS02G0437200	Os02g0437200	SNAP-34.	585.139	-0.546127	0.145332	-3.7578	0.000171415	0.0128875
OS10G0548300	Os10g0548300	Protein kinase, catalytic domain domain containing protein.	713.551	-0.549008	0.142121	-3.86295	0.000112026	0.00962067
OS09G0240500	Os09g0240500	Similar to Sulfate transporter 4.1, chloroplast precursor (AST82).	1467.91	-0.549303	0.15704	-3.49785	0.000469028	0.0259482
OS05G0562300	Os05g0562300	Similar to DnaJ-like protein.	337.557	-0.556044	0.155631	-3.57284	0.000353135	0.0212554
OS03G0402800	Os03g0402800	Tify domain containing protein.	788.841	-0.556062	0.140238	-3.96512	7.33579e-05	0.00684396
OS03G0599800	Os03g0599800	Reversibly glycosylated polypeptide.	1611.72	-0.56738	0.164867	-3.44144	0.00057862	0.0300663
OS01G0978100	Os01g0978100	Similar to Cysteine synthase, mitochondrial precursor (EC 2.5.1.47) (O- acetylserine sulfhydrylase) (O-acetylserine (Thiol)-lyase) (CSase C) (CS-C) (OAS-TL C) (AtCS-C).	3349.26	-0.569805	0.173642	-3.2815	0.00103257	0.0453674
OS09G0544900	Os09g0544900	MaoC-like dehydratase domain containing protein.	387.547	-0.572614	0.148587	-3.85372	0.000116335	0.00982623
OS02G0257300	Os02g0257300	Rhodanese-like domain containing protein.	815.509	-0.572714	0.173001	-3.31047	0.000931406	0.0419235
OS10G0534900	Os10g0534900	Similar to Prep (Fragment).	382.344	-0.576506	0.162402	-3.54986	0.000385432	0.0225503
OS07G0624700	Os07g0624700	UMP/CMP kinase a (EC 2.7.1.48).	465.15	-0.582257	0.157876	-3.68808	0.000225956	0.0156681
OS09G0442300	Os09g0442300	Similar to Oryzain gamma chain (Fragment).	17503.5	-0.58483	0.123716	-4.72721	2.27625e-06	0.000519111
OS06G0255400	Os06g0255400	Similar to Nudix hydrolase 18, mitochondrial precursor (EC 3.6.1.-) (AtNUDT18).	315.551	-0.585973	0.178596	-3.28099	0.00103444	0.0453674
OS01G0931100	Os01g0931100	Conserved hypothetical protein.	457.531	-0.586063	0.173957	-3.369	0.000754406	0.0360097
OS01G0149200	Os01g0149200	Hypothetical gene.	705.966	-0.586353	0.147223	-3.98275	6.81235e-05	0.00652164
OS01G0965900	Os01g0965900	Conserved hypothetical protein.	657.052	-0.591494	0.174117	-3.39711	0.000681011	0.0333674
OS03G0845000	Os03g0845000	Similar to Pirin-like protein.	981.395	-0.591905	0.181672	-3.25809	0.00112166	0.0482642
OS01G0559750	Os01g0559750	Hypothetical gene.	528.899	-0.593356	0.167045	-3.55207	0.000382218	0.0225503
OS04G0532400	Os04g0532400	Similar to OSIGBa0125M19.13 protein.	2409.47	-0.597487	0.176982	-3.37598	0.000735521	0.035355
OS08G0465700	Os08g0465700	Cytochrome P450 family protein.	1170.92	-0.598376	0.180388	-3.31716	0.000909387	0.0412946
OS02G0274100	Os02g0274100	3-hydroxyacyl-CoA dehydrogenase, Multifunctional protein, RNA- and microtubule-binding protein, Salicylic acid (SA) biosynthesis, Maintenance of root meristem activity, Beta -oxidation of fatty acids	963.967	-0.598866	0.180034	-3.32642	0.000879704	0.0403046
OS02G0739100	Os02g0739100	Similar to Formin-like protein 16.	361.416	-0.606763	0.142477	-4.25867	2.05651e-05	0.00263812
OS03G0687000	Os03g0687000	Similar to predicted protein.	945.225	-0.610328	0.149917	-4.07111	4.67891e-05	0.00485023
OS02G0687500	Os02g0687500	Similar to S-ribonuclease binding protein SBP1.	1132.28	-0.619717	0.189783	-3.2654	0.0010931	0.0471341
OS02G0703300	Os02g0703300	Protein of unknown function DUF1218 family protein.	209.502	-0.621298	0.169116	-3.6738	0.000238971	0.0164043
OS01G0126200	Os01g0126200	Multicopper oxidase	691.279	-0.622294	0.171466	-3.62925	0.000284248	0.0186396
OS03G0436400	Os03g0436400	Similar to A.thaliana gene induced upon wounding stress.	550.221	-0.625223	0.173655	-3.60038	0.000317747	0.020067
OS11G0351555	Os11g0351555	Similar to A.thaliana gene induced upon wounding stress.	550.221	-0.625223	0.173655	-3.60038	0.000317747	0.020067
OS09G0425900	Os09g0425900	Similar to senescence-associated protein DH.	1788.46	-0.625534	0.192397	-3.25126	0.00114894	0.0488239
OS09G0453400	Os09g0453400	Peptidase S26A, signal peptidase I family protein.	487	-0.625635	0.17278	-3.62099	0.000293477	0.0190019
OS11G0599200	Os11g0599200	UDP-glucuronosyl/UDP-glucosyltransferase family protein.	5085.19	-0.631664	0.185722	-3.40113	0.000671074	0.0331899
OS05G0320700	Os05g0320700	Similar to Cytochrome P450.	425.131	-0.633545	0.176731	-3.58479	0.000337347	0.0206971
OS02G0813500	Os02g0813500	Glutathione reductase, cytosolic (EC 1.8.1.7) (GR) (GRase).	1941.46	-0.633775	0.130348	-4.86219	1.16093e-06	0.000309455
OS10G0100700	Os10g0100700	Vitamin B6 biosynthesis protein family protein.	3190.99	-0.640088	0.17131	-3.73643	0.000186651	0.0137312
OS02G0817500	Os02g0817500	Potassium channel, voltage-dependent, beta subunit, KCNAB-related domain containing protein.	337.566	-0.642075	0.177409	-3.61917	0.000295544	0.0190158
OS01G0850900	Os01g0850900	SOUL haem-binding protein domain containing protein.	2168.05	-0.648911	0.149925	-4.32822	1.50317e-05	0.00209881
OS03G0289100	Os03g0289100	Serine/threonine protein kinase, Carbohydrate metabolism	641.489	-0.65446	0.172468	-3.79468	0.000147831	0.0115757
OS06G0143400	Os06g0143400	Similar to Acyl-ACP thioesterase (Fragment).	1310.27	-0.683082	0.180196	-3.79077	0.000150178	0.0116317
OS08G0562600	Os08g0562600	C2 calcium-dependent membrane targeting domain containing protein.	1265.84	-0.683156	0.153357	-4.45468	8.40189e-06	0.00133535
OS05G0519200	Os05g0519200	Similar to protein kinase.	597.055	-0.683728	0.171295	-3.99152	6.56507e-05	0.00635604
OS01G0704300	Os01g0704300	Conserved hypothetical protein.	265.682	-0.687241	0.166887	-4.118	3.82177e-05	0.0042173
OS01G0550300	Os01g0550300	Similar to Gda-1 protein.	7768.42	-0.688084	0.138272	-4.97629	6.48131e-07	0.000198551
OS05G0529200	Os05g0529200	Crotonase, core domain containing protein.	288.141	-0.696626	0.163327	-4.26523	1.99699e-05	0.00259419
OS02G0186500	Os02g0186500	Similar to Protein kinase-like protein.	213.59	-0.707023	0.205428	-3.4417	0.000578061	0.0300663
OS01G0952600	Os01g0952600	Similar to LacZ (Fragment).	559.186	-0.709665	0.204478	-3.47062	0.000519261	0.0279001
OS03G0388500	Os03g0388500	Similar to Anther ethylene-upregulated protein ER1 (Fragment).	1072.76	-0.710837	0.218268	-3.25672	0.00112709	0.0483963
OS09G0530300	Os09g0530300	Cytochrome P450 family protein.	596.413	-0.712534	0.219489	-3.24633	0.00116904	0.0494734
OS03G0225100	Os03g0225100	Mitogen-activated protein kinase (MAPK) kinase, Disease resistance, Drought tolerance	327.119	-0.713531	0.21079	-3.38502	0.000711718	0.0343884
OS01G0949500	Os01g0949500	Similar to Calmodulin (CaM).	619.046	-0.716569	0.143744	-4.98504	6.195e-07	0.000192655
OS03G0741600	Os03g0741600	Prenylated rab acceptor PRA1 family protein.	205.008	-0.717937	0.197046	-3.64349	0.000268961	0.0178655
OS03G0764100	Os03g0764100	Zinc finger transcription factor ZF1.	306.439	-0.719663	0.19546	-3.68189	0.000231511	0.0159455
OS07G0585000	Os07g0585000	C2 calcium-dependent membrane targeting domain containing protein.	759.175	-0.726287	0.148192	-4.90099	9.53561e-07	0.000264484
OS02G0135500	Os02g0135500	Similar to glycosyltransferase.	253.928	-0.726877	0.20915	-3.47538	0.000510135	0.0275084
OS01G0268100	Os01g0268100	Similar to Major facilitator superfamily antiporter.	499.504	-0.734144	0.192818	-3.80745	0.000140409	0.0112574
OS04G0562100	Os04g0562100	Amino acid transporter, transmembrane domain containing protein.	188.776	-0.736267	0.178599	-4.12246	3.74848e-05	0.00415878
OS03G0364400	Os03g0364400	Receptor-like cytoplasmic kinase, Leaf senescence, Salt stress response	2548.12	-0.738046	0.148728	-4.9624	6.96287e-07	0.00020712
OS02G0176400	Os02g0176400	Uncharacterised protein family UPF0414 domain containing protein.	317.837	-0.746791	0.166913	-4.47413	7.67225e-06	0.00126994
OS09G0562700	Os09g0562700	Conserved hypothetical protein.	149.834	-0.750002	0.212259	-3.53343	0.000410201	0.0237835
OS03G0124000	Os03g0124000	Homeodomain-related domain containing protein.	232.203	-0.752038	0.226092	-3.32625	0.000880244	0.0403046
OS04G0542800	Os04g0542800	Transporter of the Copper-Nicotianamine Complex, Fe(III)-deoxymugineic acid transporter, Copper distribution, Allocation of iron	1856.57	-0.75218	0.195288	-3.85165	0.000117324	0.00983194
OS09G0551600	Os09g0551600	Similar to HMGd1 protein (Nucleasome/chromatin assembly factor D protein NFD101).	397.829	-0.756766	0.225924	-3.34964	0.000809158	0.0380045
OS01G0628900	Os01g0628900	Cytochrome P450 family protein.	419.12	-0.758063	0.169117	-4.48248	7.37791e-06	0.00123115
OS04G0531500	Os04g0531500	Concanavalin A-like lectin/glucanase domain containing protein.	169.921	-0.761071	0.185747	-4.09735	4.17899e-05	0.0045383
OS12G0278700	Os12g0278700	Similar to cystinosin.	3621.01	-0.765281	0.160006	-4.78284	1.72835e-06	0.000412492
OS09G0255000	Os09g0255000	Similar to Cell wall invertase (EC 3.2.1.26).	156.744	-0.771569	0.21457	-3.59588	0.000323295	0.020108
OS03G0327100	Os03g0327100	Similar to CUC1.	261.964	-0.773704	0.206516	-3.74645	0.000179352	0.0133862
OS03G0800000	Os03g0800000	Similar to Nitrate and chloride transporter.	2043.74	-0.774232	0.138876	-5.575	2.47528e-08	1.30269e-05
OS01G0865400	Os01g0865400	UDP-glucuronosyl/UDP-glucosyltransferase family protein.	192.455	-0.784037	0.215772	-3.63364	0.000279449	0.0183836
OS08G0557600	Os08g0557600	Similar to Monodehydroascorbate reductase (EC 1.6.5.4) (MDAR) (Ascorbate free radical reductase) (AFR reductase).	633.412	-0.787391	0.169699	-4.63992	3.48545e-06	0.000708306
OS11G0224900	Os11g0224900	Similar to NBS-LRR protein (Fragment).	225.512	-0.789223	0.185122	-4.26326	2.01469e-05	0.00260072
OS05G0414700	Os05g0414700	Similar to BRASSINOSTEROID INSENSITIVE 1-associated receptor kinase 1.	877.325	-0.790696	0.240764	-3.28411	0.00102306	0.0450606
OS11G0240600	Os11g0240600	Alpha/beta hydrolase fold-3 domain containing protein.	386.871	-0.794094	0.225946	-3.51454	0.000440522	0.0249083
OS05G0489200	Os05g0489200	Plant lipid transfer protein/seed storage/trypsin-alpha amylase inhibitor domain containing protein.	219.34	-0.794555	0.209484	-3.79291	0.000148891	0.0115757
OS10G0580900	Os10g0580900	Conserved hypothetical protein.	121.856	-0.798947	0.243196	-3.2852	0.0010191	0.0449831
OS04G0669800	Os04g0669800	Methylthioribose kinase (EC 2.7.1.100).	1826.59	-0.799626	0.20761	-3.85158	0.000117361	0.00983194
OS01G0246700	Os01g0246700	Similar to WRKY transcription factor 1.	350.639	-0.801315	0.219384	-3.65256	0.000259639	0.0173586
OS08G0163500	Os08g0163500	Protein of unknown function DUF1005 family protein.	696.099	-0.803993	0.217119	-3.703	0.000213061	0.0149763
OS04G0533500	Os04g0533500	Cytochrome b561 family protein.	805.324	-0.805041	0.191899	-4.19514	2.72702e-05	0.00318567
OS12G0635500	Os12g0635500	Protein of unknown function DUF266, plant domain containing protein.	344.133	-0.805043	0.168171	-4.78704	1.69258e-06	0.000408708
OS03G0741050	Os03g0741050	Non-protein coding transcript.	134.114	-0.807236	0.248275	-3.25137	0.00114848	0.0488239
OS01G0246400	Os01g0246400	Similar to Low molecular mass early light-inducible protein HV90, chloroplast precursor (ELIP).	2778.44	-0.810368	0.245721	-3.29792	0.000974055	0.0434619
OS04G0674700	Os04g0674700	Similar to AMP-binding protein (Adenosine monophosphate binding protein 5 AMPBP5).	143.236	-0.810924	0.232355	-3.49002	0.000482984	0.0263799
OS02G0748300	Os02g0748300	Similar to VMP3 protein.	227.625	-0.813211	0.173924	-4.67566	2.93007e-06	0.000626456
OS07G0516300	Os07g0516300	A member of S40 gene family, Leaf senescence, Response to pathogen infection	448.618	-0.819847	0.24727	-3.31559	0.000914493	0.0414348
OS04G0482000	Os04g0482000	Similar to Peptide methionine sulfoxide reductase.	1228.69	-0.833029	0.156566	-5.32061	1.03419e-07	4.24534e-05
OS05G0502000	Os05g0502000	Similar to Cyclic nucleotide-gated ion channel 4 (AtCNGC4) (Cyclic nucleotide-and calmodulin-regulated ion channel 4) (AtHLM1).	461.438	-0.836563	0.226041	-3.70093	0.000214812	0.0150478
OS02G0763200	Os02g0763200	Similar to Galactoside 2-alpha-L-fucosyltransferase (EC 2.4.1.69) (Xyloglucan alpha-(1, 2)-fucosyltransferase) (AtFUT1).	401.444	-0.839426	0.200715	-4.18219	2.88716e-05	0.00334796
OS02G0575700	Os02g0575700	Similar to OSIGBa0097P08.1 protein.	605.674	-0.840621	0.191248	-4.39546	1.10537e-05	0.00162056
OS01G0227500	Os01g0227500	Cytochrome P450 family protein.	756.349	-0.849593	0.225403	-3.76922	0.000163757	0.0124486
OS02G0206100	Os02g0206100	UDP-glucuronosyl/UDP-glucosyltransferase family protein.	1114.13	-0.850476	0.22938	-3.70772	0.00020913	0.0147505
OS04G0565500	Os04g0565500	Similar to OSIGBa0158F05.8 protein.	142.801	-0.853081	0.239197	-3.56644	0.000361857	0.0216534
OS01G0948200	Os01g0948200	Similar to GRAS family transcription factor containing protein.	440.102	-0.868668	0.255491	-3.4	0.000673855	0.0332473
OS01G0776600	Os01g0776600	Similar to Purple acid phosphatase (EC 3.1.3.2).	249.863	-0.871004	0.247208	-3.52336	0.00042611	0.0244984
OS05G0343400	Os05g0343400	WRKY transcription factor, Disease resistance, Defense response	561.872	-0.874379	0.226039	-3.86827	0.000109609	0.00952132
OS05G0431700	Os05g0431700	Similar to peptide transporter PTR2-B.	889.092	-0.875543	0.214123	-4.08898	4.33281e-05	0.00461812
OS01G0151400	Os01g0151400	Similar to Gamma-glutamyl transferase.	259.785	-0.881262	0.226934	-3.88334	0.00010303	0.00903715
OS01G0190000	Os01g0190000	Similar to oxidoreductase.	1553.92	-0.882007	0.177601	-4.96624	6.8264e-07	0.000206047
OS08G0526400	Os08g0526400	Defence response, Rin4 domain containing protein.	229.378	-0.886357	0.173142	-5.11926	3.06737e-07	0.000103209
OS05G0475700	Os05g0475700	Nodulin-like domain containing protein.	242.441	-0.889708	0.230107	-3.86651	0.000110406	0.00952132
OS02G0216300	Os02g0216300	Similar to cDNA clone:J023088C01, full insert sequence.	10915.7	-0.892701	0.21279	-4.19521	2.72614e-05	0.00318567
OS03G0748900	Os03g0748900	Aldo/keto reductase domain containing protein.	125.178	-0.894377	0.233332	-3.83307	0.000126553	0.0104738
OS01G0908700	Os01g0908700	Similar to Hnrpa2b1-prov protein.	285.15	-0.898773	0.178672	-5.03031	4.89693e-07	0.000157046
OS07G0682800	Os07g0682800	Similar to Apyrase-like protein.	238.944	-0.901989	0.199535	-4.52047	6.17035e-06	0.00105754
OS01G0185300	Os01g0185300	Transferase family protein.	97.6631	-0.905278	0.267447	-3.38489	0.000712061	0.0343884
OS03G0294200	Os03g0294200	Similar to Fructose-6-phosphate-2-kinase/fructose-2, 6-bisphosphatase.	187.485	-0.906259	0.270409	-3.35144	0.000803933	0.0378457
OS10G0114300	Os10g0114300	Similar to NADPH-dependent codeinone reductase (EC 1.1.1.247).	342.702	-0.911041	0.273529	-3.33069	0.000866306	0.0401376
OS07G0204100	Os07g0204100	Conserved hypothetical protein.	600.351	-0.912271	0.273445	-3.33621	0.000849291	0.0394964
OS01G0142800	Os01g0142800	Putative peptide transporter, Long-distance translocation of dimethylarsinate to rice grain	1657.79	-0.915316	0.193083	-4.74054	2.1315e-06	0.000491562
OS04G0667600	Os04g0667600	Heavy metal transport/detoxification protein domain containing protein.	276.368	-0.916798	0.20648	-4.44014	8.99009e-06	0.00139789
OS01G0825900	Os01g0825900	Protein of unknown function Cys-rich family protein.	167.304	-0.919438	0.264577	-3.47512	0.000510632	0.0275084
OS04G0202500	Os04g0202500	Lectin receptor kinase 3, Brown planthopper (BPH) resistance	130.898	-0.923444	0.26359	-3.50334	0.000459462	0.0255489
OS03G0758300	Os03g0758300	Similar to Cyclic nucleotide-gated ion channel 2 (AtCNGC2) (Cyclic nucleotide-and calmodulin-regulated ion channel 2) (DEFENSE NO DEATH 1).	755.291	-0.923451	0.244487	-3.7771	0.000158666	0.0121723
OS10G0470700	Os10g0470700	Similar to Peptide transporter.	317.429	-0.927599	0.162158	-5.72035	1.06305e-08	6.61187e-06
OS05G0556000	Os05g0556000	Oxoglutarate/iron-dependent oxygenase domain containing protein.	330.098	-0.927694	0.258418	-3.5899	0.000330801	0.0204509
OS01G0857400	Os01g0857400	Amino acid transporter, transmembrane domain containing protein.	302.476	-0.928911	0.232841	-3.98947	6.62202e-05	0.00638108
OS08G0550400	Os08g0550400	Similar to RING-H2 finger protein ATL5P.	95.8162	-0.931333	0.26589	-3.5027	0.000460564	0.0255489
OS06G0238000	Os06g0238000	Armadillo-like helical domain containing protein.	101.28	-0.937789	0.252278	-3.71729	0.000201369	0.0145021
OS06G0557100	Os06g0557100	Serine/threonine protein kinase domain containing protein.	307.201	-0.938476	0.26438	-3.54972	0.000385635	0.0225503
OS09G0484800	Os09g0484800	Similar to Pirin-like protein.	103.732	-0.938711	0.267217	-3.51292	0.000443218	0.0249919
OS07G0509800	Os07g0509800	Similar to adenosine 5'-phosphosulfate reductase 2.	13080.1	-0.950096	0.202237	-4.69794	2.62795e-06	0.000579985
OS03G0773300	Os03g0773300	Protein kinase, core domain containing protein.	176.526	-0.951088	0.263278	-3.61248	0.000303279	0.0193919
OS12G0625000	Os12g0625000	Similar to Cysteine synthase.	2192.91	-0.951726	0.233523	-4.07551	4.59136e-05	0.00480804
OS06G0214850	Os06g0214850	Similar to gibberellin receptor GID1L2.	176.08	-0.952234	0.259544	-3.66888	0.000243617	0.0166121
OS03G0605300	Os03g0605300	Similar to Subtilisin-like protease (Fragment).	133.654	-0.957432	0.276797	-3.45896	0.000542259	0.0288301
OS01G0934100	Os01g0934100	C2 calcium-dependent membrane targeting domain containing protein.	469.813	-0.964891	0.185223	-5.20935	1.89504e-07	7.16919e-05
OS01G0766200	Os01g0766200	Similar to RING finger protein 5.	426.706	-0.967948	0.1859	-5.20681	1.9211e-07	7.16919e-05
OS03G0857900	Os03g0857900	Similar to Lysine decarboxylase-like protein.	621.863	-0.970289	0.208455	-4.65467	3.24493e-06	0.000668952
OS06G0524300	Os06g0524300	Protein of unknown function DUF3133 domain containing protein.	226.022	-0.972079	0.246691	-3.94047	8.13204e-05	0.00747264
OS09G0271100	Os09g0271100	Conserved hypothetical protein.	783.214	-0.975286	0.292358	-3.33593	0.00085014	0.0394964
OS12G0638300	Os12g0638300	Similar to Peptide transporter.	138.596	-0.983596	0.23935	-4.10946	3.96593e-05	0.00432982
OS10G0550900	Os10g0550900	Proline oxidase domain containing protein.	615.537	-0.990568	0.134989	-7.33812	2.16622e-13	6.35166e-10
OS02G0526400	Os02g0526400	Similar to ATP-dependent Clp protease ATP-binding subunit.	1304.54	-0.996153	0.218823	-4.55231	5.30593e-06	0.0009553
OS10G0531400	Os10g0531400	Glutathione S-transferase GST 30 (EC 2.5.1.18).	492.764	-1.00036	0.273187	-3.66184	0.000250415	0.0169071
OS01G0956200	Os01g0956200	Glycosyltransferase AER61, uncharacterized domain containing protein.	358.909	-1.00073	0.225084	-4.44602	8.74768e-06	0.00137058
OS01G0734800	Os01g0734800	UDP-glucuronosyl/UDP-glucosyltransferase family protein.	391.68	-1.00142	0.286452	-3.49594	0.000472399	0.0259946
OS12G0170400	Os12g0170400	C2H2 zinc-finger transcription factor , Al tolerance	180.921	-1.00235	0.264214	-3.7937	0.000148417	0.0115757
OS01G0648000	Os01g0648000	Potassium channel, Potassium uptake, Salt stress tolerance	183.108	-1.00645	0.26649	-3.77667	0.000158937	0.0121723
OS02G0188000	Os02g0188000	UDP-glucuronosyl/UDP-glucosyltransferase family protein.	1012.81	-1.00645	0.238864	-4.21349	2.51451e-05	0.00307668
OS03G0836300	Os03g0836300	Harpin-induced 1 domain containing protein.	63.3785	-1.01234	0.290653	-3.48299	0.000495853	0.0269243
OS03G0700700	Os03g0700700	Similar to Lipoxygenase (Fragment).	76.9305	-1.01373	0.272232	-3.72378	0.000196264	0.0141844
OS03G0283100	Os03g0283100	Similar to In2-1 protein.	3382.03	-1.01744	0.272275	-3.73682	0.000186366	0.0137312
OS01G0582600	Os01g0582600	Phospholipase A2, active site domain containing protein.	338.409	-1.02111	0.246234	-4.1469	3.37007e-05	0.00382159
OS01G0323600	Os01g0323600	Similar to S-adenosylmethionine synthase 2.	3888.9	-1.02137	0.188914	-5.40654	6.42546e-08	2.93072e-05
OS04G0287400	Os04g0287400	WRKY transcription factor, Positive regulator in defense response, Negative regulator in GA signaling	937.565	-1.02489	0.221723	-4.62239	3.7934e-06	0.000755919
OS01G0557550	Os01g0557550	Hypothetical protein.	85.7355	-1.02699	0.312562	-3.2857	0.00101728	0.0449831
OS01G0712700	Os01g0712700	CMP/dCMP deaminase, zinc-binding domain containing protein.	370.702	-1.03973	0.312364	-3.32859	0.000872883	0.0402605
OS11G0672300	Os11g0672300	Similar to Protein kinase domain containing protein, expressed.	601.936	-1.05251	0.316574	-3.32468	0.000885201	0.040375
OS06G0202900	Os06g0202900	Serine/threonine protein kinase domain containing protein.	108.899	-1.05377	0.231131	-4.55919	5.13521e-06	0.000941074
OS04G0632600	Os04g0632600	Bulb-type lectin domain domain containing protein.	435.447	-1.0547	0.236561	-4.45848	8.25412e-06	0.00133398
OS05G0417600	Os05g0417600	Conserved hypothetical protein.	122.192	-1.05761	0.246511	-4.29031	1.78424e-05	0.00240931
OS11G0537375	Os11g0537375	Hypothetical protein.	557	-1.06418	0.241263	-4.41085	1.02963e-05	0.00153139
OS01G0693400	Os01g0693400	Pathogenesis-related transcriptional factor and ERF, DNA-binding domain containing protein.	155.283	-1.06854	0.251813	-4.24339	2.20172e-05	0.00277241
OS04G0605100	Os04g0605100	WRKY transcription factor 68.	330.165	-1.07432	0.226169	-4.75009	2.03325e-06	0.000474231
OS07G0580500	Os07g0580500	Transcription factor, Brassinosteroid (BR)-regulated growth response, Feedback inhibition of BR biosynthesis	81.2454	-1.07641	0.297038	-3.6238	0.00029031	0.0188564
OS11G0621000	Os11g0621000	Protein of unknown function DUF716 family protein.	119.733	-1.08478	0.281469	-3.85399	0.000116206	0.00982623
OS04G0196600	Os04g0196600	Glycosyltransferase AER61, uncharacterized domain containing protein.	72.8203	-1.08609	0.326381	-3.32769	0.0008757	0.0402999
OS04G0669900	Os04g0669900	Similar to H0818H01.11 protein.	1703.54	-1.08673	0.258201	-4.20887	2.56652e-05	0.00311703
OS09G0408900	Os09g0408900	Similar to kinase family protein.	58.7939	-1.09232	0.311485	-3.5068	0.000453532	0.0252955
OS04G0586500	Os04g0586500	Malectin-like carbohydrate-binding domain domain containing protein.	120.73	-1.09265	0.272032	-4.01661	5.9042e-05	0.00582614
OS09G0471500	Os09g0471500	Conserved hypothetical protein.	186.934	-1.09797	0.306698	-3.57996	0.000343647	0.0209299
OS03G0244950	Os03g0244950	Heat shock protein DnaJ, N-terminal domain containing protein.	158.995	-1.10016	0.318826	-3.45065	0.000559237	0.0294316
OS02G0806350	Os02g0806350	Hypothetical protein.	265.921	-1.11399	0.339982	-3.27661	0.0010506	0.0458798
OS01G0209800	Os01g0209800	Similar to Cationic amino acid transporter (Fragment).	750.759	-1.11809	0.232809	-4.80263	1.56599e-06	0.000382642
OS02G0681900	Os02g0681900	GRAS transcription factor domain containing protein.	96.1498	-1.13169	0.302054	-3.74664	0.00017922	0.0133862
OS07G0502200	Os07g0502200	Multi antimicrobial extrusion protein MatE family protein.	1495.28	-1.13174	0.24152	-4.6859	2.78738e-06	0.000608628
OS08G0562800	Os08g0562800	Similar to Transparent testa 12 protein.	1488.61	-1.13569	0.31684	-3.58444	0.000337808	0.0206971
OS04G0103500	Os04g0103500	Serine/threonine protein kinase-related domain containing protein.	236.484	-1.14328	0.33588	-3.40385	0.000664444	0.0329413
OS08G0157500	Os08g0157500	Caffeic acid O-methyltransferase, Flavonoid 3'-O-methyltransferase, Melatonin biosynthesis, Tricin biosynthesis	1264.83	-1.15333	0.198251	-5.81754	5.972e-09	3.95404e-06
OS02G0206550	Os02g0206550	Hypothetical protein.	287.505	-1.15607	0.270592	-4.27236	1.93418e-05	0.00256124
OS04G0531900	Os04g0531900	Short-chain dehydrogenase/reductase SDR domain containing protein.	440.549	-1.15816	0.285449	-4.05734	4.96345e-05	0.00511933
OS04G0655300	Os04g0655300	Protein kinase, core domain containing protein.	355.478	-1.16089	0.240313	-4.83072	1.36043e-06	0.000349034
OS05G0194900	Os05g0194900	Similar to Pyrophosphate-fructose-6-phosphate 1-phosphotransferase-like protein (Pyrophosphate-dependent phosphofructo-1-kinase-like protein).	63.8066	-1.1629	0.355666	-3.26964	0.00107684	0.0466931
OS03G0682100	Os03g0682100	Similar to nitrate and chloride transporter.	103.042	-1.16332	0.355697	-3.27054	0.00107343	0.0466931
OS12G0568750	Os12g0568750	Hypothetical protein.	53.0122	-1.16624	0.35838	-3.25421	0.00113708	0.0485503
OS09G0509100	Os09g0509100	No apical meristem (NAM) protein domain containing protein.	569.874	-1.16779	0.238829	-4.88963	1.01024e-06	0.00027647
OS12G0127800	Os12g0127800	Similar to VQ motif family protein.	157.945	-1.17419	0.359227	-3.26866	0.0010806	0.0466931
OS10G0565500	Os10g0565500	Similar to Retrotransposon protein.	85.4858	-1.17435	0.333836	-3.51775	0.000435218	0.0248135
OS04G0117900	Os04g0117900	Amidase family protein.	320.104	-1.17512	0.27002	-4.35197	1.34919e-05	0.00192307
OS09G0467200	Os09g0467200	Similar to Glutathione S-transferase GST 23 (EC 2.5.1.18) (Fragment).	4465.92	-1.17607	0.308348	-3.8141	0.00013668	0.0110884
OS12G0603700	Os12g0603700	Similar to CBL-interacting protein kinase 4.	71.5578	-1.17771	0.35019	-3.36305	0.000770859	0.0365402
OS03G0618300	Os03g0618300	Isopenicillin N synthase family protein.	1975.62	-1.18458	0.216774	-5.46456	4.6405e-08	2.21503e-05
OS03G0650200	Os03g0650200	Similar to Cytochrome P450 CYP92C5.	560.094	-1.1887	0.180807	-6.5744	4.8849e-11	7.7125e-08
OS09G0322000	Os09g0322000	Similar to PaMst-1.	211.391	-1.19746	0.278123	-4.30549	1.66618e-05	0.00227988
OS12G0567000	Os12g0567000	Ion channel regulatory protein, UNC-93 domain containing protein.	65.917	-1.19753	0.311857	-3.84	0.000123034	0.0102654
OS05G0179300	Os05g0179300	Transferase family protein.	216.077	-1.20069	0.314158	-3.82193	0.00013241	0.0108275
OS10G0178500	Os10g0178500	UDP-glucuronosyl/UDP-glucosyltransferase family protein.	451.414	-1.20166	0.219224	-5.4814	4.2197e-08	2.06213e-05
OS02G0122600	Os02g0122600	EF-Hand type domain containing protein.	406.282	-1.20697	0.175394	-6.88148	5.9233e-12	1.21576e-08
OS02G0503900	Os02g0503900	Cytochrome P450 family protein.	96.6645	-1.20783	0.268913	-4.49152	7.07179e-06	0.00119957
OS08G0176900	Os08g0176900	Similar to Transcription factor HBP-1b(C38) (Fragment).	152.961	-1.21822	0.260957	-4.6683	3.03709e-06	0.000642643
OS02G0611800	Os02g0611800	Similar to Hydroxyanthranilate hydroxycinnamoyltransferase 3.	201.834	-1.22181	0.299133	-4.08451	4.417e-05	0.00467314
OS02G0703600	Os02g0703600	Similar to Abscisic acid 8'-hydroxylase 1.	100.976	-1.22818	0.378619	-3.24384	0.00117929	0.049768
OS07G0563400	Os07g0563400	Protein of unknown function DUF761, plant family protein.	68.4105	-1.24347	0.365206	-3.40485	0.000662005	0.0329413
OS05G0149400	Os05g0149400	ACC oxidase, Ethylene biosynthesis	1064.49	-1.24466	0.275257	-4.52181	6.13123e-06	0.00105754
OS05G0506000	Os05g0506000	Similar to MS5-like protein (Fragment).	1217.23	-1.24491	0.27955	-4.45326	8.45778e-06	0.00133535
OS03G0297600	Os03g0297600	Streptomyces cyclase/dehydrase family protein.	203.702	-1.2459	0.274258	-4.54281	5.5508e-06	0.000982157
OS12G0159000	Os12g0159000	Harpin-induced 1 domain containing protein.	103.612	-1.24813	0.29331	-4.25533	2.08742e-05	0.00266114
OS02G0504000	Os02g0504000	Similar to Cytochrome P450 CYP81L6.	664.967	-1.26215	0.161165	-7.83137	4.82573e-15	1.98096e-11
OS03G0324900	Os03g0324900	Zinc finger, RING/FYVE/PHD-type domain containing protein.	106.598	-1.26267	0.361061	-3.49712	0.000470313	0.0259494
OS02G0550800	Os02g0550800	Ammonium transporter family protein.	193.859	-1.26353	0.37117	-3.40417	0.000663657	0.0329413
OS08G0205900	Os08g0205900	Similar to Viroid RNA-binding protein (Fragment).	900.784	-1.26582	0.313727	-4.0348	5.46491e-05	0.00552549
OS06G0288100	Os06g0288100	Similar to Receptor-like protein kinase.	141.939	-1.26898	0.264161	-4.80382	1.55667e-06	0.000382642
OS02G0154000	Os02g0154000	Leucine-rich repeat receptor-like kinase, Positive regulation of the drought stress response and tiller development	41.9559	-1.27347	0.371984	-3.42345	0.000618322	0.0317277
OS01G0949300	Os01g0949300	EF-Hand type domain containing protein.	257.755	-1.27567	0.185258	-6.88591	5.74185e-12	1.21576e-08
OS03G0320100	Os03g0320100	Alpha-L-arabinofuranosidase, C-terminal domain containing protein.	75.2275	-1.27583	0.294438	-4.3331	1.47025e-05	0.00206691
OS05G0136900	Os05g0136900	Transferase family protein.	241.608	-1.2927	0.296504	-4.35983	1.30166e-05	0.00186829
OS09G0571200	Os09g0571200	C2 domain-containing protein, Salt tolerance	60.965	-1.29917	0.399112	-3.25515	0.00113334	0.0485503
OS02G0689900	Os02g0689900	TGF-beta receptor, type I/II extracellular region family protein.	252.981	-1.2997	0.260155	-4.99587	5.85698e-07	0.000184945
OS01G0948900	Os01g0948900	Ankyrin repeat containing protein.	68.8041	-1.30674	0.37879	-3.44976	0.000561083	0.0294533
OS06G0589600	Os06g0589600	Protein kinase, core domain containing protein.	123.509	-1.31309	0.290506	-4.52003	6.18296e-06	0.00105754
OS04G0519700	Os04g0519700	Similar to Auxin response factor 10.	62.6223	-1.31946	0.327879	-4.02424	5.71595e-05	0.00569514
OS06G0711700	Os06g0711700	Kelch-type beta propeller domain containing protein.	117.963	-1.32448	0.364004	-3.63864	0.00027408	0.0180884
OS06G0545900	Os06g0545900	Protein of unknown function DUF246, plant family protein.	61.17	-1.3264	0.383253	-3.4609	0.000538365	0.0287011
OS09G0412300	Os09g0412300	Similar to Calmodulin-like protein.	100.425	-1.32701	0.31759	-4.17837	2.93606e-05	0.00338554
OS01G0214200	Os01g0214200	Esterase, SGNH hydrolase-type, subgroup domain containing protein.	525.059	-1.32751	0.349245	-3.80109	0.000144062	0.0114447
OS03G0133400	Os03g0133400	Peptidoglycan-binding Lysin subgroup domain containing protein.	162.625	-1.3308	0.288197	-4.61768	3.8805e-06	0.000759643
OS04G0573900	Os04g0573900	Putative cytochrome P450, CYP704A3, Target gene of miRNA (osa-miRf10422-akr), Control of seed length	216.596	-1.34954	0.26493	-5.09393	3.50714e-07	0.000116103
OS02G0527900	Os02g0527900	Hypothetical conserved gene.	59.4704	-1.36023	0.386915	-3.51558	0.000438797	0.0248793
OS09G0370500	Os09g0370500	VQ domain containing protein.	90.4394	-1.36684	0.372702	-3.66738	0.000245053	0.0166547
OS06G0233800	Os06g0233800	Conserved hypothetical protein.	62.3612	-1.37066	0.380965	-3.59787	0.000320832	0.020108
OS07G0573900	Os07g0573900	Hypothetical conserved gene.	370.278	-1.37536	0.340139	-4.04353	5.26525e-05	0.00537658
OS09G0533600	Os09g0533600	Receptor-like cytoplasmic kinase, Resistance to multiple bacterial and fungal pathogens	53.5503	-1.37705	0.350725	-3.92629	8.62658e-05	0.00783454
OS08G0148267	Os08g0148267	Hypothetical conserved gene.	315.063	-1.37839	0.285518	-4.82769	1.38124e-06	0.00035
OS02G0518000	Os02g0518000	C2 calcium-dependent membrane targeting domain containing protein.	370.623	-1.39444	0.332425	-4.19475	2.73169e-05	0.00318567
OS05G0363200	Os05g0363200	UDP-glucuronic acid decarboxylase.	1007.7	-1.39486	0.253091	-5.51129	3.5622e-08	1.78327e-05
OS03G0411800	Os03g0411800	Similar to Metal transport protein.	556.562	-1.39853	0.288644	-4.84517	1.26504e-06	0.000328671
OS01G0950300	Os01g0950300	Conserved hypothetical protein.	129.794	-1.39915	0.230594	-6.06757	1.29862e-09	1.26077e-06
OS03G0190300	Os03g0190300	Similar to protein binding protein.	140.435	-1.39944	0.384089	-3.64352	0.000268933	0.0178655
OS01G0864200	Os01g0864200	Conserved hypothetical protein.	171.434	-1.40004	0.415427	-3.37011	0.000751385	0.0359491
OS10G0580400	Os10g0580400	High-affinity urea transporter, Effective urea acquisition and utilisation, Effective use of low external urea as a N source	1063.47	-1.40593	0.152074	-9.24506	2.35104e-20	2.41276e-16
OS11G0227200	Os11g0227200	Similar to NBS-LRR disease resistance protein homologue.	232.608	-1.40649	0.238778	-5.89038	3.85303e-09	2.82441e-06
OS03G0196400	Os03g0196400	Similar to UPF0497 membrane protein 12.	152.999	-1.41851	0.350428	-4.04794	5.16707e-05	0.00530271
OS02G0455400	Os02g0455400	Hypothetical conserved gene.	42.0494	-1.41987	0.40314	-3.52203	0.000428261	0.0245532
OS10G0469700	Os10g0469700	Leucine-rich repeat, typical subtype containing protein.	203.505	-1.42035	0.289424	-4.90749	9.2248e-07	0.000259368
OS03G0300000	Os03g0300000	Similar to Xyloglucan 6-xylosyltransferase (EC 2.4.2.39) (AtXT1).	91.9465	-1.43393	0.374715	-3.82672	0.000129864	0.0106618
OS10G0536450	Os10g0536450	Hypothetical protein.	60.8773	-1.43518	0.431077	-3.3293	0.000870652	0.0402481
OS05G0120700	Os05g0120700	ATPase, P-type, K/Mg/Cd/Cu/Zn/Na/Ca/Na/H-transporter family protein.	248.426	-1.43577	0.306736	-4.68081	2.85745e-06	0.000617359
OS05G0549800	Os05g0549800	Similar to DNA-binding protein RAV1.	139.872	-1.44843	0.387444	-3.73843	0.000185171	0.0137207
OS08G0417100	Os08g0417100	Similar to cDNA, clone: J100014C05, full insert sequence.	52.9934	-1.45424	0.412608	-3.5245	0.000424285	0.0244649
OS04G0634700	Os04g0634700	Diacylglycerol kinase, Root growth and development, Disease resistance responses	206.181	-1.46323	0.259733	-5.63361	1.76473e-08	9.53189e-06
OS07G0114000	Os07g0114000	Similar to Protein phosphatase 2C-like.	65.1208	-1.46634	0.329264	-4.45339	8.45248e-06	0.00133535
OS08G0498100	Os08g0498100	Similar to Caffeoyl-CoA O-methyltransferase 2 (EC 2.1.1.104) (Trans-caffeoyl-CoA 3-O-methyltransferase 2) (CCoAMT-2) (CCoAOMT-2).	802.504	-1.47184	0.32831	-4.48308	7.35732e-06	0.00123115
OS06G0673800	Os06g0673800	Conserved hypothetical protein.	36.7187	-1.47326	0.418008	-3.52447	0.000424337	0.0244649
OS04G0402500	Os04g0402500	Zinc finger, RING-type domain containing protein.	66.0673	-1.47838	0.413144	-3.57836	0.000345761	0.0209963
OS12G0443500	Os12g0443500	Similar to UDP-glucose 6-dehydrogenase (EC 1.1.1.22) (UDP-Glc dehydrogenase) (UDP-GlcDH) (UDPGDH).	135.14	-1.48002	0.351862	-4.20626	2.59631e-05	0.00313466
OS08G0438600	Os08g0438600	Exostosin-like family protein.	52.5754	-1.48738	0.425706	-3.49391	0.000475994	0.0261224
OS10G0444700	Os10g0444700	Phosphate transporter, Pi homeostasis	1006.31	-1.51486	0.190586	-7.94845	1.88864e-15	9.69111e-12
OS07G0656900	Os07g0656900	Similar to Serine carboxypepsidase (Fragment).	372.039	-1.51557	0.400575	-3.78349	0.000154645	0.0119326
OS02G0111600	Os02g0111600	Serine/threonine protein kinase-related domain containing protein.	358.916	-1.51663	0.357235	-4.24548	2.18125e-05	0.00276359
OS03G0194900	Os03g0194900	Uncharacterised conserved protein UCP037471 domain containing protein.	113.188	-1.52246	0.408625	-3.72581	0.000194688	0.0141701
OS03G0758000	Os03g0758000	Similar to WRKY23 transcription factor (Fragment).	45.6403	-1.52259	0.393722	-3.86718	0.000110102	0.00952132
OS07G0534700	Os07g0534700	Serine/threonine protein kinase-related domain containing protein.	127.258	-1.52919	0.335865	-4.55298	5.28916e-06	0.0009553
OS02G0205500	Os02g0205500	Similar to Fatty acid elongase 1.	162.682	-1.5366	0.336157	-4.57107	4.8523e-06	0.000897238
OS04G0629300	Os04g0629300	Similar to H0303G06.18 protein.	83.489	-1.54217	0.460832	-3.34649	0.000818429	0.0383241
OS02G0182850	Os02g0182850	Hypothetical conserved gene.	70.2802	-1.54267	0.395628	-3.89929	9.64763e-05	0.00859629
OS02G0584800	Os02g0584800	Heavy metal transport/detoxification protein domain containing protein.	140.605	-1.56509	0.342388	-4.5711	4.85181e-06	0.000897238
OS07G0477250	Os07g0477250	Similar to S-adenosylmethionine synthetase 2.	62.5017	-1.582	0.410466	-3.85416	0.000116126	0.00982623
OS01G0830700	Os01g0830700	Protein of unknown function DUF231, plant domain containing protein.	92.8942	-1.58864	0.280485	-5.6639	1.47974e-08	8.43655e-06
OS09G0432300	Os09g0432300	Similar to AAA-type ATPase family protein.	51.85	-1.5934	0.409051	-3.89536	9.8055e-05	0.00867491
OS04G0460600	Os04g0460600	Similar to H0219H12.10 protein.	54.1184	-1.59431	0.407765	-3.90989	9.2339e-05	0.00831254
OS06G0216200	Os06g0216200	Similar to Oxo-phytodienoic acid reductase.	35.9717	-1.61988	0.389546	-4.15839	3.20498e-05	0.00365457
OS05G0149300	Os05g0149300	Similar to 1-aminocyclopropane-1-carboxylate oxidase.	116.368	-1.62083	0.256476	-6.31961	2.62223e-10	2.99007e-07
OS07G0677200	Os07g0677200	Peroxidase.	120.411	-1.62725	0.477215	-3.4099	0.000649874	0.0327722
OS05G0332801	Os05g0332801	Hypothetical protein.	112.51	-1.62913	0.283771	-5.74102	9.41081e-09	6.03615e-06
OS03G0150600	Os03g0150600	Pi transporter, Pi homeostasis	292.105	-1.63996	0.273727	-5.9912	2.08301e-09	1.58347e-06
OS09G0475500	Os09g0475500	Protein of unknown function DUF246, plant family protein.	92.1905	-1.64568	0.359518	-4.57747	4.70644e-06	0.000888554
OS11G0462500	Os11g0462500	Similar to NB-ARC domain containing protein.	51.9032	-1.65515	0.470059	-3.52114	0.000429689	0.0245665
OS03G0716900	Os03g0716900	Hypothetical gene.	34.5545	-1.65735	0.490832	-3.37661	0.000733841	0.035355
OS01G0575200	Os01g0575200	Helix-loop-helix DNA-binding domain containing protein.	33.875	-1.66651	0.482921	-3.4509	0.000558727	0.0294316
OS05G0555700	Os05g0555700	Conserved hypothetical protein.	51.2472	-1.68026	0.491433	-3.41909	0.000628305	0.0319999
OS05G0424300	Os05g0424300	Cytochrome P450 family protein.	126.111	-1.6852	0.443585	-3.79905	0.000145251	0.011464
OS03G0757900	Os03g0757900	Similar to UDP-glucose 6-dehydrogenase (EC 1.1.1.22) (UDP-Glc dehydrogenase) (UDP-GlcDH) (UDPGDH).	777.787	-1.68871	0.190503	-8.86447	7.68667e-19	5.25896e-15
OS03G0743900	Os03g0743900	Similar to ATP sulfurylase.	2748.27	-1.69366	0.258341	-6.55592	5.52981e-11	8.1071e-08
OS03G0337550	Os03g0337550	Hypothetical protein.	59.7677	-1.73333	0.52728	-3.28731	0.00101148	0.0448394
OS12G0606100	Os12g0606100	Hypothetical conserved gene.	138.223	-1.74725	0.484464	-3.60657	0.000310273	0.0197775
OS02G0314600	Os02g0314600	Peptidase A1 domain containing protein.	33.5361	-1.76531	0.42726	-4.13171	3.60077e-05	0.00403857
OS08G0351300	Os08g0351300	Conserved hypothetical protein.	421.191	-1.76687	0.293406	-6.02194	1.72341e-09	1.3605e-06
OS10G0561800	Os10g0561800	Similar to homeodomain leucine zipper protein hox1.	35.9058	-1.79414	0.505079	-3.5522	0.000382024	0.0225503
OS09G0532000	Os09g0532000	Senescence-inducible chloroplast protein, Activation of the chlorophll-degrading pathway during leaf senescence	526.837	-1.79782	0.335913	-5.35206	8.69607e-08	3.64259e-05
OS03G0673400	Os03g0673400	Conserved hypothetical protein.	26.5242	-1.80398	0.514377	-3.50711	0.000453004	0.0252955
OS02G0134000	Os02g0134000	Similar to bifunctional coenzyme A synthase.	152.465	-1.80541	0.454282	-3.97421	7.06121e-05	0.006694
OS10G0456000	Os10g0456000	Hypothetical protein.	48.5314	-1.80887	0.395216	-4.57692	4.71875e-06	0.000888554
OS12G0194900	Os12g0194900	Similar to Amino acid carrier (Fragment).	413.609	-1.80992	0.273916	-6.60756	3.90705e-11	6.68268e-08
OS04G0689500	Os04g0689500	Similar to H0814G11.12 protein.	83.0068	-1.81308	0.510156	-3.55397	0.000379465	0.0225503
OS02G0756800	Os02g0756800	Phosphate-induced protein 1 conserved region family protein.	158.599	-1.81727	0.506645	-3.58686	0.000334684	0.0206288
OS03G0133000	Os03g0133000	NAC transcription factor, Drought and salt stress tolerance, Modulation of ABA-mediated pathway	121.334	-1.83453	0.429945	-4.26689	1.98216e-05	0.00259132
OS03G0216700	Os03g0216700	Citrate transporter, Efficient translocation of Fe	73.1635	-1.8379	0.436229	-4.21315	2.5183e-05	0.00307668
OS09G0394300	Os09g0394300	Glycoside hydrolase, family 9 protein.	245.384	-1.8444	0.387138	-4.7642	1.89604e-06	0.000447312
OS04G0610400	Os04g0610400	APETALA-2-like transcription Factor, Control of the abscisic acid (ABA)/gibberellin (GA) balance	153.013	-1.85263	0.307222	-6.03025	1.63708e-09	1.3605e-06
OS11G0229333	Os11g0229333	Hypothetical gene.	93.4482	-1.85296	0.541723	-3.42049	0.000625085	0.0319151
OS06G0637500	Os06g0637500	MYB transcription factor, Regulation of leaf senescence	25.7718	-1.87064	0.542628	-3.44737	0.000566067	0.0295637
OS02G0626400	Os02g0626400	Phenylalanine ammonia-lyase (EC 4.3.1.5).	1449.65	-1.87076	0.269694	-6.9366	4.0166e-12	1.03051e-08
OS02G0129800	Os02g0129800	Conserved hypothetical protein.	933.512	-1.90464	0.562323	-3.3871	0.00070636	0.0343555
OS10G0521900	Os10g0521900	Similar to Membrane protein.	66.4398	-1.90628	0.413885	-4.60583	4.10829e-06	0.000788062
OS08G0526100	Os08g0526100	NAD(P)-binding domain containing protein.	95.9042	-1.93271	0.330127	-5.85446	4.78572e-09	3.27423e-06
OS04G0550200	Os04g0550200	Pathogenesis-related transcriptional factor and ERF domain containing protein.	51.7031	-1.93776	0.555812	-3.48636	0.000489647	0.0266578
OS05G0181700	Os05g0181700	Conserved hypothetical protein.	48.9573	-1.94933	0.395816	-4.92484	8.44291e-07	0.000244071
OS04G0532100	Os04g0532100	Short-chain dehydrogenase/reductase SDR domain containing protein.	56.6247	-1.95291	0.440491	-4.43348	9.27221e-06	0.00141441
OS01G0127700	Os01g0127700	Conserved hypothetical protein.	116.795	-1.95692	0.319556	-6.12386	9.13376e-10	9.37352e-07
OS04G0401700	Os04g0401700	Potassium transporter, Potassium mediated growth, Salt tolerance	245.517	-1.95815	0.441661	-4.43361	9.26699e-06	0.00141441
OS02G0135800	Os02g0135800	Similar to Sec13-like protein (Fragment).	256.471	-1.97575	0.191024	-10.3429	4.50631e-25	9.24921e-21
OS01G0207300	Os01g0207300	Similar to S-adenosylmethionine synthetase 1 (EC 2.5.1.6) (Methionine adenosyltransferase 1) (AdoMet synthetase 1). Splice isoform 2.	26.017	-1.99502	0.535232	-3.72739	0.000193474	0.0141319
OS07G0518100	Os07g0518100	Cytochrome P450 family protein.	21.6506	-2.0075	0.563504	-3.56252	0.00036731	0.0219158
OS03G0758050	Os03g0758050	Hypothetical conserved gene.	21.1394	-2.02718	0.549159	-3.69143	0.000223001	0.0155156
OS03G0195475	Os03g0195475	Hypothetical protein.	58.8123	-2.05917	0.470649	-4.37517	1.2134e-05	0.0017622
OS06G0318800	Os06g0318800	Non-protein coding transcript.	206.556	-2.06204	0.44309	-4.65377	3.2592e-06	0.000668952
OS02G0778500	Os02g0778500	Chalcone isomerase domain containing protein.	30.5525	-2.06863	0.577425	-3.5825	0.000340324	0.0207891
OS04G0451200	Os04g0451200	UDP-glucuronosyl/UDP-glucosyltransferase family protein.	73.9109	-2.06999	0.397813	-5.20342	1.95651e-07	7.17095e-05
OS06G0726300	Os06g0726300	NAC transcription factor, Drought and cold stress tolerance	128.567	-2.07072	0.332998	-6.21839	5.02271e-10	5.42585e-07
OS06G0216300	Os06g0216300	Similar to 12-oxophytodienoic acid reductase.	116.437	-2.07974	0.344917	-6.02968	1.64287e-09	1.3605e-06
OS04G0514600	Os04g0514600	Similar to NBS-LRR type disease resistance protein O2 (Fragment).	72.3573	-2.08354	0.38271	-5.44418	5.20439e-08	2.42773e-05
OS08G0509100	Os08g0509100	Similar to Lipoxygenase, chloroplast precursor (EC 1.13.11.12).	153.508	-2.08787	0.55907	-3.73454	0.000188059	0.0137854
OS01G0878400	Os01g0878400	Amino acid permease, Regulation of tiller number and grain yield	227.332	-2.10444	0.447202	-4.70578	2.52897e-06	0.000564208
OS02G0227700	Os02g0227700	Serine/threonine protein kinase-related domain containing protein.	113.29	-2.11529	0.532435	-3.97285	7.10165e-05	0.006694
OS04G0611400	Os04g0611400	Similar to Vacuolar sorting receptor 7 precursor (AtVSR7) (Epidermal growth factor receptor-like protein 3) (AtELP3) (BP80-like protein f) (AtBP80f).	33.4716	-2.12804	0.565674	-3.76196	0.000168585	0.0127213
OS05G0553400	Os05g0553400	Similar to Myb-related transcription factor-like protein (MYB transcription factor).	24.3657	-2.13656	0.519111	-4.11581	3.85825e-05	0.00423479
OS05G0468900	Os05g0468900	Zinc finger, RING/FYVE/PHD-type domain containing protein.	28.3274	-2.15914	0.530039	-4.07355	4.63029e-05	0.0048242
OS01G0825800	Os01g0825800	Amino acid transporter, transmembrane domain containing protein.	1139.08	-2.21337	0.297594	-7.43754	1.02576e-13	3.50895e-10
OS08G0508700	Os08g0508700	Similar to EIL3.	102.593	-2.22343	0.555	-4.00618	6.17092e-05	0.00603134
OS04G0369000	Os04g0369000	PapD-like domain containing protein.	85.5187	-2.23297	0.645685	-3.4583	0.000543593	0.0288301
OS05G0427400	Os05g0427400	Similar to Phenylalanine ammonia-lyase.	17.999	-2.25422	0.59314	-3.80048	0.000144418	0.0114447
OS05G0128000	Os05g0128000	Homeodomain-like containing protein.	26.2496	-2.26738	0.539568	-4.20222	2.6431e-05	0.00317249
OS12G0624200	Os12g0624200	Similar to K-exchanger-like protein.	19.33	-2.28896	0.614687	-3.72377	0.000196266	0.0141844
OS01G0864500	Os01g0864500	Harpin-induced 1 domain containing protein.	37.5509	-2.29017	0.553937	-4.13435	3.55956e-05	0.00401429
OS12G0574700	Os12g0574700	Similar to lectin-like receptor kinase 7.	20.6035	-2.2917	0.673152	-3.40443	0.000663029	0.0329413
OS09G0542500	Os09g0542500	Domain of unknown function DUF632 domain containing protein.	18.4552	-2.29602	0.675887	-3.39705	0.000681167	0.0333674
OS05G0549900	Os05g0549900	Similar to Lipid phosphate phosphatase 3.	22.707	-2.31325	0.60689	-3.81164	0.000138046	0.0111551
OS07G0613000	Os07g0613000	RelA/SpoT protein domain containing protein.	94.9192	-2.48395	0.563437	-4.40857	1.04058e-05	0.00153654
OS07G0592600	Os07g0592600	Indole-3-acetic acid (IAA)-amido synthetase, Auxin signaling and defense signaling in a pathogen-nonspecific manner	48.5817	-2.50723	0.532444	-4.70891	2.49045e-06	0.000561719
OS07G0176400	Os07g0176400	Hypothetical protein.	52.506	-2.52382	0.511583	-4.93334	8.08334e-07	0.000237015
OS11G0182500	Os11g0182500	Ankyrin repeat-containing protein, Regulator in basal defense	44.0543	-2.56622	0.574466	-4.46714	7.92716e-06	0.00129131
OS08G0508800	Os08g0508800	Lipoxygenase, chloroplast precursor (EC 1.13.11.12).	106.341	-2.59137	0.405545	-6.38984	1.66061e-10	2.00494e-07
OS01G0186600	Os01g0186600	Conserved hypothetical protein.	20.3333	-2.66836	0.683634	-3.9032	9.4931e-05	0.00850855
OS04G0641101	Os04g0641101	Non-protein coding transcript.	53.4291	-2.67117	0.456168	-5.85566	4.7511e-09	3.27423e-06
OS09G0417600	Os09g0417600	WRKY transcription factor, Transcriptional repressor, Pathogen defense	25.8388	-2.67639	0.744138	-3.59664	0.00032236	0.020108
OS03G0839800	Os03g0839800	Protein of unknown function DUF688 domain containing protein.	36.0954	-2.70333	0.751504	-3.59723	0.000321626	0.020108
OS10G0509401	Os10g0509401	Conserved hypothetical protein.	646.109	-2.79861	0.712656	-3.92701	8.60072e-05	0.00783454
OS05G0336000	Os05g0336000	Hypothetical protein.	45.7356	-2.80929	0.431643	-6.50837	7.597e-11	1.03952e-07
OS02G0151300	Os02g0151300	Similar to Cellulase (Fragment).	19.603	-2.81923	0.753593	-3.74105	0.000183254	0.0136279
OS02G0187800	Os02g0187800	Cinnamyl-alcohol dehydrogenase, Lignin biosynthesis, Monolignol biosynthesis	82.2626	-2.85475	0.47371	-6.02638	1.67677e-09	1.3605e-06
OS02G0102300	Os02g0102300	Arsenate reductase, Sulfurtransferase/rhodanese-like protein, Regulation of arsenic accumulation	170.574	-2.96602	0.519407	-5.7104	1.12713e-08	6.80424e-06
OS04G0369066	Os04g0369066	Similar to H0607F01.7 protein.	52.4542	-2.99097	0.731565	-4.08846	4.3425e-05	0.00461812
OS12G0595800	Os12g0595800	Similar to cDNA clone:J023098M23, full insert sequence.	45.0517	-3.06914	0.790948	-3.88033	0.000104313	0.00911073
OS11G0154500	Os11g0154500	Blast disease-responsive transcription factor, Disease resistance	88.038	-3.07559	0.57234	-5.37372	7.71278e-08	3.29802e-05
OS11G0568800	Os11g0568800	Leucine-rich repeat, typical subtype domain containing protein.	31.1068	-3.07942	0.901222	-3.41694	0.000633292	0.0320946
OS06G0210000	Os06g0210000	Protein of unknown function DUF6 domain containing protein.	40.3436	-3.08563	0.914507	-3.37409	0.000740592	0.0355155
OS02G0738600	Os02g0738600	Similar to CEL5=CELLULASE 5 (Fragment).	16.8363	-3.12987	0.764337	-4.09488	4.22388e-05	0.0045629
OS03G0838400	Os03g0838400	Ammonium transporter.	79.1596	-3.2425	0.672405	-4.82225	1.41948e-06	0.000355302
OS07G0582450	Os07g0582450	Hypothetical gene.	28.9943	-3.24375	0.924739	-3.50775	0.00045192	0.0252955
OS08G0428200	Os08g0428200	Similar to Myb51 protein.	12.7661	-3.26271	0.865934	-3.76785	0.000164657	0.0124708
OS08G0116632	Os08g0116632	Hypothetical gene.	52.9624	-3.30517	0.614413	-5.37939	7.47373e-08	3.26379e-05
OS03G0281466	Os03g0281466	Hypothetical protein	11.6799	-3.63842	1.00515	-3.6198	0.000294833	0.0190158
OS09G0417800	Os09g0417800	WRKY transcription factor, Transcriptional repressor, Pathogen defense	14.4274	-3.68533	0.914453	-4.03009	5.57555e-05	0.00558235
OS09G0494500	Os09g0494500	Conserved hypothetical protein.	20.7036	-3.80477	0.740451	-5.13844	2.77023e-07	9.47648e-05
OS07G0123400	Os07g0123400	Similar to ternary complex factor MIP1.	10.2492	-5.75398	1.3707	-4.19784	2.69473e-05	0.00318567
OS02G0264501	Os02g0264501	Hypothetical gene.	7.53568	-6.29753	1.43972	-4.37413	1.21916e-05	0.0017622
OS07G0598000	Os07g0598000	Similar to NADPH HC toxin reductase (Fragment).	7.62427	-6.3136	1.76654	-3.57399	0.000351578	0.0212239
EPlOSAG00000020065			65.512	-6.96337	1.32411	-5.2589	1.44922e-07	5.72023e-05
EPlOSAG00000008562			66.4575	-6.9842	1.32445	-5.27329	1.34002e-07	5.39293e-05
OS04G0337500	Os04g0337500	Aldo/keto reductase family protein.	21.4237	-7.80448	1.28762	-6.06117	1.35137e-09	1.26077e-06
