# Supplementary material for: Transcriptome profiling of two rice varieties reveals their molecular responses under high night-time temperature
Source: PLoS One. 2024 Oct 10;19(10):e0311746. doi: 10.1371/journal.pone.0311746 (PMC11466396; doi:10.1371/journal.pone.0311746)
Supplement: S2 Table — (XLSX) [file pone.0311746.s003.xlsx]

## Sheet: Antonio_30Cvs25C
Supporting Information--Table S2. Gene ontology (GO) enrichment analysis under high night temperatures without 1-MCP application.
source	term_name	term_id	adjusted_p_value	negative_log10_of_adjusted_p_value	term_size	query_size	intersection_size	effective_domain_size	intersections
GO:MF	protein heterodimerization activity	GO:0046982	3.37824e-05	4.47131	104	424	14	18515	OS05G0461400,OS07G0545300,OS06G0130900,OS05G0574300,OS11G0155900,OS10G0539500,OS05G0466600,OS07G0549900,OS04G0419600,OS03G0119900,OS05G0462700,OS04G0583600,OS09G0553100,OS09G0433600
GO:BP	nucleosome assembly	GO:0006334	6.26e-07	6.20368	58	389	13	16403	OS05G0574300,OS11G0155900,OS10G0539500,OS05G0466600,OS07G0549900,OS06G0130800,OS03G0119900,OS05G0462700,OS04G0583600,OS09G0553100,OS09G0433600,OS03G0799000,OS07G0184800
GO:BP	chromatin assembly	GO:0031497	1.04098e-05	4.98256	72	389	13	16403	OS05G0574300,OS11G0155900,OS10G0539500,OS05G0466600,OS07G0549900,OS06G0130800,OS03G0119900,OS05G0462700,OS04G0583600,OS09G0553100,OS09G0433600,OS03G0799000,OS07G0184800
GO:BP	nucleosome organization	GO:0034728	2.05779e-05	4.6866	76	389	13	16403	OS05G0574300,OS11G0155900,OS10G0539500,OS05G0466600,OS07G0549900,OS06G0130800,OS03G0119900,OS05G0462700,OS04G0583600,OS09G0553100,OS09G0433600,OS03G0799000,OS07G0184800
GO:BP	chromatin assembly or disassembly	GO:0006333	3.33457e-05	4.47696	79	389	13	16403	OS05G0574300,OS11G0155900,OS10G0539500,OS05G0466600,OS07G0549900,OS06G0130800,OS03G0119900,OS05G0462700,OS04G0583600,OS09G0553100,OS09G0433600,OS03G0799000,OS07G0184800
GO:BP	DNA packaging	GO:0006323	4.54371e-05	4.34259	81	389	13	16403	OS05G0574300,OS11G0155900,OS10G0539500,OS05G0466600,OS07G0549900,OS06G0130800,OS03G0119900,OS05G0462700,OS04G0583600,OS09G0553100,OS09G0433600,OS03G0799000,OS07G0184800
GO:BP	response to abiotic stimulus	GO:0009628	0.00399679	2.39829	701	389	37	16403	OS06G0601500,OS06G0229000,OS02G0823100,OS08G0191700,OS04G0605500,OS08G0561700,OS06G0668200,OS09G0440300,OS12G0617800,OS07G0685700,OS08G0163500,OS03G0787300,OS02G0220400,OS02G0606200,OS02G0115900,OS07G0562700,OS02G0532800,OS09G0346500,OS03G0707600,OS01G0869800,OS03G0815100,OS08G0500700,OS03G0310800,OS03G0277300,OS04G0568700,OS06G0655500,OS01G0135900,OS03G0276500,OS07G0517100,OS06G0131300,OS03G0181…
GO:BP	protein-DNA complex assembly	GO:0065004	0.00504654	2.29701	121	389	13	16403	OS05G0574300,OS11G0155900,OS10G0539500,OS05G0466600,OS07G0549900,OS06G0130800,OS03G0119900,OS05G0462700,OS04G0583600,OS09G0553100,OS09G0433600,OS03G0799000,OS07G0184800
GO:BP	oxoacid metabolic process	GO:0043436	0.0126525	1.89782	856	389	41	16403	OS04G0518400,OS03G0760200,OS02G0627100,OS01G0276700,OS08G0191700,OS05G0573300,OS08G0472800,OS05G0455500,OS06G0668200,OS05G0116100,OS08G0135900,OS03G0228200,OS04G0623800,OS07G0100200,OS05G0568000,OS12G0566300,OS06G0608700,OS11G0521500,OS06G0564500,OS08G0549300,OS10G0100700,OS06G0655100,OS02G0704000,OS03G0297400,OS01G0357100,OS05G0304600,OS07G0630800,OS04G0683700,OS10G0523700,OS11G0708500,OS08G0468…
GO:BP	small molecule biosynthetic process	GO:0044283	0.0141815	1.84828	599	389	32	16403	OS04G0518400,OS01G0757900,OS02G0627100,OS12G0123500,OS03G0192700,OS05G0455500,OS06G0668200,OS08G0135900,OS07G0100200,OS05G0568000,OS12G0566300,OS11G0521500,OS03G0691400,OS06G0564500,OS08G0549300,OS10G0100700,OS06G0655100,OS02G0704000,OS03G0297400,OS05G0304600,OS03G0100200,OS10G0523700,OS03G0255500,OS11G0708500,OS07G0622200,OS03G0181500,OS05G0408900,OS08G0509100,OS08G0508800,OS12G0448900,OS11G0439…
GO:BP	response to heat	GO:0009408	0.0195355	1.70917	137	389	13	16403	OS06G0668200,OS03G0787300,OS02G0115900,OS08G0500700,OS03G0277300,OS04G0568700,OS01G0135900,OS03G0276500,OS07G0517100,OS02G0115700,OS08G0546800,OS02G0758000,OS06G0592500
GO:BP	DNA conformation change	GO:0071103	0.0238664	1.62221	160	389	14	16403	OS03G0423850,OS05G0574300,OS11G0155900,OS10G0539500,OS05G0466600,OS07G0549900,OS06G0130800,OS03G0119900,OS05G0462700,OS04G0583600,OS09G0553100,OS09G0433600,OS03G0799000,OS07G0184800
GO:BP	small molecule metabolic process	GO:0044281	0.0261131	1.58314	1455	389	59	16403	OS04G0518400,OS03G0760200,OS01G0757900,OS02G0627100,OS12G0123500,OS04G0412500,OS01G0276700,OS08G0191700,OS03G0192700,OS05G0573300,OS08G0472800,OS05G0455500,OS06G0668200,OS05G0116100,OS08G0135900,OS07G0637300,OS03G0228200,OS04G0623800,OS07G0100200,OS05G0568000,OS12G0566300,OS06G0608700,OS01G0323600,OS11G0521500,OS03G0691400,OS06G0564500,OS07G0674100,OS02G0750100,OS08G0549300,OS08G0113100,OS10G0100…
GO:BP	organic acid metabolic process	GO:0006082	0.0318459	1.49695	891	389	41	16403	OS04G0518400,OS03G0760200,OS02G0627100,OS01G0276700,OS08G0191700,OS05G0573300,OS08G0472800,OS05G0455500,OS06G0668200,OS05G0116100,OS08G0135900,OS03G0228200,OS04G0623800,OS07G0100200,OS05G0568000,OS12G0566300,OS06G0608700,OS11G0521500,OS06G0564500,OS08G0549300,OS10G0100700,OS06G0655100,OS02G0704000,OS03G0297400,OS01G0357100,OS05G0304600,OS07G0630800,OS04G0683700,OS10G0523700,OS11G0708500,OS08G0468…
GO:BP	protein-DNA complex subunit organization	GO:0071824	0.0356193	1.44831	145	389	13	16403	OS05G0574300,OS11G0155900,OS10G0539500,OS05G0466600,OS07G0549900,OS06G0130800,OS03G0119900,OS05G0462700,OS04G0583600,OS09G0553100,OS09G0433600,OS03G0799000,OS07G0184800
GO:CC	nucleosome	GO:0000786	5.14e-12	11.2892	66	375	17	17310	OS05G0461400,OS07G0545300,OS06G0130900,OS05G0574300,OS11G0155900,OS10G0539500,OS05G0466600,OS07G0549900,OS06G0130800,OS04G0419600,OS03G0119900,OS05G0462700,OS04G0583600,OS09G0553100,OS09G0433600,OS03G0799000,OS07G0184800
GO:CC	DNA packaging complex	GO:0044815	1.49e-11	10.8278	70	375	17	17310	OS05G0461400,OS07G0545300,OS06G0130900,OS05G0574300,OS11G0155900,OS10G0539500,OS05G0466600,OS07G0549900,OS06G0130800,OS04G0419600,OS03G0119900,OS05G0462700,OS04G0583600,OS09G0553100,OS09G0433600,OS03G0799000,OS07G0184800
GO:CC	protein-DNA complex	GO:0032993	2.46e-08	7.60974	108	375	17	17310	OS05G0461400,OS07G0545300,OS06G0130900,OS05G0574300,OS11G0155900,OS10G0539500,OS05G0466600,OS07G0549900,OS06G0130800,OS04G0419600,OS03G0119900,OS05G0462700,OS04G0583600,OS09G0553100,OS09G0433600,OS03G0799000,OS07G0184800
GO:CC	chromatin	GO:0000785	7.56217e-06	5.12135	156	375	17	17310	OS05G0461400,OS07G0545300,OS06G0130900,OS05G0574300,OS11G0155900,OS10G0539500,OS05G0466600,OS07G0549900,OS06G0130800,OS04G0419600,OS03G0119900,OS05G0462700,OS04G0583600,OS09G0553100,OS09G0433600,OS03G0799000,OS07G0184800
KEGG	Biosynthesis of secondary metabolites	KEGG:01110	0.00784612	2.10535	947	103	45	3457	OS04G0518400,OS02G0627100,OS01G0276700,OS03G0192700,OS02G0817900,OS05G0455500,OS01G0897600,OS06G0668200,OS01G0633100,OS09G0440300,OS03G0429800,OS06G0726400,OS08G0135900,OS04G0623800,OS05G0568000,OS12G0566300,OS04G0500700,OS06G0608700,OS01G0323600,OS12G0263200,OS03G0691400,OS06G0564500,OS03G0305000,OS12G0291400,OS08G0409100,OS07G0561500,OS08G0113100,OS02G0704000,OS03G0297400,OS02G0647900,OS05G0304…
KEGG	Nitrogen metabolism	KEGG:00910	0.0130071	1.88582	22	103	5	3457	OS04G0412500,OS01G0357100,OS08G0468100,OS08G0468700,OS01G0547600
KEGG	Arginine and proline metabolism	KEGG:00330	0.0308056	1.51137	39	103	6	3457	OS04G0671200,OS05G0455500,OS09G0440300,OS02G0647900,OS10G0550900,OS06G0131300

## Sheet: Colorado_30Cvs25C
source	term_name	term_id	adjusted_p_value	negative_log10_of_adjusted_p_value	term_size	query_size	intersection_size	effective_domain_size	intersections
GO:MF	methionine adenosyltransferase activity	GO:0004478	0.0146354	1.83459	5	326	3	18515	OS01G0323600,OS07G0477250,OS01G0207300
GO:MF	amino acid transmembrane transporter activity	GO:0015171	0.0482316	1.31667	89	326	8	18515	OS04G0562100,OS12G0278700,OS04G0565500,OS01G0857400,OS01G0209800,OS12G0194900,OS01G0878400,OS01G0825800
GO:BP	sulfur compound metabolic process	GO:0006790	0.00152443	2.81689	317	279	19	16403	OS03G0202001,OS01G0978100,OS02G0813500,OS04G0669800,OS01G0151400,OS07G0509800,OS12G0625000,OS10G0531400,OS03G0283100,OS01G0323600,OS04G0669900,OS09G0467200,OS02G0503900,OS05G0506000,OS02G0504000,OS08G0205900,OS07G0477250,OS03G0743900,OS01G0207300
GO:BP	sulfur compound biosynthetic process	GO:0044272	0.00172592	2.76298	109	279	11	16403	OS03G0202001,OS01G0978100,OS04G0669800,OS01G0151400,OS12G0625000,OS01G0323600,OS04G0669900,OS05G0506000,OS08G0205900,OS07G0477250,OS01G0207300
GO:BP	carboxylic acid biosynthetic process	GO:0046394	0.00419794	2.37696	404	279	21	16403	OS05G0555600,OS08G0135900,OS11G0591100,OS01G0978100,OS02G0274100,OS06G0143400,OS04G0669800,OS01G0151400,OS12G0625000,OS03G0700700,OS04G0669900,OS08G0205900,OS12G0443500,OS02G0205500,OS06G0216200,OS03G0757900,OS02G0626400,OS06G0216300,OS08G0509100,OS05G0427400,OS08G0508800
GO:BP	oxoacid metabolic process	GO:0043436	0.0067437	2.1711	856	279	33	16403	OS05G0102000,OS08G0472800,OS05G0555600,OS08G0135900,OS11G0591100,OS04G0106300,OS01G0978100,OS09G0544900,OS02G0274100,OS10G0100700,OS06G0143400,OS05G0529200,OS04G0669800,OS01G0151400,OS12G0625000,OS10G0550900,OS03G0700700,OS04G0669900,OS05G0194900,OS02G0503900,OS02G0703600,OS05G0506000,OS02G0504000,OS08G0205900,OS12G0443500,OS02G0205500,OS06G0216200,OS03G0757900,OS02G0626400,OS06G0216300,OS08G0509…
GO:BP	organic acid biosynthetic process	GO:0016053	0.0104415	1.98124	429	279	21	16403	OS05G0555600,OS08G0135900,OS11G0591100,OS01G0978100,OS02G0274100,OS06G0143400,OS04G0669800,OS01G0151400,OS12G0625000,OS03G0700700,OS04G0669900,OS08G0205900,OS12G0443500,OS02G0205500,OS06G0216200,OS03G0757900,OS02G0626400,OS06G0216300,OS08G0509100,OS05G0427400,OS08G0508800
GO:BP	obsolete oxidation-reduction process	GO:0055114	0.0129531	1.88763	1430	279	46	16403	OS11G0119700,OS04G0683850,OS08G0472800,OS03G0227700,OS05G0555600,OS01G0188100,OS01G0591300,OS02G0792800,OS04G0532400,OS08G0465700,OS02G0274100,OS01G0126200,OS05G0320700,OS02G0813500,OS09G0530300,OS01G0628900,OS08G0557600,OS04G0482000,OS01G0227500,OS01G0190000,OS10G0114300,OS05G0556000,OS07G0509800,OS03G0700700,OS04G0531900,OS03G0618300,OS03G0650200,OS02G0503900,OS02G0703600,OS05G0149400,OS02G0504…
GO:BP	organic acid metabolic process	GO:0006082	0.0152454	1.81686	891	279	33	16403	OS05G0102000,OS08G0472800,OS05G0555600,OS08G0135900,OS11G0591100,OS04G0106300,OS01G0978100,OS09G0544900,OS02G0274100,OS10G0100700,OS06G0143400,OS05G0529200,OS04G0669800,OS01G0151400,OS12G0625000,OS10G0550900,OS03G0700700,OS04G0669900,OS05G0194900,OS02G0503900,OS02G0703600,OS05G0506000,OS02G0504000,OS08G0205900,OS12G0443500,OS02G0205500,OS06G0216200,OS03G0757900,OS02G0626400,OS06G0216300,OS08G0509…
GO:BP	S-adenosylmethionine biosynthetic process	GO:0006556	0.0329646	1.48195	5	279	3	16403	OS01G0323600,OS07G0477250,OS01G0207300
GO:CC	integral component of membrane	GO:0016021	0.00543886	2.26449	6312	299	143	17310	OS11G0119700,OS01G0147300,OS04G0598900,OS01G0532300,OS03G0118200,OS04G0597000,OS01G0161300,OS06G0701600,OS02G0595100,OS09G0337300,OS08G0472800,OS03G0227700,OS12G0616800,OS03G0726500,OS11G0208900,OS07G0628900,OS02G0815400,OS03G0178066,OS02G0468400,OS08G0128200,OS07G0150100,OS02G0759900,OS10G0111300,OS02G0792800,OS01G0557500,OS09G0240500,OS02G0257300,OS01G0931100,OS01G0559750,OS08G0465700,OS02G0739…
GO:CC	intrinsic component of membrane	GO:0031224	0.0161434	1.79201	6437	299	143	17310	OS11G0119700,OS01G0147300,OS04G0598900,OS01G0532300,OS03G0118200,OS04G0597000,OS01G0161300,OS06G0701600,OS02G0595100,OS09G0337300,OS08G0472800,OS03G0227700,OS12G0616800,OS03G0726500,OS11G0208900,OS07G0628900,OS02G0815400,OS03G0178066,OS02G0468400,OS08G0128200,OS07G0150100,OS02G0759900,OS10G0111300,OS02G0792800,OS01G0557500,OS09G0240500,OS02G0257300,OS01G0931100,OS01G0559750,OS08G0465700,OS02G0739…
KEGG	Monoterpenoid biosynthesis	KEGG:00902	0.00494464	2.30587	6	70	3	3457	OS04G0532400,OS04G0531900,OS04G0532100
