# Supplementary material for: Transcriptome profiling of two rice varieties reveals their molecular responses under high night-time temperature
Source: PLoS One. 2024 Oct 10;19(10):e0311746. doi: 10.1371/journal.pone.0311746 (PMC11466396; doi:10.1371/journal.pone.0311746)
Supplement: S3 Table — (XLSX) [file pone.0311746.s004.xlsx]

## Sheet: Antonio_25vs25MCP
Supporting Information--Table S3. Lists of differentially expressed genes under ambient night temperatures with and without 1-MCP application.
			baseMean	log2FoldChange	lfcSE	stat	pvalue	padj
OS06G0529900	Os06g0529900	Hypothetical conserved gene.	9.25286	6.5703	1.84334	3.56434	0.000364768	0.0315209
OS10G0567100	Os10g0567100	Similar to Chlorophyll b synthase (Fragment).	42.3396	6.31238	0.910157	6.93548	4.04836e-12	1.18443e-08
OS02G0532900	Os02g0532900	Glycoside hydrolase, family 17 protein.	128.957	4.36428	1.15174	3.78929	0.000151077	0.0166347
OS01G0124000	Os01g0124000	Similar to Bowman Birk trypsin inhibitor.	20.9785	4.01834	1.06956	3.75701	0.000171953	0.0182758
OS06G0263801	Os06g0263801	Hypothetical gene.	34.0023	3.57255	0.96024	3.72047	0.00019885	0.0195791
OS03G0718800	Os03g0718800	Similar to Physical impedance induced protein.	30.9712	3.35542	0.78758	4.26042	2.04042e-05	0.00363372
OS02G0179200	Os02g0179200	Glutamine amidotransferase class-I domain containing protein.	33.8754	3.20059	0.757064	4.22763	2.36167e-05	0.00406445
OS01G0901600	Os01g0901600	Similar to 4-coumarate--CoA ligase-like 6.	65.7199	3.1953	0.757158	4.22012	2.44167e-05	0.00413269
OS01G0543600	Os01g0543600	Cytochrome P450 domain containing protein.	228.725	2.8807	0.737709	3.90492	9.42553e-05	0.0117794
OS04G0607450	Os04g0607450	Non-protein coding transcript.	18.9894	2.74472	0.793424	3.45934	0.000541501	0.0428183
OS01G0647200	Os01g0647200	Hypothetical conserved gene.	79.7303	2.53825	0.594208	4.27165	1.94028e-05	0.00348569
OS11G0677000	Os11g0677000	Similar to NB-ARC domain containing protein, expressed.	23.2395	2.47433	0.647952	3.8187	0.000134158	0.0150139
OS05G0247100	Os05g0247100	Similar to Glycosyl hydrolases family 18.	34.2757	2.46473	0.603922	4.08121	4.48021e-05	0.00674668
OS11G0625802	Os11g0625802	Non-protein coding transcript.	58.4731	2.29663	0.616104	3.72767	0.000193258	0.0194386
OS11G0625900	Os11g0625900	Protein kinase, core domain containing protein.	58.4731	2.29663	0.616104	3.72767	0.000193258	0.0194386
OS02G0733500	Os02g0733500	EF-Hand type domain containing protein.	79.0572	2.20827	0.486991	4.53452	5.77336e-06	0.00137487
OS11G0628000	Os11g0628000	Protein kinase, catalytic domain domain containing protein.	110.962	2.08423	0.52522	3.9683	7.23877e-05	0.00962663
OS01G0176200	Os01g0176200	UDP-glucuronosyl/UDP-glucosyltransferase family protein.	21.3438	2.00784	0.542089	3.70389	0.000212317	0.0202244
OS03G0834050	Os03g0834050	Haloacid dehalogenase-like APase, Low-Pi-responsive haloacid dehalogenase (HAD)-like hydrolase, Pi homeostasis	153.202	1.85923	0.31427	5.91602	3.29823e-09	3.37739e-06
OS01G0757900	Os01g0757900	Haloacid dehalogenase/epoxide hydrolase domain containing protein.	104.105	1.77681	0.374217	4.74807	2.05363e-06	0.000609542
OS03G0280400	Os03g0280400	Similar to plant-specific domain TIGR01589 family protein.	133.999	1.76258	0.448565	3.92937	8.51702e-05	0.0109703
OS12G0147800	Os12g0147800	Phytosulphokine precursor, osa-miR164c target gene, Regulation of seed vigor	70.2958	1.73681	0.420769	4.12769	3.66424e-05	0.00577259
OS06G0224200	Os06g0224200	Thioredoxin fold domain containing protein.	104.363	1.72639	0.355496	4.8563	1.19602e-06	0.000437403
OS05G0486600	Os05g0486600	Hypothetical conserved gene.	35.3022	1.65863	0.434263	3.81941	0.000133771	0.0150139
OS11G0695800	Os11g0695800	Similar to Receptor kinase MRKc.	74.3533	1.63919	0.383477	4.27455	1.91524e-05	0.00347116
OS07G0539900	Os07g0539900	Similar to Beta-1, 3-glucanase-like protein.	121.991	1.63844	0.387316	4.23025	2.3343e-05	0.00405139
OS11G0676050	Os11g0676050	Similar to NB-ARC domain containing protein.	59.2177	1.62925	0.380893	4.27746	1.8904e-05	0.00347116
OS02G0536500	Os02g0536500	Similar to H0622F05.5 protein.	199.146	1.6208	0.407856	3.97396	7.06879e-05	0.00952427
OS11G0677101	Os11g0677101	Similar to NB-ARC domain containing protein.	100.596	1.55987	0.309245	5.04412	4.55604e-07	0.000212063
OS12G0611100	Os12g0611100	Similar to serine/threonine-protein kinase receptor.	76.8762	1.53045	0.323325	4.73347	2.20714e-06	0.00063665
OS09G0471500	Os09g0471500	Conserved hypothetical protein.	224.473	1.50011	0.397021	3.77841	0.000157836	0.0171031
OS08G0482700	Os08g0482700	Cupredoxin domain containing protein.	192.563	1.49144	0.388696	3.83704	0.000124525	0.0143448
OS05G0380200	Os05g0380200	Conserved hypothetical protein.	69.8113	1.47371	0.409289	3.60066	0.000317407	0.0280194
OS01G0763200	Os01g0763200	TCP family transcription factor, Strigolactone and cytokinin controlled mesocotyl elongation in darkness	106.169	1.46284	0.276331	5.2938	1.198e-07	7.21618e-05
OS11G0531800	Os11g0531800	Hypothetical protein.	78.843	1.45657	0.373598	3.89877	9.66825e-05	0.0120003
OS03G0124500	Os03g0124500	Conserved hypothetical protein.	189.503	1.45412	0.353112	4.11802	3.82139e-05	0.00597421
OS01G0532300	Os01g0532300	Conserved hypothetical protein.	141.787	1.44206	0.230868	6.24626	4.20394e-10	6.34829e-07
OS07G0106200	Os07g0106200	Similar to Hexose transporter.	357.998	1.43569	0.308776	4.64961	3.32566e-06	0.000884822
OS11G0227200	Os11g0227200	Similar to NBS-LRR disease resistance protein homologue.	198.814	1.39993	0.294738	4.74976	2.0366e-06	0.000609542
OS12G0222300	Os12g0222300	Conserved hypothetical protein.	116.825	1.37844	0.34903	3.94935	7.83643e-05	0.0102223
OS02G0180800	Os02g0180800	Primary microRNA of OsmiR156d; Target gene(s): SPL (Squamosa Promoter binding protein Like) gene family (Os07g0505200, Os02g0139400, Os01g0922600, Os08g0509600, Os08g0531600, Os09g0491532, Os09g0507100, Os02g0174100, Os06g0663500, Os06g0703500, Os04g0551500), Various developmental processes, especially flower development	224.036	1.35918	0.304423	4.46479	8.01491e-06	0.00178419
OS01G0114800	Os01g0114800	Similar to H0215A08.3 protein.	43.9263	1.28997	0.37751	3.41705	0.000633025	0.0478389
OS03G0323600	Os03g0323600	Similar to DnaJ domain containing protein, expressed.	67.1999	1.26862	0.365204	3.47373	0.000513277	0.0409712
OS06G0674000	Os06g0674000	Conserved hypothetical protein.	650.247	1.26757	0.309472	4.0959	4.20539e-05	0.00637973
OS11G0202300	Os11g0202300	Cyclin-like F-box domain containing protein.	393.486	1.24092	0.331106	3.7478	0.000178396	0.0187361
OS01G0678000	Os01g0678000	Protein of unknown function DUF2921 domain containing protein.	178.8	1.23028	0.352192	3.49321	0.000477243	0.0387855
OS09G0471800	Os09g0471800	Similar to WAK80 - OsWAK receptor-like protein kinase.	150.871	1.20703	0.344543	3.50329	0.000459552	0.0377802
OS05G0130300	Os05g0130300	Conserved hypothetical protein.	491.813	1.20335	0.327182	3.67793	0.000235136	0.0221916
OS01G0837600	Os01g0837600	Similar to plant-specific domain TIGR01589 family protein.	877.507	1.18039	0.311663	3.78739	0.000152238	0.0166729
OS11G0117400	Os11g0117400	Similar to WRKY DNA binding domain containing protein, expressed.	2717.31	1.17097	0.236178	4.958	7.12214e-07	0.000304724
OS04G0607500	Os04g0607500	Ion transporter , Na+ transport	297.484	1.12472	0.305065	3.68682	0.000227071	0.0215297
OS04G0608600	Os04g0608600	Alkyl hydroperoxide reductase subunit C/ Thiol specific antioxidant domain containing protein.	79.1824	1.11254	0.313501	3.54877	0.000387035	0.0329401
OS04G0103500	Os04g0103500	Serine/threonine protein kinase-related domain containing protein.	70.8831	1.11172	0.305584	3.63803	0.000274732	0.0251184
OS12G0116600	Os12g0116600	Similar to Transcription factor (Fragment).	1501.06	1.08792	0.238639	4.55883	5.14384e-06	0.00125412
OS03G0411300	Os03g0411300	EF-Hand type domain containing protein.	68.4567	1.07454	0.306807	3.50234	0.000461184	0.0377802
OS04G0524500	Os04g0524500	Oligopeptide transporter OPT superfamily protein.	347.753	1.07252	0.178264	6.01649	1.78237e-09	1.92121e-06
OS04G0671200	Os04g0671200	Polyamine oxidase, Seed germination	635.582	1.07193	0.253968	4.22074	2.43505e-05	0.00413269
OS03G0319000	Os03g0319000	Similar to VQ motif family protein, expressed.	273.619	1.03522	0.239752	4.31788	1.57533e-05	0.00295989
OS11G0146200	Os11g0146200	Ankyrin repeat domain containing protein.	147.989	1.02889	0.229331	4.48648	7.24111e-06	0.00162965
OS01G0114600	Os01g0114600	Similar to Receptor-like protein kinase.	133.379	1.0271	0.276523	3.71435	0.000203727	0.0196641
OS11G0226933	Os11g0226933	NB-ARC domain containing protein.	314.113	0.997892	0.218349	4.57016	4.87353e-06	0.00121719
OS05G0165900	Os05g0165900	Serine/threonine protein kinase-related domain containing protein.	166.762	0.984081	0.236573	4.15973	3.18625e-05	0.00522035
OS06G0493600	Os06g0493600	Phosphate (Pi) transporter, Pi homeostasis	350.547	0.98313	0.197562	4.9763	6.48106e-07	0.000288548
OS05G0507300	Os05g0507300	Similar to Calreticulin-3.	1158.95	0.953876	0.278278	3.42778	0.000608528	0.0465024
OS01G0116400	Os01g0116400	Protein kinase, core domain containing protein.	640.202	0.934874	0.193768	4.82471	1.4021e-06	0.000463144
OS01G0741900	Os01g0741900	Auxin-responsive protein, Drought tolerance, Control of tiller outgrowth	243.338	0.931548	0.26321	3.53918	0.000401378	0.033828
OS03G0812500	Os03g0812500	Non-protein coding transcript.	315.729	0.863683	0.218176	3.95865	7.53734e-05	0.00995902
OS01G0919800	Os01g0919800	Similar to Efflux carrier of polar auxin transport.	388.574	0.854447	0.182751	4.67547	2.93286e-06	0.000800865
OS05G0168500	Os05g0168500	Nonaspanin (TM9SF) family protein.	392.542	0.836535	0.209908	3.98525	6.74095e-05	0.00925938
OS08G0562600	Os08g0562600	C2 calcium-dependent membrane targeting domain containing protein.	1037.45	0.818266	0.173646	4.71226	2.44984e-06	0.000680337
OS01G0342500	Os01g0342500	Hypothetical conserved gene.	416.187	0.765123	0.174773	4.3778	1.19881e-05	0.0024111
OS11G0634200	Os11g0634200	Conserved hypothetical protein.	489.508	0.74649	0.219649	3.39856	0.000677421	0.0499985
OS01G0504500	Os01g0504500	Similar to Transparent testa 12 protein.	184.964	0.718124	0.203732	3.52484	0.000423738	0.035421
OS03G0388500	Os03g0388500	Similar to Anther ethylene-upregulated protein ER1 (Fragment).	727.74	0.701793	0.188956	3.71406	0.000203962	0.0196641
OS06G0682633	Os06g0682633	Hypothetical conserved gene.	246.103	0.696586	0.168587	4.13192	3.59753e-05	0.00571143
OS07G0203300	Os07g0203300	Nucleic acid-binding, OB-fold domain containing protein.	222.446	0.667336	0.17177	3.88506	0.000102305	0.0125462
OS06G0125500	Os06g0125500	Similar to Oligopeptide transporter 9.	1136.48	0.641741	0.167262	3.83674	0.000124677	0.0143448
OS01G0628700	Os01g0628700	Cytochrome P450.	576.9	0.634638	0.159893	3.96915	7.21302e-05	0.00962663
OS01G0803200	Os01g0803200	Cysteine proteinase inhibitor-I (Oryzacystatin-I).	8103.46	0.616903	0.147677	4.17739	2.94872e-05	0.00487014
OS11G0199200	Os11g0199200	Protein disulfide isomerase-like enzyme, Starch synthesis, Maturation of proglutelin in endosperm	603.578	0.615037	0.152085	4.04404	5.25379e-05	0.00752431
OS09G0478100	Os09g0478100	Cellulose synthase family protein.	578.292	0.611277	0.137487	4.44607	8.74556e-06	0.00188536
OS04G0117900	Os04g0117900	Amidase family protein.	502.726	0.597088	0.152182	3.9235	8.72705e-05	0.0111012
OS04G0546800	Os04g0546800	Pathogenesis-related transcriptional factor and ERF domain containing protein.	405.968	0.566681	0.140052	4.04623	5.20481e-05	0.00750665
OS03G0203100	Os03g0203100	Nucleolar 27S pre-rRNA processing, Urb2/Npa2, C-terminal domain containing protein.	280.059	0.552522	0.160197	3.44902	0.000562634	0.0438127
OS08G0483200	Os08g0483200	Nucleotide-binding, alpha-beta plait domain containing protein.	1584.31	0.530735	0.124973	4.24679	2.16857e-05	0.00379593
OS01G0603500	Os01g0603500	Similar to Cf2/Cf5-like disease resistance protein (Fragment).	485.014	0.526706	0.149888	3.514	0.000441407	0.0365993
OS07G0258100	Os07g0258100	Conserved hypothetical protein.	565.284	0.485936	0.122831	3.95613	7.61724e-05	0.0100001
OS08G0138900	Os08g0138900	Conserved hypothetical protein.	2800.74	0.458164	0.122722	3.73336	0.000188941	0.0193475
OS11G0115400	Os11g0115400	Lipid transfer protein LPT IV.	4220.92	0.417489	0.104902	3.97978	6.89778e-05	0.0093554
OS01G0658400	Os01g0658400	Ubiquitin-conjugating enzyme E2	6375.44	-0.318517	0.0811541	-3.92484	8.67858e-05	0.0111012
OS06G0635200	Os06g0635200	Protein of unknown function DUF3537 domain containing protein.	1655.73	-0.327593	0.0959777	-3.41322	0.000642003	0.048162
OS08G0535800	Os08g0535800	No apical meristem (NAM) protein domain containing protein.	5015.01	-0.329081	0.0883992	-3.72267	0.000197127	0.0195791
OS12G0114100	Os12g0114100	Similar to MAP kinase-like protein.	1798	-0.334728	0.0912064	-3.67001	0.000242544	0.0226167
OS03G0790900	Os03g0790900	Similar to Aldehyde oxidase-2.	3472.65	-0.348918	0.0937221	-3.7229	0.00019695	0.0195791
OS11G0171300	Os11g0171300	Fructose-bisphosphate aldolase, chloroplast precursor (EC 4.1.2.13) (ALDP).	424500	-0.350091	0.101359	-3.45396	0.000552422	0.0435139
OS04G0488700	Os04g0488700	Similar to PHY3.	1136.92	-0.359619	0.105831	-3.39805	0.00067869	0.0499985
OS03G0206700	Os03g0206700	BTB/POZ fold domain containing protein.	1517.92	-0.371294	0.104714	-3.54579	0.000391442	0.033127
OS01G0281000	Os01g0281000	Cyclin-like F-box domain containing protein.	6258.08	-0.391614	0.104247	-3.75661	0.000172228	0.0182758
OS05G0230700	Os05g0230700	Similar to Auxin-responsive protein IAA17.	5027.86	-0.392988	0.101082	-3.88782	0.000101147	0.0124789
OS09G0268300	Os09g0268300	Similar to Hexose carrier.	1041.35	-0.402475	0.112161	-3.58837	0.000332747	0.0292475
OS09G0453900	Os09g0453900	MORN motif domain containing protein.	769.855	-0.409723	0.117964	-3.47328	0.00051414	0.0409712
OS03G0293100	Os03g0293100	Conserved hypothetical protein.	5889.34	-0.419483	0.0919378	-4.56268	5.05043e-06	0.00124618
OS09G0460500	Os09g0460500	Lipase, GDXG, active site domain containing protein.	1753.14	-0.434012	0.116445	-3.72719	0.000193627	0.0194386
OS04G0234600	Os04g0234600	Similar to Sedoheptulose-1, 7-bisphosphatase.	26369.2	-0.438758	0.127082	-3.45256	0.00055529	0.0435722
OS03G0786100	Os03g0786100	Glycolate oxidase, Photorespiratory enzyme, Strong regulation over photosynthesis, Feed-back inhibition on Rubisco activase	39463.9	-0.439992	0.126659	-3.47382	0.000513103	0.0409712
OS01G0281100	Os01g0281100	Conserved hypothetical protein.	2176.71	-0.44697	0.102595	-4.35666	1.32063e-05	0.00260062
OS06G0167400	Os06g0167400	Di-trans-poly-cis-decaprenylcistransferase family protein.	1114.9	-0.448614	0.128747	-3.48446	0.000493123	0.0397605
OS01G0208700	Os01g0208700	Similar to Phosphoenolpyruvate carboxylase (Fragment).	3518.27	-0.45579	0.0879238	-5.18393	2.17264e-07	0.000120259
OS07G0546000	Os07g0546000	Isopentenyl diphosphate isomerase, Isoprenoid biosynthesis	15082.8	-0.457063	0.114189	-4.00269	6.26262e-05	0.00878483
OS01G0869800	Os01g0869800	22-kDa Photosystem II protein, Photoprotection	32812.5	-0.459186	0.114872	-3.99737	6.40505e-05	0.00886321
OS02G0580300	Os02g0580300	Similar to 14-3-3 protein 6.	2060.79	-0.460301	0.123269	-3.73413	0.000188366	0.0193475
OS07G0134000	Os07g0134000	Amino acid permease, Transport of amino acids	703.952	-0.467844	0.122992	-3.80385	0.000142462	0.0157709
OS08G0502700	Os08g0502700	Pyridoxal phosphate-dependent transferase, major region, subdomain 1 domain containing protein.	34645.2	-0.469825	0.13127	-3.57908	0.000344812	0.0301784
OS03G0594900	Os03g0594900	Cytochrome P450 family protein.	3241.24	-0.473509	0.121265	-3.90474	9.43269e-05	0.0117794
OS10G0442532	Os10g0442532	Hypothetical gene.	809.001	-0.477922	0.131194	-3.64287	0.00026962	0.0247615
OS09G0369000	Os09g0369000	Hypothetical gene.	1208.29	-0.478085	0.117808	-4.05818	4.94574e-05	0.00723491
OS06G0593800	Os06g0593800	UDP-glucuronosyl/UDP-glucosyltransferase family protein.	878.974	-0.480276	0.108457	-4.42825	9.50015e-06	0.0020058
OS03G0170500	Os03g0170500	Similar to Putativ eribonuclease P.	1373.59	-0.481152	0.133186	-3.61262	0.00030312	0.0271636
OS09G0553700	Os09g0553700	Similar to PRLI-interacting factor A (Fragment).	1959.66	-0.486325	0.10322	-4.71156	2.45825e-06	0.000680337
OS01G0938100	Os01g0938100	Photosystem II protein Psb28, class 1 domain containing protein.	2350.26	-0.488671	0.127646	-3.82833	0.000129016	0.0147611
OS06G0608700	Os06g0608700	Similar to Fructose-bisphosphate aldolase, cytoplasmic isozyme (EC 4.1.2.13).	21456	-0.489118	0.119969	-4.07703	4.56154e-05	0.00681901
OS09G0434500	Os09g0434500	Similar to Ethylene response factor 2.	24916	-0.491283	0.133718	-3.67404	0.000238749	0.0224293
OS04G0439100	Os04g0439100	Similar to H0525C06.4 protein.	2870.38	-0.502706	0.147022	-3.41926	0.000627923	0.0477502
OS03G0109800	Os03g0109800	Hypothetical conserved gene.	465.529	-0.508773	0.143382	-3.54837	0.000387625	0.0329401
OS10G0530500	Os10g0530500	Similar to Glutathione-S-transferase Cla47.	4594.81	-0.513097	0.13604	-3.77167	0.000162159	0.017479
OS10G0573700	Os10g0573700	Similar to Mitochondrial carnitine/acylcarnitine carrier-like protein (A BOUT DE SOUFFLE) (Carnitine/acylcarnitine translocase-like protein) (CAC-like protein).	10191.9	-0.521086	0.137823	-3.78082	0.000156311	0.0170279
OS05G0480000	Os05g0480000	Serine/threonine protein kinase, Photosystem II (PSII) repair, Phosphorylation of PSII core protein	1630.87	-0.530403	0.121833	-4.35353	1.33961e-05	0.00261287
OS02G0817600	Os02g0817600	AUX/IAA protein family protein.	1284.2	-0.53094	0.137515	-3.86096	0.000112943	0.0136868
OS09G0553900	Os09g0553900	Conserved hypothetical protein.	11553.9	-0.531369	0.084001	-6.32575	2.52002e-10	4.72892e-07
OS03G0263900	Os03g0263900	EF-HAND 2 domain containing protein.	1958.38	-0.532481	0.155929	-3.4149	0.000638062	0.0480423
OS02G0532800	Os02g0532800	7TM GPCR, rhodopsin-like domain containing protein.	1229.72	-0.534855	0.10968	-4.87649	1.07989e-06	0.000409557
OS01G0974400	Os01g0974400	Zinc finger, RING/FYVE/PHD-type domain containing protein.	382.896	-0.535554	0.154634	-3.46336	0.00053347	0.0423468
OS04G0444800	Os04g0444800	Ferric reductase oxidase, Fe homeostasis, Salt stress response	24715	-0.536022	0.111902	-4.79012	1.66682e-06	0.000533274
OS05G0582300	Os05g0582300	Similar to prenyl transferase.	6141.24	-0.538502	0.123018	-4.37743	1.20084e-05	0.0024111
OS03G0305000	Os03g0305000	AMP-binding protein.	4169.38	-0.542366	0.0933008	-5.81309	6.13294e-09	5.70921e-06
OS08G0101700	Os08g0101700	Similar to Cytochrome b561 (Fragment).	1741.43	-0.544502	0.1357	-4.01254	6.00696e-05	0.00848431
OS03G0707600	Os03g0707600	DELLA repressor protein, Gibberellin signaling	953.045	-0.544765	0.141554	-3.84845	0.000118867	0.0141535
OS02G0164900	Os02g0164900	Similar to Auxin response factor 3.	480.929	-0.56062	0.152775	-3.66958	0.000242953	0.0226167
OS02G0828400	Os02g0828400	Conserved hypothetical protein.	331.717	-0.563361	0.147249	-3.82591	0.000130288	0.0148238
OS07G0656100	Os07g0656100	Similar to predicted protein.	405.33	-0.566523	0.156177	-3.62743	0.000286251	0.0259659
OS02G0735200	Os02g0735200	Glutamine synthetase shoot isozyme (EC 6.3.1.2) (Glutamate--ammonia ligase) (Clone lambda-GS28).	7354.42	-0.568899	0.167079	-3.40497	0.00066172	0.0491015
OS12G0226900	Os12g0226900	Similar to Allyl alcohol dehydrogenase.	1010.3	-0.571974	0.163718	-3.49364	0.000476475	0.0387855
OS12G0291400	Os12g0291400	Similar to Petunia ribulose 1, 5-bisphosphate carboxylase small subunit mRNA (clone pSSU 51), partial cds. (Fragment).	43160.4	-0.576946	0.160093	-3.60381	0.000313585	0.0278018
OS11G0521500	Os11g0521500	Similar to Acyl carrier protein, chloroplast precursor (ACP) (ACP05) (Clone 29C08).	951.802	-0.595826	0.155035	-3.84318	0.000121453	0.0143448
OS01G0621300	Os01g0621300	Hypothetical conserved gene.	487.308	-0.604982	0.151264	-3.99951	6.34735e-05	0.00884311
OS12G0189300	Os12g0189300	Pyruvate/Phosphoenolpyruvate kinase, catalytic core domain containing protein.	15373.5	-0.606586	0.122358	-4.95746	7.14197e-07	0.000304724
OS04G0538100	Os04g0538100	Elongation factor G, III and V domain containing protein.	15472.9	-0.610702	0.179289	-3.40625	0.00065862	0.0490492
OS01G0192300	Os01g0192300	Similar to I-box binding factor (Fragment).	711.439	-0.615683	0.151401	-4.06658	4.77087e-05	0.00702931
OS04G0683700	Os04g0683700	4-coumarate-Co-A ligase (4CL) like protein, Adenosine monophosphate binding protein, Regulation of rice blast resistance, floret development, and lignin biosynthesis	24796.3	-0.616348	0.119624	-5.15235	2.57237e-07	0.000135682
OS08G0249000	Os08g0249000	Zinc finger, B-box domain containing protein.	598.986	-0.616689	0.170803	-3.61052	0.000305588	0.0272106
OS12G0132000	Os12g0132000	Hypothetical protein.	257.79	-0.620582	0.176196	-3.52212	0.00042811	0.0356411
OS01G0179600	Os01g0179600	UDP-glucuronosyl/UDP-glucosyltransferase family protein.	1208.09	-0.629004	0.122307	-5.14285	2.70604e-07	0.000138549
OS05G0113000	Os05g0113000	Amino acid-binding ACT domain containing protein.	4523.65	-0.635075	0.143279	-4.43243	9.31778e-06	0.00198779
OS06G0571800	Os06g0571800	Similar to GATA transcription factor 20.	1227.17	-0.6354	0.144571	-4.39508	1.1073e-05	0.00226775
OS10G0465700	Os10g0465700	Similar to Beta-amylase PCT-BMYI (EC 3.2.1.2).	1721.21	-0.644089	0.134548	-4.78705	1.69252e-06	0.000533274
OS04G0580300	Os04g0580300	GRAS transcription factor domain containing protein.	353.502	-0.644186	0.15565	-4.13869	3.49298e-05	0.00563277
OS11G0151700	Os11g0151700	Purple acid phosphatase (EC:3.1.3.2), Improvement in phosphate acquisition and utilization	1164.61	-0.644347	0.173173	-3.72082	0.000198578	0.0195791
OS01G0873200	Os01g0873200	Similar to Amidophosphoribosyltransferase, chloroplast precursor (EC 2.4.2.14) (Glutamine phosphoribosylpyrophosphate amidotransferase) (ATASE) (GPAT) (Fragment).	963.081	-0.64753	0.16254	-3.98381	6.78177e-05	0.00925938
OS03G0752800	Os03g0752800	Similar to Isoform 2 of MADS-box transcription factor 14.	884.862	-0.649713	0.150165	-4.32667	1.51384e-05	0.00287068
OS08G0490100	Os08g0490100	Transcription factor with DOF (DNA-binding one zinc finger) domain, Repressor of leaf senescence, Negative regulation of JA biosynthesis pathway	392.399	-0.652521	0.1625	-4.01551	5.93185e-05	0.0084364
OS06G0668200	Os06g0668200	Similar to Phosphoglycerate kinase, cytosolic (EC 2.7.2.3).	447.863	-0.657151	0.190727	-3.44551	0.000569974	0.0442162
OS05G0397300	Os05g0397300	Conserved hypothetical protein.	834.156	-0.679188	0.159701	-4.25286	2.11055e-05	0.00372621
OS07G0491900	Os07g0491900	Similar to CTF2A (Fragment).	316.182	-0.684165	0.175193	-3.9052	9.41477e-05	0.0117794
OS03G0413100	Os03g0413100	Similar to ACR4.	534.907	-0.698317	0.154979	-4.50588	6.60986e-06	0.00150411
OS06G0131350	Os06g0131350	Hypothetical gene.	1569.07	-0.701607	0.203875	-3.44136	0.000578796	0.0443961
OS12G0512100	Os12g0512100	Sugar/inositol transporter domain containing protein.	2635.57	-0.704504	0.12773	-5.51559	3.47602e-08	2.37296e-05
OS05G0302916	Os05g0302916	Hypothetical protein.	644.618	-0.706686	0.16059	-4.40057	1.07965e-05	0.00225626
OS01G0825500	Os01g0825500	Nodulin-like domain containing protein.	491.044	-0.710574	0.185931	-3.8217	0.000132534	0.0149961
OS03G0273800	Os03g0273800	HAD-superfamily hydrolase, subfamily IA, variant 3 domain containing protein.	2598.78	-0.714026	0.148163	-4.81918	1.44148e-06	0.000468594
OS06G0729900	Os06g0729900	Similar to LysM domain containing protein.	407.527	-0.71457	0.155374	-4.59903	4.24454e-06	0.001094
OS03G0375200	Os03g0375200	Hypothetical conserved gene.	548.868	-0.716004	0.185655	-3.85663	0.000114962	0.0138496
OS07G0674150	Os07g0674150	Hypothetical protein.	231.257	-0.717521	0.188017	-3.81626	0.000135488	0.0150804
OS01G0235900	Os01g0235900	Thioredoxin fold domain containing protein.	5505.9	-0.723584	0.126667	-5.71249	1.11334e-08	9.12051e-06
OS03G0299600	Os03g0299600	Wound-induced protein, Wun1 domain containing protein.	1397.33	-0.730172	0.207093	-3.52581	0.000422187	0.035421
OS07G0182400	Os07g0182400	AUX/IAA protein family protein.	642.409	-0.735452	0.11523	-6.38248	1.74243e-10	3.96501e-07
OS04G0586500	Os04g0586500	Malectin-like carbohydrate-binding domain domain containing protein.	200.65	-0.762748	0.188349	-4.04965	5.12947e-05	0.00745047
OS06G0661200	Os06g0661200	Similar to B-box zinc finger family protein.	192.469	-0.766796	0.209465	-3.66074	0.00025149	0.0232005
OS02G0148000	Os02g0148000	CCT domain containing protein.	1107.37	-0.770816	0.188171	-4.09636	4.19697e-05	0.00637973
OS09G0520500	Os09g0520500	Conserved hypothetical protein.	512.682	-0.771861	0.173572	-4.44692	8.71114e-06	0.00188536
OS03G0170900	Os03g0170900	Sucrose transporter, Required for apoplastic phloem sucrose loading, Essential for normal pollen germination	907.618	-0.776597	0.214105	-3.62718	0.000286537	0.0259659
OS08G0187900	Os08g0187900	Ubiquitin-conjugating enzyme, E2 domain containing protein.	410.566	-0.777423	0.164473	-4.72676	2.28134e-06	0.000648916
OS02G0823900	Os02g0823900	Hypothetical conserved gene.	534.595	-0.785389	0.178644	-4.3964	1.10063e-05	0.00226775
OS11G0103000	Os11g0103000	Pentatricopeptide repeat domain containing protein.	440.776	-0.786575	0.17044	-4.61497	3.93161e-06	0.0010323
OS06G0701100	Os06g0701100	Eukaryotic initiation factor 4A (eIF4A) (eIF-4A).	1357.25	-0.789556	0.160323	-4.92479	8.44527e-07	0.000342168
OS12G0567300	Os12g0567300	Myb transcription factor domain containing protein.	610.152	-0.790152	0.171861	-4.59762	4.27344e-06	0.001094
OS04G0559700	Os04g0559700	Aquaporin, Plasma membrane intrinsic protein, CO<sub>2</sub> diffusion-associated photosynthesis, Phloem sucrose transport	6239.91	-0.798079	0.185899	-4.29308	1.76209e-05	0.00328069
OS07G0633100	Os07g0633100	Similar to Glucan endo-1, 3-beta-glucosidase 4.	187	-0.804239	0.236092	-3.40646	0.000658122	0.0490492
OS05G0582000	Os05g0582000	Plant Basic Secretory Protein domain containing protein.	745.579	-0.810167	0.179498	-4.51351	6.37627e-06	0.00146726
OS12G0102600	Os12g0102600	Similar to HCF152.	500.982	-0.82184	0.170143	-4.83028	1.36341e-06	0.000458778
OS05G0453300	Os05g0453300	Conserved hypothetical protein.	2966.39	-0.825032	0.189911	-4.34431	1.39714e-05	0.00269937
OS01G0910500	Os01g0910500	Conserved hypothetical protein.	659.506	-0.82661	0.201734	-4.09752	4.17602e-05	0.00637973
OS08G0152366	Os08g0152366	Hypothetical protein.	1290.59	-0.850983	0.122048	-6.97251	3.11342e-12	1.06272e-08
OS11G0644500	Os11g0644500	Similar to Transferase family protein, expressed.	288.802	-0.855798	0.153849	-5.56257	2.65832e-08	1.94437e-05
OS02G0220400	Os02g0220400	GATA transcription factor, Chloroplast development, Plant architecture	1065.51	-0.859549	0.13772	-6.24129	4.33965e-10	6.34829e-07
OS08G0468100	Os08g0468100	Similar to Nitrate reductase.	2633.86	-0.891175	0.184515	-4.82983	1.36648e-06	0.000458778
OS11G0432900	Os11g0432900	Peptidase S10, serine carboxypeptidase family protein.	517.552	-0.897278	0.25139	-3.56927	0.000357982	0.0310655
OS03G0146100	Os03g0146100	Tonoplast intrinsic protein (Tonoplast water channel).	4334.58	-0.906959	0.241546	-3.7548	0.00017348	0.0183137
OS10G0406900	Os10g0406900	Hypothetical conserved gene.	448.242	-0.914054	0.213785	-4.27557	1.9065e-05	0.00347116
OS08G0468700	Os08g0468700	Similar to Nitrate reductase [NADH] 1 (EC 1.7.1.1) (NR1).	1895.78	-0.930149	0.16914	-5.49928	3.81342e-08	2.51932e-05
OS01G0839700	Os01g0839700	Similar to Ubiquitin carrier protein.	816.227	-0.939643	0.243053	-3.86599	0.000110638	0.0134873
OS01G0260800	Os01g0260800	Conserved hypothetical protein.	165.896	-0.949112	0.26707	-3.55379	0.000379718	0.0325382
OS06G0131400			342.835	-0.951373	0.271495	-3.50419	0.000457991	0.0377802
OS10G0376200	Os10g0376200	Leucine-rich repeat, typical subtype containing protein.	432.663	-0.95186	0.229899	-4.14035	3.46777e-05	0.00563277
OS04G0690800	Os04g0690800	22-kDa Photosystem II protein, Photoprotection	17136.4	-0.952276	0.233711	-4.07458	4.60968e-05	0.00684103
OS03G0186500	Os03g0186500	Myoactive tetradecapeptides family protein.	608.897	-0.953549	0.248383	-3.83903	0.000123522	0.0143448
OS03G0316200	Os03g0316200	Galactinol synthase	145.303	-0.973636	0.260377	-3.73933	0.000184509	0.0191814
OS07G0510500	Os07g0510500	UDP-glucuronosyl/UDP-glucosyltransferase family protein.	320.417	-0.9818	0.196119	-5.00615	5.55285e-07	0.000252717
OS08G0441100	Os08g0441100	Similar to PnC401 homologue.	401.044	-0.984324	0.235081	-4.18716	2.82468e-05	0.00470544
OS03G0292700	Os03g0292700	Similar to Protein kinase domain containing protein, expressed.	302.101	-1.01701	0.18229	-5.57907	2.41806e-08	1.83415e-05
OS05G0594500	Os05g0594500	Invasin/intimin cell-adhesion domain containing protein.	1180.3	-1.02748	0.199451	-5.15152	2.58379e-07	0.000135682
OS04G0538166	Os04g0538166	Similar to Elongation factor G, chloroplastic.	981.468	-1.03142	0.210521	-4.89938	9.61399e-07	0.000378643
OS01G0921800	Os01g0921800	Tetratricopeptide-like helical domain containing protein.	600.988	-1.1098	0.148091	-7.49407	6.67689e-14	4.07459e-10
OS04G0352400	Os04g0352400	Peptidyl-prolyl cis-trans isomerase, FKBP-type domain containing protein.	1070.14	-1.1156	0.244966	-4.55411	5.26067e-06	0.00126751
OS07G0116600	Os07g0116600	Similar to HLS1 (HOOKLESS 1); N-acetyltransferase.	108.736	-1.12691	0.303043	-3.71866	0.000200284	0.0196259
OS02G0594700	Os02g0594700	Similar to Non-phototropic hypocotyl 3.	65.2896	-1.14029	0.311149	-3.66477	0.000247563	0.0229416
OS01G0696800	Os01g0696800	Peptidase A1 domain containing protein.	55.7749	-1.14403	0.327982	-3.48811	0.000486455	0.0393779
OS05G0365300	Os05g0365300	Nucleotide-binding site leucine-rich repeat (NBS-LRR) protein, Bacterial blight resistance	470.142	-1.15656	0.252742	-4.57605	4.73834e-06	0.00119804
OS10G0579800	Os10g0579800	TGF-beta receptor, type I/II extracellular region family protein.	198.256	-1.19075	0.234057	-5.08745	3.62906e-07	0.00017696
OS02G0232000	Os02g0232000	Similar to Heat shock transcription factor 29 (Fragment).	182.766	-1.23953	0.21453	-5.77788	7.56462e-09	6.7358e-06
OS10G0519400	Os10g0519400	Hypothetical protein.	110.925	-1.26416	0.258954	-4.88178	1.05133e-06	0.000406248
OS04G0419550	Os04g0419550	Zinc finger, RING-type domain containing protein.	110.05	-1.26934	0.262046	-4.84395	1.27284e-06	0.000449444
OS03G0146200	Os03g0146200	Conserved hypothetical protein.	96.9741	-1.28632	0.307214	-4.18705	2.82602e-05	0.00470544
OS03G0351300	Os03g0351300	Similar to beta-amylase.	187.097	-1.30276	0.274637	-4.74358	2.09975e-06	0.000614328
OS02G0771700	Os02g0771700	Glycoside hydrolase, family 17 protein.	55.2651	-1.3155	0.352503	-3.7319	0.000190044	0.0193637
OS06G0552900	Os06g0552900	Similar to SP3D.	162.467	-1.3455	0.350322	-3.84076	0.000122655	0.0143448
OS02G0102200	Os02g0102200	Similar to Transmembrane amino acid transporter protein.	540.855	-1.35314	0.278922	-4.85132	1.22643e-06	0.000440653
OS06G0109100	Os06g0109100	Hypothetical conserved gene.	97.5699	-1.37919	0.400711	-3.44187	0.000577712	0.0443961
OS01G0952500	Os01g0952500	A-type response regulator, Cytokinin signaling	468.165	-1.4162	0.278869	-5.07839	3.80637e-07	0.000181289
OS03G0595050	Os03g0595050	Hypothetical protein.	29.3725	-1.49642	0.43479	-3.44172	0.000578031	0.0443961
OS01G0547600	Os01g0547600	High-affinity nitrate transporter, Nitrate transport, Auxin signaling	189.796	-1.55138	0.207653	-7.47101	7.95817e-14	4.07459e-10
OS03G0397700	Os03g0397700	Protein kinase, catalytic domain domain containing protein.	74.4319	-1.56345	0.45327	-3.44927	0.000562095	0.0438127
OS01G0937200	Os01g0937200	Peptidase aspartic, catalytic domain containing protein.	36.0813	-1.56793	0.422238	-3.71337	0.000204514	0.0196641
OS12G0476200	Os12g0476200	Sucrose transporter, TAL effector PthXo2-dependent disease susceptibility to bacterial pathogen	314.276	-1.58564	0.36309	-4.36707	1.25922e-05	0.00250377
OS11G0439600	Os11g0439600	Similar to Nod factor binding lectin-nucleotide phosphohydrolase.	69.9678	-1.61553	0.372806	-4.33344	1.46801e-05	0.00280979
OS05G0160300	Os05g0160300	Bifunctional inhibitor/plant lipid transfer protein/seed storage domain containing protein.	577.447	-1.69436	0.295419	-5.73545	9.72518e-09	8.29882e-06
OS02G0689900	Os02g0689900	TGF-beta receptor, type I/II extracellular region family protein.	285.078	-1.6999	0.315426	-5.38923	7.07606e-08	4.39145e-05
OS05G0307100	Os05g0307100	Similar to tetracycline transporter protein.	42.5825	-1.76138	0.429831	-4.09784	4.17022e-05	0.00637973
OS06G0102100	Os06g0102100	Cytochrome P450 93G2 protein (CYP93G2), flavanone 2-hydroxylase (F2H), C-glycosylflavone biosynthesis	91.9475	-1.77061	0.301282	-5.87692	4.17971e-09	4.07621e-06
OS05G0214300	Os05g0214300	Similar to Bidirectional sugar transporter SWEET3a.	63.5338	-1.78965	0.375517	-4.76583	1.88079e-06	0.000583616
OS03G0752500	Os03g0752500	Similar to Cysteine proteinase (Fragment).	122.065	-1.79696	0.35143	-5.11329	3.1659e-07	0.00015814
OS03G0650000	Os03g0650000	YABBY transcription factor, Control of seed shattering	75.8395	-1.86769	0.379377	-4.92304	8.5208e-07	0.000342168
OS08G0425500	Os08g0425500	Endonuclease/exonuclease/phosphatase domain containing protein.	105.772	-1.88055	0.329777	-5.70249	1.18068e-08	9.30016e-06
OS11G0440200	Os11g0440200	Similar to GDA1/CD39 family protein, expressed.	30.9274	-1.89011	0.504885	-3.74365	0.000181365	0.0189508
OS08G0427100	Os08g0427100	Hypothetical conserved gene.	68.3158	-1.89885	0.494487	-3.84005	0.000123008	0.0143448
OS02G0156400	Os02g0156400	Leucine-rich repeat, N-terminal domain containing protein.	33.3428	-1.89894	0.459215	-4.13519	3.54663e-05	0.00567461
OS07G0121200	Os07g0121200	Similar to LRR receptor-like kinase.	42.7133	-1.91758	0.5163	-3.71408	0.000203944	0.0196641
OS03G0825600	Os03g0825600	Hypothetical conserved gene.	32.9996	-2.00458	0.554666	-3.61403	0.000301471	0.0271636
OS02G0809800	Os02g0809800	Phosphate (Pi) transporter, Root-to-shoot Pi transfer	71.7868	-2.07127	0.373794	-5.54121	3.00383e-08	2.12133e-05
OS10G0390701	Os10g0390701	Conserved hypothetical protein.	49.8308	-2.10275	0.432117	-4.86615	1.1379e-06	0.000423714
OS12G0261300	Os12g0261300	Conserved hypothetical protein.	29.9019	-2.20395	0.617331	-3.57013	0.000356805	0.0310655
OS08G0433500	Os08g0433500	Senescence-associated NAC transcription factor, Negative regulation of leaf senescence, Salt stress tolerance, Plant architecture	56.4246	-2.29316	0.435302	-5.26798	1.37932e-07	8.07096e-05
OS07G0634400	Os07g0634400	HAD-superfamily hydrolase, subfamily IA, variant 3 domain containing protein.	67.7672	-2.29435	0.581492	-3.94563	7.95895e-05	0.0103164
OS06G0520733	Os06g0520733	Similar to cell number regulator 4.	100.575	-2.30216	0.37861	-6.08057	1.19756e-09	1.44271e-06
OS02G0743400	Os02g0743400	PIN protein, Auxin efflux carrier, Auxin transport and signaling, "Root, shoot and inflorescence development"	482.767	-2.33969	0.254094	-9.20797	3.32343e-20	6.80638e-16
OS05G0579700	Os05g0579700	Similar to 10A19I.9.	19.3909	-2.37486	0.616131	-3.85448	0.000115977	0.0138902
OS03G0303100	Os03g0303100	Protein of unknown function DUF1645 family protein.	22.3433	-2.38159	0.659337	-3.61209	0.000303734	0.0271636
OS03G0109300	Os03g0109300	Similar to Lysine decarboxylase-like protein.	44.1952	-2.47131	0.546539	-4.52175	6.13314e-06	0.00143051
OS09G0494600	Os09g0494600	Protein of unknown function DUF599 family protein.	145.17	-2.7178	0.448639	-6.05788	1.37923e-09	1.56926e-06
OS10G0144700	Os10g0144700	Cytochrome P450 domain containing protein.	16.1189	-2.79026	0.784518	-3.55665	0.000375614	0.0323217
OS07G0486700	Os07g0486700	Similar to cytokinin-O-glucosyltransferase 2.	14.1918	-2.85522	0.764552	-3.7345	0.000188091	0.0193475
OS09G0396900	Os09g0396900	Protein of unknown function DUF125, transmembrane family protein.	58.2056	-2.86319	0.633271	-4.52128	6.14671e-06	0.00143051
OS01G0974200	Os01g0974200	RicMT (Metallothionein-like protein).	268.549	-2.86715	0.421462	-6.80287	1.02556e-11	2.62544e-08
OS07G0491800	Os07g0491800	Similar to taxane 13-alpha-hydroxylase.	54.586	-3.03135	0.485522	-6.24348	4.2794e-10	6.34829e-07
OS06G0166500	Os06g0166500	Similar to Auxin-responsive protein IAA20 (Indoleacetic acid-induced protein 20).	13.1132	-3.24476	0.949157	-3.41857	0.000629519	0.0477502
OS02G0102300	Os02g0102300	Arsenate reductase, Sulfurtransferase/rhodanese-like protein, Regulation of arsenic accumulation	40.5391	-3.35347	0.721246	-4.64954	3.32672e-06	0.000884822
OS02G0590400	Os02g0590400	Lecithin:cholesterol acyltransferase family protein.	49.3774	-3.47368	0.563946	-6.1596	7.29286e-10	9.33486e-07
OS04G0623200	Os04g0623200	Similar to H0215F08.2 protein.	13.4008	-3.488	0.926814	-3.76343	0.000167596	0.0179705
OS06G0244000	Os06g0244000	Similar to anthranilic acid methyltransferase 3.	56.4582	-3.62504	0.493806	-7.34102	2.11972e-13	8.68237e-10
OS04G0400000	Os04g0400000	Similar to OSIGBa0113L04.2 protein.	69.6308	-3.63804	0.584714	-6.22191	4.91148e-10	6.70581e-07
OS01G0803300	Os01g0803300	Protein of unknown function DUF6, transmembrane domain containing protein.	63.8741	-3.87449	0.612612	-6.32454	2.53995e-10	4.72892e-07
OS03G0753100	Os03g0753100	MADS-box transcription factor, Inflorescence and spikelet development	17.5959	-4.42658	0.894627	-4.94797	7.4993e-07	0.00031344
OS12G0606100	Os12g0606100	Hypothetical conserved gene.	96.4737	-4.43911	1.19775	-3.70621	0.000210385	0.020134
OS02G0568200	Os02g0568200	NPH3 domain containing protein.	19.2576	-4.55559	1.02192	-4.45789	8.2772e-06	0.00182276
OS11G0170900	Os11g0170900	Similar to BURP domain-containing protein 17.	448.666	-7.08223	1.49111	-4.74963	2.03793e-06	0.000609542
OS11G0657900	Os11g0657900	Similar to NB-ARC domain containing protein.	13.0274	-7.23508	1.38213	-5.23473	1.65228e-07	9.39965e-05
OS01G0594800	Os01g0594800	Similar to D-amino acid oxidase.	13.4821	-7.28558	1.33727	-5.44809	5.09137e-08	3.25848e-05
OS01G0209901	Os01g0209901	Hypothetical protein.	17.0407	-7.62249	1.57538	-4.8385	1.30822e-06	0.000454106
OS02G0123450	Os02g0123450	Hypothetical protein.	49.0196	-9.14663	1.22266	-7.48093	7.37999e-14	4.07459e-10

## Sheet: Colorado_25vs25MCP
			baseMean	log2FoldChange	lfcSE	stat	pvalue	padj
EPlOSAG00000008569			3340.93	12.7843	2.14368	5.96369	2.46603e-09	1.71582e-06
OS12G0628600	Os12g0628600	Similar to Thaumatin-like pathogenesis-related protein 3 precursor.	79.9949	2.2638	0.440993	5.13341	2.84532e-07	0.000116753
OS10G0542900	Os10g0542900	Similar to chitinase.	313.649	1.86676	0.401111	4.65398	3.25591e-06	0.000868404
OS12G0541700	Os12g0541700	Similar to Rapid alkalinization factor 2.	49.4283	1.75051	0.499585	3.50392	0.000458459	0.0342837
OS10G0491000	Os10g0491000	Plant Basic Secretory Protein family protein.	415.19	1.72429	0.297557	5.79482	6.83945e-09	3.90899e-06
OS11G0129000	Os11g0129000	Similar to Transparent testa 12 protein.	211.521	1.65978	0.39913	4.15849	3.20356e-05	0.00539648
OS10G0570200	Os10g0570200	Similar to RIR1b protein precursor.	104.367	1.56921	0.327244	4.79523	1.62485e-06	0.000472772
OS01G0584900	Os01g0584900	WRKY transcription factor 28-like (WRKY5) (WRKY transcription factor 77).	176.633	1.52758	0.424375	3.5996	0.000318709	0.0271293
OS03G0279200	Os03g0279200	Similar to Histone H2A.	880.878	1.51909	0.220702	6.88301	5.85989e-12	8.52508e-09
OS12G0530000	Os12g0530000	Similar to Histone H2A.	44.9826	1.47447	0.369741	3.98785	6.66753e-05	0.00904241
OS06G0601500	Os06g0601500	Similar to BZIP2.	135.863	1.47173	0.372419	3.9518	7.75648e-05	0.0100102
OS05G0460475	Os05g0460475	Similar to Histone H2B.11.	139.203	1.44375	0.221456	6.51936	7.06081e-11	8.27508e-08
OS03G0197200	Os03g0197200	Similar to Sorbitol transporter.	917.389	1.37876	0.290511	4.74599	2.0749e-06	0.000592939
OS08G0427700	Os08g0427700	Histone H2A.	125.25	1.35916	0.298577	4.55213	5.3106e-06	0.00123167
OS09G0551600	Os09g0551600	Similar to HMGd1 protein (Nucleasome/chromatin assembly factor D protein NFD101).	883.699	1.33978	0.1946	6.88479	5.78737e-12	8.52508e-09
OS11G0600900	Os11g0600900	Similar to Mannose-6-phosphate isomerase (ManA).	178.743	1.33864	0.248581	5.38511	7.23993e-08	3.51093e-05
OS05G0455400	Os05g0455400	Similar to DNA binding protein.	391.914	1.32637	0.311241	4.26155	2.03014e-05	0.00377772
OS04G0589400	Os04g0589400	Conserved hypothetical protein.	329.573	1.14011	0.286847	3.97462	7.04913e-05	0.0094796
OS05G0574300	Os05g0574300	Similar to Histone H2B.2.	1307.7	1.12859	0.202169	5.5824	2.37221e-08	1.26542e-05
OS04G0253000	Os04g0253000	Similar to Histone H1.	32983.7	1.11383	0.137107	8.12379	4.51834e-16	1.44614e-12
OS07G0184800	Os07g0184800	Similar to Variant of histone H1.	4081.76	1.10015	0.228762	4.80916	1.5157e-06	0.000449179
OS03G0269900	Os03g0269900	Protein of unknown function DUF604 family protein.	446.603	1.0951	0.239419	4.574	4.78492e-06	0.0011602
OS11G0115400	Os11g0115400	Lipid transfer protein LPT IV.	4242.34	1.09204	0.235525	4.63661	3.54163e-06	0.000899631
EPlOSAG00000019977			292.435	1.08397	0.264228	4.10241	4.08876e-05	0.00647846
OS03G0360600	Os03g0360600	Mitochodrial transcription termination factor-related family protein.	1063.14	1.06866	0.314284	3.40029	0.00067314	0.043089
OS01G0765400	Os01g0765400	Protease inhibitor I4, serpin, plant domain containing protein.	63.7905	1.0638	0.301209	3.53177	0.000412795	0.0320678
OS02G0697900	Os02g0697900	Hypothetical protein.	1512.37	1.06293	0.297632	3.57127	0.00035525	0.0294563
OS01G0342500	Os01g0342500	Hypothetical conserved gene.	356.962	1.05519	0.296835	3.5548	0.000378266	0.0307279
OS10G0101200	Os10g0101200	Serine carboxypeptidase, Regulation of grain filling and seed germination	1232.14	1.04348	0.235026	4.43986	9.00167e-06	0.00184684
OS01G0866200	Os01g0866200	Similar to Histone H3.	645.998	1.03565	0.17527	5.90888	3.44448e-09	2.20488e-06
OS07G0100200	Os07g0100200	Similar to PDX1-like protein 4.	3544.91	1.03028	0.228043	4.51791	6.24518e-06	0.00138808
OS12G0592200	Os12g0592200	Hypothetical conserved gene.	84.4116	1.02614	0.305743	3.35622	0.000790143	0.0468321
OS01G0153100	Os01g0153100	Similar to Histone H2B-3 (Fragment).	3048.79	1.01285	0.142296	7.11792	1.09567e-12	1.94822e-09
OS03G0119900	Os03g0119900	Similar to Histone H4.	967.014	1.00962	0.129738	7.78197	7.14032e-15	1.90444e-11
OS02G0806400	Os02g0806400	Similar to Gata zn finger family protein.	470.04	1.00819	0.257115	3.92117	8.81212e-05	0.0112816
OS05G0378900	Os05g0378900	Similar to Golgi transport complex protein-related.	289.111	1.00751	0.298391	3.37646	0.000734243	0.0448477
OS01G0153300	Os01g0153300	Similar to Histone H2B.1.	2948.49	1.00591	0.154384	6.51561	7.23934e-11	8.27508e-08
OS01G0764800	Os01g0764800	Indole-3-acetic acid (IAA)-amido synthetase, Disease resistance, Abiotic stress tolerance	187.514	0.995299	0.239192	4.16108	3.16744e-05	0.00539648
OS06G0130900	Os06g0130900	Similar to Histone H3 (Fragment).	16361.9	0.987664	0.111241	8.87858	6.77217e-19	5.41875e-15
OS10G0539500	Os10g0539500	Similar to Histone H4.	5045.2	0.978258	0.131997	7.41122	1.25145e-13	2.861e-10
OS07G0686100	Os07g0686100	Drought stress-related bZIP transcription factor, Positive regulation of drought and oxidative tolerance	123.779	0.965623	0.257049	3.75657	0.000172258	0.0174526
OS09G0266000	Os09g0266000	Similar to predicted protein.	612.861	0.963408	0.211058	4.56467	5.00293e-06	0.00117959
OS01G0835900	Os01g0835900	Similar to Histone H4.	1870.94	0.958667	0.149988	6.39161	1.64143e-10	1.60662e-07
OS07G0545400	Os07g0545400	Protein H2A.	12221	0.948955	0.11514	8.24177	1.69675e-16	6.78826e-13
OS03G0724300	Os03g0724300	Tyrosine protein kinase domain containing protein.	113.802	0.931693	0.27255	3.41844	0.000629823	0.0416928
OS12G0115100	Os12g0115100	Nonspecific lipid-transfer protein 1 precursor (LTP 1) (PAPI).	5829.57	0.929258	0.224882	4.13221	3.59293e-05	0.00592759
OS01G0220400	Os01g0220400	Hypothetical protein.	423.49	0.927697	0.22442	4.13375	3.56891e-05	0.00592759
OS07G0475400	Os07g0475400	Similar to Expansin-like protein A (Fragment).	156.61	0.927164	0.278178	3.33299	0.000859172	0.0485497
OS05G0466600	Os05g0466600	Similar to Histone H4.	1152.36	0.909409	0.143062	6.35676	2.06054e-10	1.83193e-07
OS06G0130800	Os06g0130800	Winged helix repressor DNA-binding domain containing protein.	23723.5	0.893426	0.150035	5.95476	2.60448e-09	1.73665e-06
ENSRNA049474126			396.943	0.887526	0.233082	3.80779	0.000140214	0.0154748
OS04G0513400	Os04g0513400	Similar to Beta-glucosidase.	1145.67	0.88348	0.230198	3.83792	0.00012408	0.0141833
OS03G0799000	Os03g0799000	Similar to Histone H1.	8348.52	0.882927	0.211633	4.17197	3.01983e-05	0.00525286
OS08G0490900	Os08g0490900	Similar to Histone H2B.2.	236.938	0.879169	0.195239	4.50305	6.69846e-06	0.00146843
OS10G0100700	Os10g0100700	Vitamin B6 biosynthesis protein family protein.	5517.39	0.875054	0.251552	3.47861	0.000504012	0.0365921
OS07G0162100	Os07g0162100	3-oxo-5-alpha-steroid 4-dehydrogenase, C-terminal domain containing protein.	1582.72	0.859367	0.224155	3.83381	0.000126173	0.0143202
OS09G0553100	Os09g0553100	Similar to Histone H4.	4967.07	0.858478	0.13261	6.47371	9.56233e-11	1.02017e-07
OS08G0428800	Os08g0428800	Similar to High mobility group I/Y-2.	304.465	0.857249	0.235505	3.64004	0.000272597	0.024561
OS04G0583600	Os04g0583600	Similar to Histone H4.	393.648	0.855214	0.169815	5.03615	4.75e-07	0.000162056
EPlOSAG00000023751			537.052	0.84911	0.233444	3.63732	0.000275494	0.024561
OS06G0664200	Os06g0664200	Inositol monophosphatase/Fructose-1, 6-bisphosphatase domain containing protein.	262.431	0.846412	0.179355	4.71921	2.36768e-06	0.000642516
EPlOSAG00000023753			910.484	0.83908	0.232823	3.60394	0.000313427	0.0269318
OS01G0152300	Os01g0152300	Similar to Histone H2B.1.	507.89	0.838932	0.137341	6.10836	1.00657e-09	8.05407e-07
OS05G0462700	Os05g0462700	Similar to Histone H4.	567.98	0.835387	0.150818	5.53906	3.04106e-08	1.56987e-05
OS07G0659300	Os07g0659300	Conserved hypothetical protein.	159.692	0.83287	0.246965	3.37242	0.000745118	0.0451671
OS07G0549900	Os07g0549900	Similar to Histone H4.	833.04	0.828944	0.179838	4.6094	4.0383e-06	0.00099423
EPlOSAG00000023756			913.701	0.827452	0.235834	3.50861	0.00045045	0.0341637
OS03G0826200	Os03g0826200	Conserved hypothetical protein.	2548.62	0.823077	0.231343	3.55783	0.000373936	0.0305311
EPlOSAG00000023752			913.079	0.823038	0.233236	3.52877	0.000417491	0.0322759
EPlOSAG00000023758			910.693	0.821225	0.23226	3.53579	0.000406552	0.0318924
OS01G0152900	Os01g0152900	Similar to Histone H2B.1.	1339.8	0.817028	0.135111	6.04707	1.47502e-09	1.07295e-06
EPlOSAG00000023757			859.935	0.814472	0.234242	3.47706	0.000506942	0.0365921
OS01G0346700	Os01g0346700	Conserved hypothetical protein.	1235.51	0.812793	0.1406	5.78088	7.4311e-09	4.10068e-06
EPlOSAG00000023748			525.817	0.807958	0.238251	3.3912	0.000695874	0.0434124
EPlOSAG00000023754			814.786	0.8075	0.23707	3.40616	0.000658835	0.0425134
OS02G0199600	Os02g0199600	Similar to F-box domain containing protein.	203.586	0.802866	0.23847	3.36674	0.000760636	0.0455897
ENSRNA049472487			587.765	0.802625	0.213426	3.76068	0.000169455	0.0173993
OS03G0696000	Os03g0696000	Harpin-induced 1 domain containing protein.	186.852	0.799086	0.234111	3.41328	0.000641864	0.0419572
OS03G0279000	Os03g0279000	Similar to Histone H2B.1.	3310.64	0.795862	0.160395	4.96189	6.98114e-07	0.000223438
ENSRNA049466338			2290	0.788677	0.210127	3.75334	0.000174493	0.0174526
OS03G0306800	Os03g0306800	Similar to CP12 (Fragment).	3695.08	0.782053	0.160242	4.88046	1.05839e-06	0.000319575
OS07G0206750	Os07g0206750	Hypothetical gene.	554.488	0.778823	0.22329	3.48794	0.000486749	0.0357314
ENSRNA049465125			7536.74	0.778558	0.205067	3.79661	0.000146691	0.0160788
OS04G0423400	Os04g0423400	Similar to OSIGBa0076I14.3 protein.	589.361	0.773167	0.208861	3.70182	0.000214054	0.020512
OS12G0541600	Os12g0541600	Non-protein coding transcript.	380.583	0.762815	0.186741	4.08489	4.40978e-05	0.00685143
OS03G0217900	Os03g0217900	Hypothetical protein.	286.358	0.762356	0.194754	3.91445	9.06101e-05	0.0114176
OS01G0191100	Os01g0191100	Similar to Acidic ribosomal protein P2a-4 (Fragment).	386.356	0.761165	0.184624	4.12279	3.74308e-05	0.00611229
OS01G0815100	Os01g0815100	Hypothetical conserved gene.	216.471	0.754353	0.209375	3.60288	0.000314707	0.0269318
OS11G0300400	Os11g0300400	Similar to Catalytic/ hydrolase.	149.576	0.747377	0.215166	3.47348	0.000513751	0.0366955
OS12G0148500	Os12g0148500	Non-protein coding transcript.	249.261	0.736104	0.214278	3.43528	0.000591946	0.0398367
OS05G0438700	Os05g0438700	Similar to Histone H3.	435.574	0.735244	0.194418	3.78177	0.000155718	0.0167246
OS01G0839500	Os01g0839500	Histone-fold domain containing protein.	1191.18	0.718723	0.154659	4.64714	3.36573e-06	0.00088298
OS01G0621900	Os01g0621900	Similar to OSIGBa0097P08.1 protein.	1050.18	0.716993	0.165503	4.33221	1.47623e-05	0.00288098
OS05G0296600	Os05g0296600	Non-protein coding transcript.	446.126	0.711706	0.173769	4.0957	4.209e-05	0.00660359
OS02G0684500	Os02g0684500	Similar to Histone H4.	499.647	0.711415	0.158391	4.49152	7.07166e-06	0.0015089
OS01G0152700	Os01g0152700	Similar to Histone H2B (CaH2B).	518.994	0.710895	0.162838	4.36566	1.26738e-05	0.00250393
OS01G0662300	Os01g0662300	Similar to Isoform 2 of 50S ribosomal protein L12, chloroplastic.	929.03	0.706946	0.208396	3.39232	0.00069303	0.0434124
OS08G0559200	Os08g0559200	Similar to Ribosomal protein S25 (40S ribosomal 25S subunit).	543.432	0.701467	0.192962	3.63527	0.000277692	0.024561
OS03G0232400	Os03g0232400	Phytosulfokine family protein.	2918.75	0.695608	0.201957	3.44434	0.00057246	0.0389833
OS04G0419600	Os04g0419600	Histone H3.	422.671	0.684198	0.198578	3.44548	0.000570036	0.0389833
OS04G0462900	Os04g0462900	Similar to prohibitin2.	361.248	0.680157	0.179625	3.78653	0.000152767	0.0165185
OS09G0433600	Os09g0433600	Similar to Histone H4.	313.75	0.67739	0.186801	3.62627	0.000287543	0.0251451
OS02G0754600	Os02g0754600	Conserved hypothetical protein.	1296.59	0.668946	0.171735	3.89521	9.81136e-05	0.0120778
OS04G0598200	Os04g0598200	Similar to 60S ribosomal protein L12.	323.66	0.66707	0.1857	3.59219	0.000327916	0.0277105
OS05G0418600	Os05g0418600	Hypothetical conserved gene.	309.841	0.664525	0.192773	3.4472	0.000566437	0.0389833
OS06G0714700	Os06g0714700	Conserved hypothetical protein.	409.224	0.656406	0.16298	4.02751	5.63703e-05	0.00812697
OS01G0908200	Os01g0908200	Member of the Bric-a-Brac/Tramtrack/Broad (BTB) family, BT1/BT2 ortholog, Negative regulation of nitrate uptake and nitrogen use efficiency	903.127	0.65426	0.1937	3.37771	0.000730932	0.0448477
OS03G0159900	Os03g0159900	Hypothetical conserved gene.	560.646	0.653199	0.185282	3.52543	0.000422797	0.0325289
OS07G0607700	Os07g0607700	Di-trans-poly-cis-decaprenylcistransferase family protein.	541.666	0.646723	0.18607	3.47569	0.000509547	0.0365921
OS03G0731025	Os03g0731025	Hypothetical gene.	343.873	0.646508	0.193518	3.34081	0.000835332	0.0482945
OS02G0223700	Os02g0223700	Protein of unknown function DUF3511 domain containing protein.	1602.56	0.643054	0.159274	4.0374	5.40476e-05	0.00786294
OS01G0589800	Os01g0589800	Similar to OHP2.	1412.01	0.636372	0.187739	3.38966	0.000699781	0.0434124
OS06G0701400	Os06g0701400	Similar to 60S acidic ribosomal protein P3 (P1/P2-like) (P3A).	324.361	0.634064	0.182833	3.468	0.000524343	0.036965
OS04G0349700	Os04g0349700	Leucine-rich repeat, typical subtype containing protein.	1762.13	0.634061	0.174434	3.63496	0.000278026	0.024561
OS08G0392100	Os08g0392100	2OG-Fe(II) oxygenase domain containing protein.	291.301	0.630052	0.186582	3.37681	0.000733328	0.0448477
OS06G0681400	Os06g0681400	Ubiquitin domain containing protein.	27550.8	0.621176	0.122187	5.08383	3.69902e-07	0.00014066
OS02G0122500	Os02g0122500	Conserved hypothetical protein.	2506.77	0.618666	0.122854	5.03576	4.7595e-07	0.000162056
OS06G0661500	Os06g0661500	Conserved hypothetical protein.	211.377	0.612286	0.1815	3.37347	0.00074227	0.0451656
OS09G0413700	Os09g0413700	Conserved hypothetical protein.	3032.85	0.602247	0.179669	3.35198	0.000802347	0.0470328
OS05G0164800	Os05g0164800	Transition metal ion transporter, Ion transport	300.436	0.592622	0.174355	3.39893	0.000676503	0.0431318
OS02G0175600	Os02g0175600	Similar to 60S ribosomal protein L27a (Fragment).	380.569	0.583346	0.172405	3.38358	0.000715486	0.0442082
OS10G0566700	Os10g0566700	Chaperonin Cpn10 family protein.	1306.86	0.574549	0.154754	3.71267	0.000205086	0.0199507
OS09G0375900	Os09g0375900	Hypoxia induced protein conserved region family protein.	567.875	0.567261	0.162008	3.50144	0.000462758	0.0344443
OS02G0160500	Os02g0160500	Hypothetical conserved gene.	27058.9	0.564782	0.13315	4.2417	2.21829e-05	0.00408038
OS08G0379200	Os08g0379200	ATPase, P-type, K/Mg/Cd/Cu/Zn/Na/Ca/Na/H-transporter family protein.	398.403	0.554875	0.164648	3.37007	0.000751489	0.0453814
OS05G0223000	Os05g0223000	Similar to TCH2 (TOUCH 2); calcium ion binding.	2533.8	0.549303	0.156979	3.49922	0.000466621	0.034571
OS10G0419600	Os10g0419600	Chlorophyllase family protein.	1274.14	0.529535	0.149567	3.54044	0.000399456	0.031646
OS03G0326500	Os03g0326500	Similar to Thioredoxin-like 1.	10831.9	0.528666	0.139989	3.7765	0.000159051	0.0169686
OS03G0343500	Os03g0343500	Similar to 60S ribosomal protein L22-2.	458.19	0.518271	0.140239	3.69564	0.000219335	0.020893
OS05G0564800	Os05g0564800	Similar to 60S ribosomal protein L18A.	455.351	0.516797	0.14677	3.52114	0.000429699	0.0329018
OS01G0803200	Os01g0803200	Cysteine proteinase inhibitor-I (Oryzacystatin-I).	8199.82	0.515504	0.114891	4.4869	7.22675e-06	0.00151098
OS06G0523100	Os06g0523100	Similar to loricrin-related.	1893.59	0.515184	0.13314	3.86948	0.000109068	0.0127397
OS03G0100200	Os03g0100200	Transcriptional coactivator/pterin dehydratase family protein.	3722.3	0.514873	0.130079	3.95817	7.55262e-05	0.00990693
OS05G0571400	Os05g0571400	Protein of unknown function DUF3593 domain containing protein.	1565.89	0.514058	0.147909	3.4755	0.000509907	0.0365921
OS03G0650200	Os03g0650200	Similar to Cytochrome P450 CYP92C5.	946.167	0.51279	0.128312	3.99643	6.43054e-05	0.00894852
OS06G0172200	Os06g0172200	EF-Hand type domain containing protein.	1175.82	0.509087	0.125973	4.04124	5.31686e-05	0.00780602
OS04G0450800	Os04g0450800	Similar to Histone H3.	2059.01	0.506998	0.112218	4.51796	6.24378e-06	0.00138808
OS03G0840200	Os03g0840200	Six-bladed beta-propeller, TolB-like domain containing protein.	3084.93	0.500925	0.128135	3.90936	9.25402e-05	0.0115697
EPlOSAG00000008547			8733.08	0.500732	0.15027	3.33221	0.000861595	0.0485497
OS09G0346500	Os09g0346500	Similar to Chlorophyll a-b binding protein, chloroplast precursor (LHCII type I CAB) (LHCP).	111712	0.494948	0.131992	3.74982	0.000176962	0.0175896
OS07G0229900	Os07g0229900	Ribosomal protein S12e domain containing protein.	690.507	0.491905	0.144124	3.41307	0.000642349	0.0419572
OS09G0367900	Os09g0367900	Conserved hypothetical protein.	3052.12	0.484653	0.139575	3.47234	0.000515934	0.0366955
OS01G0948200	Os01g0948200	Similar to GRAS family transcription factor containing protein.	682.43	0.481391	0.142019	3.38962	0.000699893	0.0434124
OS02G0328300	Os02g0328300	Homolog of the Arabidopsis FNRL protein, Fruit protein	1501.16	0.475884	0.139228	3.41801	0.000630819	0.0416928
OS10G0369600	Os10g0369600	Similar to GRAS transcription factor (Fragment).	936.75	0.472935	0.119259	3.96561	7.32098e-05	0.00968246
OS09G0466900	Os09g0466900	Similar to Calcium-dependent protein kinase.	1538.73	0.457237	0.133811	3.41703	0.00063309	0.0416928
OS02G0726600	Os02g0726600	Similar to tic20 protein-related.	949.735	0.456396	0.131137	3.4803	0.000500859	0.0365921
OS05G0404200	Os05g0404200	Methionine sulphoxide reductase B domain containing protein.	2073.06	0.430346	0.121788	3.53357	0.00040998	0.0320045
OS01G0210500	Os01g0210500	Similar to SOUL-like protein.	2814.52	0.423882	0.12426	3.41125	0.000646648	0.0419931
OS04G0657300	Os04g0657300	Conserved hypothetical protein.	4869.51	0.414856	0.120792	3.43448	0.000593698	0.0398367
OS05G0169100	Os05g0169100	Similar to 60S ribosomal protein L10 (QM protein homolog).	3793.96	0.381439	0.114339	3.33602	0.000849857	0.0485497
OS08G0157600	Os08g0157600	MYB transcription factor, Circadian clock	27197.9	-0.366989	0.106958	-3.43116	0.000601011	0.0400749
OS02G0601800	Os02g0601800	Bromodomain containing protein.	1238.8	-0.370299	0.110872	-3.33987	0.000838174	0.0482945
OS01G0575000	Os01g0575000	Root hair defective 3 GTP-binding family protein.	1718.59	-0.378942	0.109204	-3.47004	0.00052038	0.0368479
OS11G0173500	Os11g0173500	Leucine-rich repeat, typical subtype domain containing protein.	1252.87	-0.396066	0.118764	-3.33489	0.000853335	0.0485497
OS10G0488800	Os10g0488800	Myosin head, motor region domain containing protein.	1067.91	-0.420503	0.12605	-3.33601	0.000849906	0.0485497
OS09G0340400	Os09g0340400	Conserved hypothetical protein.	2049.46	-0.450243	0.119899	-3.75518	0.000173216	0.0174526
OS03G0689100	Os03g0689100	Histidine acid phosphatase family protein.	1333.58	-0.461438	0.130466	-3.53685	0.000404928	0.0318924
OS07G0515100	Os07g0515100	Calcium-dependent protein kinase, isoform 2 (EC 2.7.1.-) (CDPK 2).	1045.74	-0.466253	0.129082	-3.61205	0.000303781	0.0262779
OS02G0122800	Os02g0122800	Similar to Arginine/serine-rich splicing factor.	695.273	-0.468493	0.139292	-3.36338	0.000769934	0.0459748
OS05G0196100	Os05g0196100	Multidrug resistance associated protein 1.	3661.87	-0.501528	0.145538	-3.44603	0.000568883	0.0389833
OS12G0263800	Os12g0263800	Similar to cDNA clone:J013002B21, full insert sequence.	1767.71	-0.50691	0.130676	-3.87913	0.00010483	0.0125194
OS06G0160700	Os06g0160700	Starch synthase, Starch biosynthesis	4679.89	-0.510201	0.140406	-3.63375	0.000279329	0.024561
OS02G0602100	Os02g0602100	Similar to cDNA clone:J013093F08, full insert sequence.	950.539	-0.514049	0.153635	-3.34591	0.00082014	0.0477262
OS12G0623500	Os12g0623500	Similar to Cationic amino acid transporter-like protein.	1959.65	-0.51801	0.137703	-3.76179	0.000168704	0.0173993
OS09G0504700	Os09g0504700	Zinc finger, RING/FYVE/PHD-type domain containing protein.	433.157	-0.525015	0.154259	-3.40347	0.000665348	0.0427613
OS04G0543200	Os04g0543200	Nucleotide-binding, alpha-beta plait domain containing protein.	784.845	-0.540591	0.133726	-4.04252	5.28799e-05	0.00780602
OS02G0128300	Os02g0128300	ENTH/VHS domain containing protein.	237.835	-0.553094	0.166189	-3.3281	0.000874405	0.0490986
OS09G0465600	Os09g0465600	Similar to Glucose-6-phosphate isomerase-like protein (Fragment).	1238.22	-0.557982	0.142518	-3.91517	9.03402e-05	0.0114176
OS11G0296500	Os11g0296500	Zinc finger, CCHC retroviral-type domain containing protein.	425.575	-0.577275	0.170204	-3.39167	0.00069468	0.0434124
OS03G0187300	Os03g0187300	Similar to transducin family protein / WD-40 repeat family protein.	266.113	-0.583563	0.165853	-3.51855	0.000433915	0.0330664
OS12G0596800	Os12g0596800	Zinc finger, LIM-type domain containing protein.	354.147	-0.601292	0.155591	-3.86458	0.000111282	0.0128118
OS05G0592600	Os05g0592600	Translation initiation factor 2 related domain containing protein.	690.363	-0.603711	0.143051	-4.22025	2.4403e-05	0.00438787
OS04G0584600	Os04g0584600	Similar to Calcium dependent protein kinase.	1137.14	-0.606567	0.156828	-3.86772	0.000109859	0.0127397
OS09G0240500	Os09g0240500	Similar to Sulfate transporter 4.1, chloroplast precursor (AST82).	1445.14	-0.61202	0.157935	-3.87514	0.000106563	0.012632
OS08G0174800	Os08g0174800	Similar to Benzothiadiazole-induced somatic embryogenesis receptor kinase 1.	1190.43	-0.61216	0.171695	-3.56538	0.00036333	0.0298173
OS03G0371300	Os03g0371300	Similar to Cytochrome P450 CYP709E4.	464.346	-0.616913	0.179653	-3.43391	0.000594949	0.0398367
OS04G0613900	Os04g0613900	Similar to Potassium transporter 18.	475.193	-0.616985	0.178951	-3.44779	0.000565185	0.0389833
OS12G0559200	Os12g0559200	Lipoxygenase (EC 1.13.11.12).	625.196	-0.617841	0.168041	-3.67672	0.000236252	0.0222397
OS03G0219400	Os03g0219400	Glycoside hydrolase, family 20 protein.	391.039	-0.624925	0.157496	-3.96788	7.25137e-05	0.0096703
OS07G0210100	Os07g0210100	Exo70 exocyst complex subunit domain containing protein.	254.776	-0.630888	0.188911	-3.33961	0.00083896	0.0482945
OS02G0184400	Os02g0184400	Similar to Sucrose-phosphate synthase 9 (EC 2.4.1.14).	492.203	-0.632001	0.151943	-4.15947	3.18993e-05	0.00539648
OS04G0609900	Os04g0609900	Similar to H0702G05.11 protein.	439.696	-0.633836	0.168511	-3.76139	0.000168969	0.0173993
OS02G0817500	Os02g0817500	Potassium channel, voltage-dependent, beta subunit, KCNAB-related domain containing protein.	338.697	-0.636556	0.179202	-3.55217	0.000382072	0.0308803
OS01G0870300	Os01g0870300	Hypothetical conserved gene.	205.13	-0.644538	0.175757	-3.66722	0.000245204	0.0229027
OS02G0189900	Os02g0189900	Hepatocellular carcinoma-associated antigen 59 family protein.	206.446	-0.649436	0.177947	-3.64961	0.00026264	0.0240173
OS03G0187100	Os03g0187100	Hypothetical conserved gene.	456.553	-0.65228	0.173349	-3.76281	0.000168017	0.0173993
OS03G0830900	Os03g0830900	Lipase, class 3 family protein.	278.308	-0.661323	0.181891	-3.63581	0.000277105	0.024561
OS01G0923700	Os01g0923700	Similar to Histidine kinase.	1071.78	-0.670282	0.128857	-5.20174	1.97427e-07	8.53897e-05
OS11G0676100	Os11g0676100	Similar to NB-ARC domain containing protein, expressed.	136.94	-0.684292	0.20581	-3.32488	0.000884576	0.0494961
OS09G0449600	Os09g0449600	Similar to F-box protein interaction domain containing protein, expressed.	406.43	-0.691575	0.172676	-4.00505	6.20031e-05	0.00885925
OS05G0121600	Os05g0121600	AP2/EREBP family transcription factor, Starch biosynthesis	1407.99	-0.706484	0.129515	-5.45485	4.90133e-08	2.45113e-05
OS01G0359600	Os01g0359600	Disease resistance protein domain containing protein.	239.508	-0.712256	0.198615	-3.58611	0.000335652	0.0281227
OS10G0431000	Os10g0431000	Similar to predicted protein.	243.602	-0.719155	0.176887	-4.06562	4.79056e-05	0.00728897
OS01G0361500	Os01g0361500	Phospholipid/glycerol acyltransferase domain containing protein.	1565.98	-0.724345	0.213623	-3.39077	0.000696977	0.0434124
OS07G0474700	Os07g0474700	Similar to cDNA, clone: J090064H24, full insert sequence.	806.481	-0.73266	0.170524	-4.29651	1.73505e-05	0.00330547
OS10G0341700	Os10g0341700	Cellulose synthase-like H1.	247.881	-0.737958	0.213809	-3.45148	0.000557526	0.0387917
OS03G0131100	Os03g0131100	Octicosapeptide/Phox/Bem1p domain containing protein.	1606.74	-0.74996	0.150606	-4.97963	6.37067e-07	0.000208061
OS04G0219000	Os04g0219000	Similar to cDNA, clone: J075169H23, full insert sequence.	225.557	-0.762591	0.187655	-4.0638	4.82804e-05	0.00728897
OS11G0683600	Os11g0683600	Similar to predicted protein.	251.224	-0.770035	0.210035	-3.66622	0.000246158	0.0229027
OS06G0600700	Os06g0600700	Agenet domain containing protein.	416.842	-0.773302	0.178787	-4.32527	1.52348e-05	0.00293738
OS02G0719800	Os02g0719800	Similar to AML1.	879.747	-0.776898	0.117985	-6.58474	4.55697e-11	6.0771e-08
OS11G0155600	Os11g0155600	Conserved hypothetical protein.	791.712	-0.790823	0.192597	-4.10611	4.02374e-05	0.0064392
OS05G0126400	Os05g0126400	Conserved hypothetical protein.	1391.2	-0.794064	0.216866	-3.66155	0.000250696	0.0230568
OS07G0689950	Os07g0689950	BRCT domain containing protein.	329.816	-0.796376	0.157095	-5.0694	3.99066e-07	0.000145142
OS03G0226400	Os03g0226400	Manganese transporter, Cation diffusion facilitator (CDF) family member, Mn tolerance	2921.58	-0.797367	0.172578	-4.62033	3.83138e-06	0.000958025
OS09G0548400	Os09g0548400	Dimethylaniline monooxygenase, N-oxide-forming domain containing protein.	262.192	-0.801737	0.237975	-3.36899	0.000754437	0.0453882
OS01G0952600	Os01g0952600	Similar to LacZ (Fragment).	544.422	-0.820869	0.185882	-4.41607	1.00512e-05	0.00203606
OS04G0563000	Os04g0563000	Similar to H0211B05.12 protein.	94.8734	-0.829201	0.247701	-3.34759	0.000815172	0.0476102
OS12G0222800	Os12g0222800	Leucine-rich repeat, N-terminal domain containing protein.	176.254	-0.832468	0.238396	-3.49196	0.000479493	0.035361
OS11G0191300	Os11g0191300	Similar to MEI1 protein.	387.928	-0.852465	0.213212	-3.9982	6.38261e-05	0.00894852
OS08G0176900	Os08g0176900	Similar to Transcription factor HBP-1b(C38) (Fragment).	165.683	-0.871765	0.229996	-3.79035	0.000150436	0.0163771
OS06G0128700	Os06g0128700	Ankyrin repeat domain containing protein.	281.33	-0.901258	0.197459	-4.56427	5.01231e-06	0.00117959
OS07G0210000	Os07g0210000	Hypothetical conserved gene.	119.6	-0.918307	0.265569	-3.45788	0.000544443	0.0380468
OS08G0247600	Os08g0247600	Leucine-rich repeat, N-terminal domain containing protein.	392.011	-0.928445	0.269972	-3.43904	0.000583781	0.0395858
OS09G0437500	Os09g0437500	Dormancyauxin associated family protein.	281.029	-0.930325	0.200563	-4.63858	3.50817e-06	0.000899631
OS08G0520550	Os08g0520550	Similar to Auxin response factor 21.	160.34	-0.933435	0.278406	-3.35279	0.000800026	0.0470328
OS02G0184300	Os02g0184300	Hypothetical protein.	1202.77	-0.938111	0.264616	-3.54518	0.000392339	0.0314285
OS02G0141300	Os02g0141300	Arabinokinase-Like Protein, Pollen development	499.272	-0.942949	0.23265	-4.05308	5.05485e-05	0.00756008
OS01G0931100	Os01g0931100	Conserved hypothetical protein.	416.705	-0.958301	0.213342	-4.49187	7.06019e-06	0.0015089
OS12G0601800	Os12g0601800	Similar to BZIP transcription factor family protein, expressed.	338.395	-1.00215	0.289079	-3.4667	0.000526894	0.0369819
OS03G0762300	Os03g0762300	Similar to Peroxidase 51 precursor (EC 1.11.1.7) (Atperox P51) (ATP37).	114.01	-1.02046	0.26301	-3.87993	0.000104486	0.0125194
OS09G0380000	Os09g0380000	Similar to catalytic/ ligase.	263.134	-1.05293	0.30047	-3.50429	0.000457827	0.0342837
OS08G0205900	Os08g0205900	Similar to Viroid RNA-binding protein (Fragment).	943.173	-1.05985	0.315556	-3.35869	0.000783133	0.0465891
OS01G0706000	Os01g0706000	Similar to RNA polymerase II transcriptional coactivator KELP.	190.725	-1.07383	0.302924	-3.54489	0.000392783	0.0314285
OS04G0218600	Os04g0218600	Conserved hypothetical protein.	124.112	-1.07852	0.287312	-3.75384	0.000174147	0.0174526
OS12G0489100	Os12g0489100	Similar to Ubiquitin-specific protease 12.	156.83	-1.09578	0.286995	-3.8181	0.000134483	0.0149454
OS05G0165900	Os05g0165900	Serine/threonine protein kinase-related domain containing protein.	191.706	-1.12044	0.236495	-4.73768	2.16174e-06	0.000606917
OS06G0558766	Os06g0558766	Similar to predicted protein.	239.232	-1.12467	0.262269	-4.28823	1.80105e-05	0.00339085
OS02G0832400	Os02g0832400	Similar to Callose synthase 1 catalytic subunit.	156.743	-1.12578	0.305199	-3.68869	0.000225411	0.0213447
OS03G0170900	Os03g0170900	Sucrose transporter, Required for apoplastic phloem sucrose loading, Essential for normal pollen germination	680.967	-1.13071	0.295269	-3.82941	0.00012845	0.014476
OS08G0539700	Os08g0539700	NB-ARC domain containing protein.	541.7	-1.13396	0.231061	-4.90764	9.21807e-07	0.000283686
OS04G0679400	Os04g0679400	Similar to H0801D08.15 protein.	107.694	-1.17081	0.306638	-3.81821	0.000134423	0.0149454
OS05G0336000	Os05g0336000	Hypothetical protein.	57.5407	-1.20118	0.352188	-3.41062	0.000648147	0.0419931
OS03G0796600	Os03g0796600	Protein of unknown function DUF506, plant family protein.	318.561	-1.20466	0.308749	-3.90175	9.55007e-05	0.0118473
OS04G0531900	Os04g0531900	Short-chain dehydrogenase/reductase SDR domain containing protein.	436.956	-1.20716	0.28517	-4.23314	2.30455e-05	0.00419087
OS01G0148000	Os01g0148000	Similar to predicted protein.	145.644	-1.21458	0.338197	-3.59133	0.000329	0.0277105
OS06G0125400	Os06g0125400	Similar to Oligopeptide transporter 9.	151.798	-1.21607	0.340897	-3.56728	0.000360712	0.0297551
OS03G0365250	Os03g0365250	Conserved hypothetical protein.	42.6861	-1.2262	0.367911	-3.33288	0.000859532	0.0485497
OS09G0407950	Os09g0407950	Similar to transducin family protein / WD-40 repeat family protein.	104.122	-1.24386	0.310912	-4.00068	6.3161e-05	0.00894483
OS12G0209901	Os12g0209901	Similar to NB-ARC domain containing protein, expressed.	151.685	-1.25049	0.278778	-4.48562	7.27025e-06	0.00151098
OS04G0409200	Os04g0409200	Starch branching enzyme IIa, Starch biosynthesis, Regulation of the properties of sugary endosperm	530.435	-1.25159	0.33796	-3.70337	0.000212757	0.0205106
OS05G0100500	Os05g0100500	Similar to Debaryomyces hansenii chromosome F of strain CBS767 of Debaryomyces hansenii.	111.402	-1.26107	0.344286	-3.66286	0.000249419	0.0230568
OS11G0137300	Os11g0137300	Armadillo-type fold domain containing protein.	67.8518	-1.26778	0.381554	-3.32268	0.000891558	0.0497129
OS03G0348200	Os03g0348200	Terpene synthase-like domain containing protein.	385.207	-1.268	0.289344	-4.38233	1.17418e-05	0.00234879
OS09G0518500	Os09g0518500	Ankyrin repeat containing protein.	1187.33	-1.28584	0.358959	-3.58214	0.000340787	0.0284043
OS09G0376800	Os09g0376800	Similar to Trehalose-6-phosphate synthase (Fragment).	42.1777	-1.31847	0.376104	-3.50561	0.000455559	0.0342837
OS03G0625700	Os03g0625700	Subunit of the exocyst complex, Defense response	49.8608	-1.33351	0.367997	-3.6237	0.000290423	0.0252589
OS03G0216700	Os03g0216700	Citrate transporter, Efficient translocation of Fe	79.778	-1.35211	0.364262	-3.71191	0.000205703	0.0199507
OS05G0521300	Os05g0521300	Similar to Histidine-containing phosphotransfer protein 4.	386.654	-1.37692	0.377652	-3.64601	0.000266344	0.0242177
OS02G0664100	Os02g0664100	Hypothetical conserved gene.	110.263	-1.39587	0.308726	-4.52139	6.14363e-06	0.00138808
OS04G0632400	Os04g0632400	Hypothetical protein.	174.596	-1.40959	0.280644	-5.02271	5.09484e-07	0.00016986
OS02G0809800	Os02g0809800	Phosphate (Pi) transporter, Root-to-shoot Pi transfer	104.098	-1.41493	0.354667	-3.98947	6.62198e-05	0.00904241
OS03G0746400	Os03g0746400	Pentatricopeptide repeat domain containing protein.	160.107	-1.43224	0.38087	-3.76045	0.000169611	0.0173993
OS02G0201900	Os02g0201900	DNA/RNA helicase, C-terminal domain containing protein.	164.24	-1.47859	0.252429	-5.85746	4.69992e-09	2.8928e-06
OS06G0113950	Os06g0113950	Hypothetical conserved gene.	39.3402	-1.4938	0.396432	-3.76812	0.000164481	0.0173993
OS12G0604000	Os12g0604000	Non-protein coding transcript.	142.931	-1.49606	0.234285	-6.38565	1.70671e-10	1.60662e-07
OS09G0494600	Os09g0494600	Protein of unknown function DUF599 family protein.	124.653	-1.50495	0.356907	-4.21664	2.47975e-05	0.00440927
OS02G0131050	Os02g0131050	Hypothetical gene.	153.409	-1.55998	0.403205	-3.86895	0.000109307	0.0127397
OS05G0111300	Os05g0111300	Similar to B22EL8 protein.	628.487	-1.57671	0.387387	-4.07011	4.69906e-05	0.00723067
OS08G0200600	Os08g0200600	NAC transcription factor, Negative regulation of drought tolerance	830.497	-1.58078	0.271841	-5.81509	6.05995e-09	3.59175e-06
OS07G0604000	Os07g0604000	Similar to 6-phosphogluconolactonase-like protein.	206.788	-1.59177	0.337303	-4.71911	2.36884e-06	0.000642516
OS05G0163250	Os05g0163250	Similar to predicted protein.	39.5046	-1.59867	0.4712	-3.39275	0.000691936	0.0434124
OS12G0194900	Os12g0194900	Similar to Amino acid carrier (Fragment).	426.072	-1.63753	0.31111	-5.26352	1.41321e-07	6.46162e-05
OS12G0568750	Os12g0568750	Hypothetical protein.	48.2568	-1.67092	0.406284	-4.11269	3.91079e-05	0.00632165
OS03G0353400	Os03g0353400	Similar to Poly(A)-binding protein C-terminal interacting protein 6.	1618.52	-1.69091	0.163387	-10.3491	4.22401e-25	6.75969e-21
OS01G0878400	Os01g0878400	Amino acid permease, Regulation of tiller number and grain yield	240.188	-1.73905	0.414269	-4.19787	2.69441e-05	0.00473831
OS12G0516000	Os12g0516000	Conserved hypothetical protein.	1964.26	-1.75975	0.345099	-5.09928	3.40952e-07	0.000135909
OS11G0104300	Os11g0104300	Substrate of the SCF<sup>D3</sup> ubiquitination complex, Repressor of strigolactone (SL) signalling	64.9599	-1.82532	0.370454	-4.92726	8.33914e-07	0.000261669
OS08G0508700	Os08g0508700	Similar to EIL3.	105.681	-2.01114	0.508475	-3.95524	7.64568e-05	0.00994746
OS06G0118700	Os06g0118700	Peptidase A1 domain containing protein.	114.146	-2.07662	0.586234	-3.5423	0.000396652	0.0315802
OS07G0634400	Os07g0634400	HAD-superfamily hydrolase, subfamily IA, variant 3 domain containing protein.	41.3818	-2.25204	0.602104	-3.74029	0.00018381	0.0181575
OS02G0526000	Os02g0526000	Similar to H0502B11.6 protein.	60.9127	-2.29531	0.427781	-5.36563	8.0669e-08	3.7969e-05
OS02G0139300	Os02g0139300	Glycoside hydrolase, family 17 protein.	38.5361	-2.50494	0.644631	-3.88585	0.000101973	0.012369
OS10G0210500	Os10g0210500	Protein of unknown function DUF6, transmembrane domain containing protein.	295.564	-2.57996	0.309055	-8.34789	6.94946e-17	3.70708e-13
OS03G0165900	Os03g0165900	Tetratricopeptide-like helical domain containing protein.	80.4797	-2.71249	0.808697	-3.35415	0.000796092	0.0470106
OS02G0645100	Os02g0645100	Kinesin, motor region domain containing protein.	94.3604	-2.74966	0.380241	-7.23137	4.78147e-13	9.56474e-10
OS08G0200750	Os08g0200750	Hypothetical protein.	62.6832	-2.91048	0.480705	-6.05462	1.40749e-09	1.07258e-06
OS06G0210000	Os06g0210000	Protein of unknown function DUF6 domain containing protein.	40.5702	-3.04791	0.602749	-5.05669	4.2659e-07	0.000151705
OS06G0244000	Os06g0244000	Similar to anthranilic acid methyltransferase 3.	51.7886	-3.94939	0.76061	-5.19239	2.07608e-07	8.74303e-05
OS02G0550900	Os02g0550900	FAR1 DNA binding domain domain containing protein.	99.2927	-5.65184	1.41569	-3.99229	6.54372e-05	0.00902751
EPlOSAG00000008562			67.0034	-6.23375	1.67014	-3.73247	0.00018961	0.0186155
EPlOSAG00000020077			64.2228	-6.92154	1.35842	-5.09529	3.48201e-07	0.000135909
EPlOSAG00000020065			65.7004	-6.95546	1.32538	-5.24788	1.53856e-07	6.83934e-05
EPlOSAG00000008564			114.555	-7.33946	1.88883	-3.88572	0.000102025	0.012369
EPlOSAG00000020054			182.885	-8.43946	1.34611	-6.26952	3.62154e-10	3.05029e-07
EPlOSAG00000008563			1153.97	-10.6797	2.10242	-5.07974	3.77953e-07	0.00014066
