# Supplementary material for: Transcriptome profiling of two rice varieties reveals their molecular responses under high night-time temperature
Source: PLoS One. 2024 Oct 10;19(10):e0311746. doi: 10.1371/journal.pone.0311746 (PMC11466396; doi:10.1371/journal.pone.0311746)
Supplement: S4 Table — (XLSX) [file pone.0311746.s005.xlsx]

## Sheet: Antonio
Supporting Information--Table S4. Gene ontology (GO) enrichment analysis under ambient night temperatures with and without 1-MCP application.
source	term_name	term_id	adjusted_p_value	negative_log10_of_adjusted_p_value	term_size	query_size	intersection_size	effective_domain_size	intersections
GO:BP	auxin-activated signaling pathway	GO:0009734	0.0179439	1.74608	124	163	8	16775	OS01G0741900,OS01G0919800,OS05G0230700,OS02G0817600,OS02G0164900,OS07G0182400,OS02G0743400,OS06G0166500
GO:BP	cellular response to auxin stimulus	GO:0071365	0.0201379	1.69599	126	163	8	16775	OS01G0741900,OS01G0919800,OS05G0230700,OS02G0817600,OS02G0164900,OS07G0182400,OS02G0743400,OS06G0166500
GO:CC	plasma membrane	GO:0005886	0.0033063	2.48066	2067	162	38	17654	OS02G0532900,OS11G0625900,OS05G0486600,OS11G0695800,OS07G0539900,OS12G0611100,OS09G0471500,OS08G0482700,OS07G0106200,OS09G0471800,OS04G0607500,OS04G0103500,OS04G0524500,OS05G0165900,OS06G0493600,OS01G0919800,OS06G0125500,OS09G0478100,OS04G0488700,OS09G0268300,OS07G0134000,OS03G0263900,OS04G0444800,OS12G0512100,OS03G0170900,OS04G0559700,OS07G0633100,OS02G0771700,OS02G0102200,OS01G0547600,OS03G0397…
KEGG	Carbon fixation in photosynthetic organisms	KEGG:00710	0.00162317	2.78964	64	38	6	3442	OS11G0171300,OS04G0234600,OS01G0208700,OS06G0608700,OS12G0291400,OS06G0668200
KEGG	Nitrogen metabolism	KEGG:00910	0.00230389	2.63754	22	38	4	3442	OS02G0735200,OS08G0468100,OS08G0468700,OS01G0547600
KEGG	Glyoxylate and dicarboxylate metabolism	KEGG:00630	0.0116559	1.93345	59	38	5	3442	OS08G0502700,OS03G0305000,OS02G0735200,OS12G0291400,OS04G0683700

## Sheet: Colorado
source	term_name	term_id	adjusted_p_value	negative_log10_of_adjusted_p_value	term_size	query_size	intersection_size	effective_domain_size	intersections
GO:MF	protein heterodimerization activity	GO:0046982	2.36825e-28	27.6256	106	184	27	18761	OS03G0279200,OS12G0530000,OS05G0460475,OS08G0427700,OS05G0574300,OS01G0153100,OS03G0119900,OS01G0153300,OS06G0130900,OS10G0539500,OS01G0835900,OS07G0545400,OS05G0466600,OS08G0490900,OS09G0553100,OS04G0583600,OS01G0152300,OS05G0462700,OS07G0549900,OS01G0152900,OS03G0279000,OS01G0839500,OS02G0684500,OS01G0152700,OS04G0419600,OS09G0433600,OS04G0450800
GO:MF	protein dimerization activity	GO:0046983	7.75596e-13	12.1104	464	184	29	18761	OS03G0279200,OS12G0530000,OS05G0460475,OS08G0427700,OS05G0455400,OS05G0574300,OS01G0153100,OS03G0119900,OS05G0378900,OS01G0153300,OS06G0130900,OS10G0539500,OS01G0835900,OS07G0545400,OS05G0466600,OS08G0490900,OS09G0553100,OS04G0583600,OS01G0152300,OS05G0462700,OS07G0549900,OS01G0152900,OS03G0279000,OS01G0839500,OS02G0684500,OS01G0152700,OS04G0419600,OS09G0433600,OS04G0450800
GO:MF	DNA binding	GO:0003677	6.20786e-06	5.20706	2099	184	48	18761	OS01G0584900,OS03G0279200,OS12G0530000,OS06G0601500,OS05G0460475,OS08G0427700,OS09G0551600,OS05G0574300,OS04G0253000,OS07G0184800,OS03G0360600,OS01G0153100,OS03G0119900,OS01G0153300,OS06G0130900,OS10G0539500,OS01G0835900,OS07G0545400,OS05G0466600,OS06G0130800,OS03G0799000,OS08G0490900,OS09G0553100,OS08G0428800,OS04G0583600,OS01G0152300,OS05G0462700,OS07G0549900,OS01G0152900,OS03G0279000,OS01G0839…
GO:MF	nucleosomal DNA binding	GO:0031492	0.000313153	3.50424	18	184	5	18761	OS04G0253000,OS07G0184800,OS06G0130800,OS03G0799000,OS08G0428800
GO:MF	nucleosome binding	GO:0031491	0.00769874	2.11358	33	184	5	18761	OS04G0253000,OS07G0184800,OS06G0130800,OS03G0799000,OS08G0428800
GO:MF	nucleic acid binding	GO:0003676	0.0200493	1.6979	3688	184	59	18761	OS01G0584900,OS03G0279200,OS12G0530000,OS06G0601500,OS05G0460475,OS08G0427700,OS09G0551600,OS05G0574300,OS04G0253000,OS07G0184800,OS03G0360600,OS01G0153100,OS03G0119900,OS01G0153300,OS06G0130900,OS10G0539500,OS01G0835900,OS07G0545400,OS05G0466600,OS06G0130800,OS03G0799000,OS08G0490900,OS09G0553100,OS08G0428800,OS04G0583600,OS01G0152300,OS05G0462700,OS07G0549900,OS01G0152900,OS03G0279000,OS01G0839…
GO:MF	chromatin DNA binding	GO:0031490	0.0201909	1.69484	40	184	5	18761	OS04G0253000,OS07G0184800,OS06G0130800,OS03G0799000,OS08G0428800
GO:MF	pyridoxal 5'-phosphate synthase (glutamine hydrolysing) activity	GO:0036381	0.0451278	1.34556	2	184	2	18761	OS07G0100200,OS10G0100700
GO:BP	nucleosome assembly	GO:0006334	1.06337e-29	28.9733	55	164	23	16775	OS05G0460475,OS05G0574300,OS04G0253000,OS07G0184800,OS01G0153100,OS03G0119900,OS01G0153300,OS10G0539500,OS01G0835900,OS05G0466600,OS06G0130800,OS03G0799000,OS09G0553100,OS08G0428800,OS04G0583600,OS01G0152300,OS05G0462700,OS07G0549900,OS01G0152900,OS03G0279000,OS01G0839500,OS02G0684500,OS09G0433600
GO:BP	nucleosome organization	GO:0034728	4.1117e-27	26.386	68	164	23	16775	OS05G0460475,OS05G0574300,OS04G0253000,OS07G0184800,OS01G0153100,OS03G0119900,OS01G0153300,OS10G0539500,OS01G0835900,OS05G0466600,OS06G0130800,OS03G0799000,OS09G0553100,OS08G0428800,OS04G0583600,OS01G0152300,OS05G0462700,OS07G0549900,OS01G0152900,OS03G0279000,OS01G0839500,OS02G0684500,OS09G0433600
GO:BP	chromatin assembly	GO:0031497	2.82354e-24	23.5492	87	164	23	16775	OS05G0460475,OS05G0574300,OS04G0253000,OS07G0184800,OS01G0153100,OS03G0119900,OS01G0153300,OS10G0539500,OS01G0835900,OS05G0466600,OS06G0130800,OS03G0799000,OS09G0553100,OS08G0428800,OS04G0583600,OS01G0152300,OS05G0462700,OS07G0549900,OS01G0152900,OS03G0279000,OS01G0839500,OS02G0684500,OS09G0433600
GO:BP	chromatin assembly or disassembly	GO:0006333	5.07172e-24	23.2948	89	164	23	16775	OS05G0460475,OS05G0574300,OS04G0253000,OS07G0184800,OS01G0153100,OS03G0119900,OS01G0153300,OS10G0539500,OS01G0835900,OS05G0466600,OS06G0130800,OS03G0799000,OS09G0553100,OS08G0428800,OS04G0583600,OS01G0152300,OS05G0462700,OS07G0549900,OS01G0152900,OS03G0279000,OS01G0839500,OS02G0684500,OS09G0433600
GO:BP	chromatin remodeling	GO:0006338	1.18635e-23	22.9258	92	164	23	16775	OS05G0460475,OS05G0574300,OS04G0253000,OS07G0184800,OS01G0153100,OS03G0119900,OS01G0153300,OS10G0539500,OS01G0835900,OS05G0466600,OS06G0130800,OS03G0799000,OS09G0553100,OS08G0428800,OS04G0583600,OS01G0152300,OS05G0462700,OS07G0549900,OS01G0152900,OS03G0279000,OS01G0839500,OS02G0684500,OS09G0433600
GO:BP	DNA packaging	GO:0006323	3.50505e-23	22.4553	96	164	23	16775	OS05G0460475,OS05G0574300,OS04G0253000,OS07G0184800,OS01G0153100,OS03G0119900,OS01G0153300,OS10G0539500,OS01G0835900,OS05G0466600,OS06G0130800,OS03G0799000,OS09G0553100,OS08G0428800,OS04G0583600,OS01G0152300,OS05G0462700,OS07G0549900,OS01G0152900,OS03G0279000,OS01G0839500,OS02G0684500,OS09G0433600
GO:BP	protein-DNA complex assembly	GO:0065004	2.56787e-21	20.5904	114	164	23	16775	OS05G0460475,OS05G0574300,OS04G0253000,OS07G0184800,OS01G0153100,OS03G0119900,OS01G0153300,OS10G0539500,OS01G0835900,OS05G0466600,OS06G0130800,OS03G0799000,OS09G0553100,OS08G0428800,OS04G0583600,OS01G0152300,OS05G0462700,OS07G0549900,OS01G0152900,OS03G0279000,OS01G0839500,OS02G0684500,OS09G0433600
GO:BP	protein-DNA complex subunit organization	GO:0071824	1.09513e-19	18.9605	133	164	23	16775	OS05G0460475,OS05G0574300,OS04G0253000,OS07G0184800,OS01G0153100,OS03G0119900,OS01G0153300,OS10G0539500,OS01G0835900,OS05G0466600,OS06G0130800,OS03G0799000,OS09G0553100,OS08G0428800,OS04G0583600,OS01G0152300,OS05G0462700,OS07G0549900,OS01G0152900,OS03G0279000,OS01G0839500,OS02G0684500,OS09G0433600
GO:BP	chromatin organization	GO:0006325	1.2582e-19	18.9003	215	164	27	16775	OS03G0279200,OS12G0530000,OS05G0460475,OS08G0427700,OS05G0574300,OS04G0253000,OS07G0184800,OS01G0153100,OS03G0119900,OS01G0153300,OS10G0539500,OS01G0835900,OS07G0545400,OS05G0466600,OS06G0130800,OS03G0799000,OS09G0553100,OS08G0428800,OS04G0583600,OS01G0152300,OS05G0462700,OS07G0549900,OS01G0152900,OS03G0279000,OS01G0839500,OS02G0684500,OS09G0433600
GO:BP	DNA conformation change	GO:0071103	4.77049e-17	16.3214	172	164	23	16775	OS05G0460475,OS05G0574300,OS04G0253000,OS07G0184800,OS01G0153100,OS03G0119900,OS01G0153300,OS10G0539500,OS01G0835900,OS05G0466600,OS06G0130800,OS03G0799000,OS09G0553100,OS08G0428800,OS04G0583600,OS01G0152300,OS05G0462700,OS07G0549900,OS01G0152900,OS03G0279000,OS01G0839500,OS02G0684500,OS09G0433600
GO:BP	chromosome organization	GO:0051276	4.80636e-12	11.3182	423	164	27	16775	OS03G0279200,OS12G0530000,OS05G0460475,OS08G0427700,OS05G0574300,OS04G0253000,OS07G0184800,OS01G0153100,OS03G0119900,OS01G0153300,OS10G0539500,OS01G0835900,OS07G0545400,OS05G0466600,OS06G0130800,OS03G0799000,OS09G0553100,OS08G0428800,OS04G0583600,OS01G0152300,OS05G0462700,OS07G0549900,OS01G0152900,OS03G0279000,OS01G0839500,OS02G0684500,OS09G0433600
GO:BP	protein-containing complex assembly	GO:0065003	1.19544e-08	7.92247	544	164	26	16775	OS05G0460475,OS05G0574300,OS04G0253000,OS07G0184800,OS01G0153100,OS03G0119900,OS01G0153300,OS10G0539500,OS01G0835900,OS05G0466600,OS06G0130800,OS03G0799000,OS09G0553100,OS08G0428800,OS04G0583600,OS01G0152300,OS05G0462700,OS07G0549900,OS01G0152900,OS03G0279000,OS01G0839500,OS02G0684500,OS09G0433600,OS04G0598200,OS05G0169100,OS11G0137300
GO:BP	protein-containing complex organization	GO:0043933	3.13048e-07	6.50439	632	164	26	16775	OS05G0460475,OS05G0574300,OS04G0253000,OS07G0184800,OS01G0153100,OS03G0119900,OS01G0153300,OS10G0539500,OS01G0835900,OS05G0466600,OS06G0130800,OS03G0799000,OS09G0553100,OS08G0428800,OS04G0583600,OS01G0152300,OS05G0462700,OS07G0549900,OS01G0152900,OS03G0279000,OS01G0839500,OS02G0684500,OS09G0433600,OS04G0598200,OS05G0169100,OS11G0137300
GO:BP	cellular component assembly	GO:0022607	2.85129e-06	5.54496	754	164	27	16775	OS05G0460475,OS05G0574300,OS04G0253000,OS07G0184800,OS01G0153100,OS03G0119900,OS01G0153300,OS10G0539500,OS01G0835900,OS05G0466600,OS06G0130800,OS03G0799000,OS09G0553100,OS08G0428800,OS04G0583600,OS01G0152300,OS05G0462700,OS07G0549900,OS01G0152900,OS03G0279000,OS01G0839500,OS02G0684500,OS09G0433600,OS04G0598200,OS05G0169100,OS09G0407950,OS11G0137300
GO:BP	nucleosome positioning	GO:0016584	2.2851e-05	4.6411	11	164	5	16775	OS04G0253000,OS07G0184800,OS06G0130800,OS03G0799000,OS08G0428800
GO:BP	organelle organization	GO:0006996	7.95619e-05	4.09929	1445	164	36	16775	OS03G0279200,OS12G0530000,OS05G0460475,OS08G0427700,OS05G0574300,OS04G0253000,OS07G0184800,OS03G0360600,OS01G0153100,OS03G0119900,OS01G0153300,OS10G0539500,OS01G0835900,OS07G0545400,OS05G0466600,OS06G0130800,OS03G0799000,OS09G0553100,OS08G0428800,OS04G0583600,OS01G0152300,OS05G0462700,OS07G0549900,OS01G0152900,OS03G0279000,OS01G0839500,OS02G0684500,OS04G0462900,OS09G0433600,OS04G0598200,OS08G0379…
GO:BP	obsolete negative regulation of chromatin silencing	GO:0031936	0.000143899	3.84194	15	164	5	16775	OS04G0253000,OS07G0184800,OS06G0130800,OS03G0799000,OS08G0428800
GO:BP	negative regulation of DNA recombination	GO:0045910	0.000207656	3.68265	16	164	5	16775	OS04G0253000,OS07G0184800,OS06G0130800,OS03G0799000,OS08G0428800
GO:BP	chromosome condensation	GO:0030261	0.000400928	3.39693	18	164	5	16775	OS04G0253000,OS07G0184800,OS06G0130800,OS03G0799000,OS08G0428800
GO:BP	negative regulation of DNA metabolic process	GO:0051053	0.000539827	3.26775	19	164	5	16775	OS04G0253000,OS07G0184800,OS06G0130800,OS03G0799000,OS08G0428800
GO:BP	regulation of DNA recombination	GO:0000018	0.000539827	3.26775	19	164	5	16775	OS04G0253000,OS07G0184800,OS06G0130800,OS03G0799000,OS08G0428800
GO:BP	cellular component biogenesis	GO:0044085	0.00276102	2.55893	1194	164	29	16775	OS05G0460475,OS11G0600900,OS05G0574300,OS04G0253000,OS07G0184800,OS01G0153100,OS03G0119900,OS01G0153300,OS10G0539500,OS01G0835900,OS05G0466600,OS06G0130800,OS03G0799000,OS09G0553100,OS08G0428800,OS04G0583600,OS01G0152300,OS05G0462700,OS07G0549900,OS01G0152900,OS03G0279000,OS01G0839500,OS02G0684500,OS09G0433600,OS04G0598200,OS05G0169100,OS10G0341700,OS09G0407950,OS11G0137300
GO:CC	nucleosome	GO:0000786	1.31917e-45	44.8797	66	170	32	17654	OS03G0279200,OS12G0530000,OS05G0460475,OS08G0427700,OS05G0574300,OS04G0253000,OS07G0184800,OS01G0153100,OS03G0119900,OS01G0153300,OS06G0130900,OS10G0539500,OS01G0835900,OS07G0545400,OS05G0466600,OS06G0130800,OS03G0799000,OS08G0490900,OS09G0553100,OS08G0428800,OS04G0583600,OS01G0152300,OS05G0462700,OS07G0549900,OS01G0152900,OS03G0279000,OS01G0839500,OS02G0684500,OS01G0152700,OS04G0419600,OS09G0433…
GO:CC	DNA packaging complex	GO:0044815	2.87136e-44	43.5419	71	170	32	17654	OS03G0279200,OS12G0530000,OS05G0460475,OS08G0427700,OS05G0574300,OS04G0253000,OS07G0184800,OS01G0153100,OS03G0119900,OS01G0153300,OS06G0130900,OS10G0539500,OS01G0835900,OS07G0545400,OS05G0466600,OS06G0130800,OS03G0799000,OS08G0490900,OS09G0553100,OS08G0428800,OS04G0583600,OS01G0152300,OS05G0462700,OS07G0549900,OS01G0152900,OS03G0279000,OS01G0839500,OS02G0684500,OS01G0152700,OS04G0419600,OS09G0433…
GO:CC	protein-DNA complex	GO:0032993	2.58564e-37	36.5874	107	170	32	17654	OS03G0279200,OS12G0530000,OS05G0460475,OS08G0427700,OS05G0574300,OS04G0253000,OS07G0184800,OS01G0153100,OS03G0119900,OS01G0153300,OS06G0130900,OS10G0539500,OS01G0835900,OS07G0545400,OS05G0466600,OS06G0130800,OS03G0799000,OS08G0490900,OS09G0553100,OS08G0428800,OS04G0583600,OS01G0152300,OS05G0462700,OS07G0549900,OS01G0152900,OS03G0279000,OS01G0839500,OS02G0684500,OS01G0152700,OS04G0419600,OS09G0433…
GO:CC	chromatin	GO:0000785	1.6379e-32	31.7857	161	170	33	17654	OS03G0279200,OS12G0530000,OS05G0460475,OS08G0427700,OS05G0574300,OS04G0253000,OS07G0184800,OS01G0153100,OS03G0119900,OS01G0153300,OS06G0130900,OS10G0539500,OS01G0835900,OS07G0545400,OS05G0466600,OS06G0130800,OS03G0799000,OS08G0490900,OS09G0553100,OS08G0428800,OS04G0583600,OS01G0152300,OS05G0462700,OS07G0549900,OS01G0152900,OS03G0279000,OS01G0839500,OS02G0684500,OS01G0152700,OS04G0419600,OS09G0433…
GO:CC	chromosome	GO:0005694	1.88221e-22	21.7253	346	170	34	17654	OS03G0279200,OS12G0530000,OS05G0460475,OS08G0427700,OS05G0574300,OS04G0253000,OS07G0184800,OS01G0153100,OS03G0119900,OS01G0153300,OS06G0130900,OS10G0539500,OS01G0835900,OS07G0545400,OS05G0466600,OS06G0130800,OS03G0799000,OS08G0490900,OS09G0553100,OS08G0428800,OS04G0583600,OS01G0152300,OS05G0462700,OS07G0549900,OS01G0152900,OS03G0279000,OS01G0839500,OS02G0684500,OS01G0152700,OS04G0419600,OS09G0433…
GO:CC	non-membrane-bounded organelle	GO:0043228	8.57832e-12	11.0666	1390	170	46	17654	OS03G0279200,OS12G0530000,OS05G0460475,OS08G0427700,OS05G0574300,OS04G0253000,OS07G0184800,OS01G0153100,OS03G0119900,OS01G0153300,OS06G0130900,OS10G0539500,OS01G0835900,OS07G0545400,OS05G0466600,OS06G0130800,OS03G0799000,OS08G0490900,OS09G0553100,OS08G0428800,OS04G0583600,OS01G0152300,OS05G0462700,OS07G0549900,OS01G0152900,OS03G0279000,OS01G0191100,OS01G0815100,OS01G0839500,OS02G0684500,OS01G0152…
GO:CC	intracellular non-membrane-bounded organelle	GO:0043232	8.57832e-12	11.0666	1390	170	46	17654	OS03G0279200,OS12G0530000,OS05G0460475,OS08G0427700,OS05G0574300,OS04G0253000,OS07G0184800,OS01G0153100,OS03G0119900,OS01G0153300,OS06G0130900,OS10G0539500,OS01G0835900,OS07G0545400,OS05G0466600,OS06G0130800,OS03G0799000,OS08G0490900,OS09G0553100,OS08G0428800,OS04G0583600,OS01G0152300,OS05G0462700,OS07G0549900,OS01G0152900,OS03G0279000,OS01G0191100,OS01G0815100,OS01G0839500,OS02G0684500,OS01G0152…
GO:CC	protein-containing complex	GO:0032991	3.23877e-05	4.48962	2884	170	55	17654	OS03G0279200,OS12G0530000,OS05G0460475,OS08G0427700,OS05G0574300,OS04G0253000,OS07G0184800,OS01G0153100,OS03G0119900,OS05G0378900,OS01G0153300,OS06G0130900,OS10G0539500,OS01G0835900,OS07G0545400,OS05G0466600,OS06G0130800,OS03G0799000,OS08G0490900,OS09G0553100,OS08G0428800,OS04G0583600,OS01G0152300,OS05G0462700,OS07G0549900,OS01G0152900,OS03G0279000,OS01G0191100,OS01G0839500,OS02G0684500,OS01G0152…
GO:CC	nucleus	GO:0005634	0.00732721	2.13506	4492	170	67	17654	OS01G0584900,OS03G0279200,OS12G0530000,OS06G0601500,OS05G0460475,OS08G0427700,OS09G0551600,OS05G0574300,OS04G0253000,OS07G0184800,OS01G0153100,OS03G0119900,OS01G0153300,OS06G0130900,OS10G0539500,OS07G0686100,OS01G0835900,OS07G0545400,OS05G0466600,OS06G0130800,OS03G0799000,OS08G0490900,OS09G0553100,OS08G0428800,OS04G0583600,OS01G0152300,OS05G0462700,OS07G0549900,OS01G0152900,OS03G0279000,OS01G0839…
KEGG	Ribosome	KEGG:03010	0.0499563	1.30141	205	39	8	3442	OS01G0191100,OS08G0559200,OS04G0598200,OS06G0701400,OS02G0175600,OS03G0343500,OS07G0229900,OS05G0169100
