# Supplementary material for: Transcriptome profiling of two rice varieties reveals their molecular responses under high night-time temperature
Source: PLoS One. 2024 Oct 10;19(10):e0311746. doi: 10.1371/journal.pone.0311746 (PMC11466396; doi:10.1371/journal.pone.0311746)
Supplement: S5 Table — (XLSX) [file pone.0311746.s006.xlsx]

## Sheet: Colorado_30vs30MCP
Supporting Information--Table S5. Lists of differentially expressed genes under high night temperatures with and without 1-MCP application.
	Annotation	baseMean	log2FoldChange	lfcSE	stat	pvalue	padj
EPlOSAG00000008496		36.8882	2.80463	0.831181	3.37427	0.000740125	0.0361866
EPlOSAG00000008546		48.5557	4.37778	0.977488	4.4786	7.51343e-06	0.00143086
EPlOSAG00000020043		46.5336	-7.15917	1.58541	-4.51565	6.31223e-06	0.00123867
OS01G0104800	Sas10/Utp3 family protein.	136.582	0.903516	0.211695	4.26802	1.9722e-05	0.00283178
OS01G0106400	Similar to Isoflavone reductase homolog IRL (EC 1.3.1.-).	253.26	4.84935	0.523027	9.2717	1.83198e-20	3.23546e-16
OS01G0114100	Similar to Protein kinase RLK17.	303.784	-0.776434	0.21721	-3.57458	0.000350792	0.0215866
OS01G0114300	Similar to Receptor-like protein kinase (Fragment).	509.986	-0.897639	0.235695	-3.80848	0.000139825	0.0110244
OS01G0114600	Similar to Receptor-like protein kinase.	218.156	-0.762472	0.188643	-4.04188	5.30235e-05	0.00564125
OS01G0120800	Similar to Eukaryotic translation initiation factor 3 subunit 10 (eIF-3 theta) (Eukaryotic translation initiation factor 3 large subunit) (eIF3a).	835.849	0.587081	0.139027	4.22278	2.41304e-05	0.0031707
OS01G0140500	Similar to 60S ribosomal protein L26B.	199.274	0.784539	0.192944	4.06615	4.77961e-05	0.0052758
OS01G0143800	Mitochondrial glycoprotein family protein.	444.777	0.985591	0.17641	5.58693	2.31113e-08	1.77465e-05
OS01G0175700	Boron (B) transporter	6111.48	-0.728291	0.178023	-4.09099	4.29543e-05	0.00493302
OS01G0188900	Similar to Ankyrin-like protein-like protein.	288.461	0.934581	0.260734	3.58442	0.000337831	0.0213087
OS01G0192000	CCCH-type zinc finger protein, Negative regulator for leaf senescence	478.035	1.12662	0.212085	5.31211	1.08364e-07	5.9807e-05
OS01G0251100	Similar to 50S ribosomal protein L3-2, chloroplast precursor.	97.586	0.891567	0.233553	3.81741	0.000134859	0.0107836
OS01G0266000	RNA-binding protein Lupus La domain containing protein.	263.97	0.842262	0.167418	5.0309	4.88175e-07	0.00018344
OS01G0276000	Similar to 60S ribosomal protein L30.	691.056	0.577633	0.116484	4.95893	7.08839e-07	0.000254537
OS01G0276200	Similar to Mitochondrial import receptor subunit TOM40.	22.43	1.93374	0.57652	3.35415	0.000796083	0.0377947
OS01G0279700	Major facilitator superfamily protein.	7410.4	-0.42353	0.122915	-3.44571	0.000569564	0.0305747
OS01G0306800	Conserved hypothetical protein.	441.798	0.984159	0.200841	4.90018	9.57468e-07	0.000307452
OS01G0309800	Similar to Hydrogenase expression/formation protein hypB.	1494.36	-0.730693	0.159997	-4.56691	4.94975e-06	0.00106607
OS01G0328400	Ubiquitin.	972.591	0.63131	0.162352	3.88854	0.00010085	0.00893174
OS01G0328600	Similar to cyclase/dehydrase.	1240.6	-0.522049	0.130065	-4.01376	5.97579e-05	0.00613595
OS01G0332100	Similar to Neutral invertase-like protein (Fragment).	651.616	-1.32181	0.286088	-4.62029	3.83201e-06	0.000914556
OS01G0332800	Similar to Serine carboxypeptidase II-like protein.	3217.02	-0.623754	0.155746	-4.00494	6.20338e-05	0.00629643
OS01G0342500	Hypothetical conserved gene.	209.282	-1.28233	0.221048	-5.80113	6.58686e-09	5.53955e-06
OS01G0348700	Similar to 60S ribosomal protein L23a (L25).	429.15	0.810554	0.158237	5.12241	3.01652e-07	0.000128306
OS01G0375000	GTP1/OBG domain containing protein.	250.539	0.607861	0.173987	3.49372	0.000476332	0.026877
OS01G0543600	Cytochrome P450 domain containing protein.	602.772	-1.59878	0.439268	-3.63965	0.000273013	0.0187614
OS01G0591300	Similar to Cytosolic aldehyde dehydrogenase RF2D.	1266.02	-0.537913	0.152177	-3.53478	0.00040811	0.0241058
OS01G0635200	Homeodomain-like containing protein.	202.019	-0.84683	0.255921	-3.30894	0.000936487	0.0418421
OS01G0642900	Nucleic acid-binding, OB-fold domain containing protein.	31.7907	1.51341	0.44342	3.41303	0.00064245	0.0327741
OS01G0652600	Similar to Ketol-acid reductoisomerase, chloroplast precursor (EC 1.1.1.86) (Acetohydroxy-acid reductoisomerase) (Alpha-keto-beta-hydroxylacil reductoisomerase).	2143.16	0.710978	0.182754	3.89035	0.000100099	0.00893174
OS01G0668000	CS domain containing protein.	841.32	-0.404967	0.121094	-3.34423	0.000825121	0.0383486
OS01G0679700	Similar to 60S ribosomal protein L37a.	914.67	0.536427	0.163227	3.28638	0.00101484	0.0444492
OS01G0686800	Protein containing the WD-40 repeat, Innate immunuty	822.075	0.751587	0.182065	4.12813	3.65731e-05	0.00436431
OS01G0711400	Similar to Victorin binding protein.	62090.9	-0.589469	0.100801	-5.84782	4.98054e-09	4.56411e-06
OS01G0719125	Hypothetical protein.	148.266	1.02792	0.237146	4.33454	1.46064e-05	0.00230727
OS01G0723200	Similar to 40S ribosomal protein S19-like.	354.54	0.712635	0.180622	3.94546	7.96476e-05	0.00756267
OS01G0723400	NADP-malic enzyme, Splicing variant	1646.49	0.599545	0.176582	3.39529	0.00068557	0.0343973
OS01G0730500	Similar to Ferredoxin (Bacterial type ferredoxin family).	8341.27	-0.648209	0.192861	-3.36101	0.000776582	0.0372086
OS01G0733500	Similar to Dehydration-induced protein RD22-like protein 1.	22.4524	1.94757	0.588533	3.3092	0.000935619	0.0418421
OS01G0752300	Similar to 60S ribosomal protein L18a-1.	601.429	0.577997	0.148107	3.90255	9.51831e-05	0.0086651
OS01G0788200	Nuclear transport factor 2 domain containing protein.	63.6258	-1.73965	0.388554	-4.47725	7.56118e-06	0.00143086
OS01G0798100	Similar to cDNA clone:J023120H23, full insert sequence.	634.978	0.452063	0.121494	3.72086	0.000198545	0.0143122
OS01G0815800	Similar to 60S ribosomal protein L24-A (L30A) (RP29) (YL21).	924.764	0.518859	0.151252	3.43042	0.000602652	0.0316769
OS01G0825800	Amino acid transporter, transmembrane domain containing protein.	655.007	1.18943	0.294739	4.03554	5.44771e-05	0.00569302
OS01G0829000	Thioredoxin-like fold domain containing protein.	392.731	0.515875	0.155037	3.32743	0.000876498	0.0401032
OS01G0834500	Similar to 40S ribosomal protein S23 (S12).	651.564	0.537501	0.137545	3.90782	9.31344e-05	0.00856691
OS01G0840100	Heat shock protein Hsp70 family protein.	3934.16	0.769454	0.182258	4.22179	2.42367e-05	0.0031707
OS01G0858350	Similar to cytochrome P450.	66.5726	1.06831	0.316959	3.3705	0.00075032	0.0363052
OS01G0896800	Ribosomal protein L18/L5 domain containing protein.	724.796	0.487336	0.122442	3.98014	6.88746e-05	0.00675775
OS01G0901200	Similar to RecA protein (Fragment).	142.062	0.869194	0.248021	3.50452	0.000457433	0.0261447
OS01G0901900	S1, RNA binding domain containing protein.	821.394	0.928654	0.221772	4.18743	2.82135e-05	0.003509
OS01G0910900	Conserved hypothetical protein.	60694.5	-0.458203	0.134322	-3.41124	0.000646688	0.0328194
OS01G0913000	Similar to Thioredoxin F-type 2, chloroplast precursor (TRX-F2).	18102.2	-0.602864	0.135805	-4.43917	9.03049e-06	0.00159488
OS01G0918300	Ubiquitin-like protein SMT3.	6449.29	-0.559916	0.16207	-3.45478	0.000550744	0.0297452
OS01G0950300	Conserved hypothetical protein.	108.892	1.06109	0.298032	3.56033	0.000370382	0.0223628
OS01G0953000	Hypothetical protein.	21.7613	3.39373	0.977206	3.4729	0.000514875	0.0282398
OS01G0966300	Similar to Mitochondrial processing peptidase.	121.244	0.923167	0.269495	3.42555	0.00061356	0.0318623
OS01G0978100	Similar to Cysteine synthase, mitochondrial precursor (EC 2.5.1.47) (O- acetylserine sulfhydrylase) (O-acetylserine (Thiol)-lyase) (CSase C) (CS-C) (OAS-TL C) (AtCS-C).	3665.91	0.807585	0.153267	5.26913	1.37076e-07	6.91683e-05
OS02G0102300	Arsenate reductase, Sulfurtransferase/rhodanese-like protein, Regulation of arsenic accumulation	131.158	2.55085	0.383061	6.65911	2.75483e-11	6.08164e-08
OS02G0102400	Ribosomal protein S5 family protein.	252.522	0.807701	0.243841	3.31241	0.000924944	0.0418334
OS02G0103800	Leaf-type ferredoxin-NADP+-oxidoreductase, Regulation of electron partitioning in the chloroplast	30254.8	-0.387724	0.108387	-3.5772	0.000347293	0.0215323
OS02G0103900	U3 small nucleolar RNA-associated protein 6 domain containing protein.	96.9776	1.00818	0.299784	3.363	0.000770994	0.0371023
OS02G0115600	S1, RNA binding domain containing protein.	1411.48	0.384989	0.11486	3.3518	0.000802882	0.0379136
OS02G0120600	Similar to Ubiquitin-conjugating enzyme E2-17 kDa 9 (EC 6.3.2.19) (Ubiquitin- protein ligase 9) (Ubiquitin carrier protein 9) (UBCAT4B).	1047.81	-0.923188	0.198862	-4.64236	3.44456e-06	0.000873256
OS02G0130000	Similar to SWIb domain-containing protein (Fragment).	165.22	0.719538	0.203403	3.5375	0.000403941	0.024036
OS02G0134400	Fumarate reductase/succinate dehydrogenase flavoprotein, C-terminal domain containing protein.	924.688	-0.950751	0.234935	-4.04687	5.19075e-05	0.005556
OS02G0139200	Skb1 methyltransferase family protein.	130.465	0.782615	0.215007	3.63996	0.000272685	0.0187614
OS02G0175600	Similar to 60S ribosomal protein L27a (Fragment).	376.813	0.835629	0.168457	4.96048	7.03186e-07	0.000254537
OS02G0220600	Similar to Elongation factor 1-gamma.	534.347	0.402368	0.122458	3.28577	0.00101704	0.0444492
OS02G0221900	Cytochrome P450 family member, Homolog of Arabidopsis MORE AXILLARY GROWTH 1 (MAX1)	347.98	-0.955427	0.287606	-3.322	0.000893738	0.0407863
OS02G0229000	Similar to 40S ribosomal protein S19-like.	429.766	0.690576	0.197655	3.49384	0.000476124	0.026877
OS02G0258800	Conserved hypothetical protein.	81.7864	1.49743	0.402944	3.71623	0.000202214	0.0144861
OS02G0259850	Hypothetical gene.	41.611	1.93253	0.590185	3.27444	0.0010587	0.0453829
OS02G0259900	Conserved hypothetical protein.	351.928	1.33551	0.222658	5.99803	1.99724e-09	3.12406e-06
OS02G0284600	Similar to 60S ribosomal protein L27.	796.226	0.728166	0.143376	5.07873	3.79975e-07	0.000149128
OS02G0287000	Similar to 40S ribosomal protein S3a (CYC07 protein).	810.003	0.476574	0.131117	3.63471	0.000278289	0.0189171
OS02G0303500	Eggshell protein family protein.	74.6141	2.45133	0.562471	4.35814	1.31171e-05	0.00214501
OS02G0436400	NAD(P)-binding domain containing protein.	415.476	0.584479	0.155418	3.76068	0.00016945	0.0126039
OS02G0468400	Lipid-binding START domain containing protein.	2606.39	-0.477005	0.124336	-3.83642	0.000124842	0.0102076
OS02G0470600	Similar to phosphoinositide binding.	55.2535	2.38043	0.734619	3.24036	0.00119381	0.0490321
OS02G0477300	Hypothetical conserved gene.	657.69	0.609903	0.170707	3.57281	0.000353172	0.0216575
OS02G0478600	Similar to 40S ribosomal protein S15A.	453.327	0.741698	0.154372	4.80463	1.55041e-06	0.000464097
OS02G0497500	Similar to DNA repair protein Rad50.	85.1712	1.16458	0.295336	3.94323	8.03908e-05	0.00759241
OS02G0499000	Similar to DNA binding protein.	2967.69	-0.465874	0.12818	-3.63453	0.000278492	0.0189171
OS02G0503400	Similar to 60S ribosomal protein L35.	789.552	0.861338	0.143942	5.98391	2.17839e-09	3.12406e-06
OS02G0527200	Similar to OSIGBa0142C11.2 protein.	91.1952	0.971366	0.269119	3.60942	0.00030688	0.0200261
OS02G0533000	FeS cluster biogenesis domain containing protein.	1928.62	-0.456044	0.132496	-3.44194	0.000577562	0.0307239
OS02G0576700	Nucleosome assembly protein (NAP) family protein, H3/H4 histone chaperone, Abiotic stress response and adaptation	520.458	0.598605	0.13219	4.52836	5.94446e-06	0.00120673
OS02G0591800	Brix domain containing protein.	93.9427	1.18551	0.262167	4.52196	6.1271e-06	0.00121585
OS02G0593500	Phosphate transporter family protein.	6419.07	-0.594246	0.168172	-3.53355	0.000410013	0.0241375
OS02G0595400	Conserved hypothetical protein.	381.146	0.805907	0.173557	4.64348	3.42587e-06	0.000873256
OS02G0610700	Chlorophyll a/b binding protein domain domain containing protein.	1082.02	-0.721905	0.192179	-3.75643	0.000172357	0.0126833
OS02G0622300	Ribosomal protein L14 family protein.	565.531	0.596251	0.174731	3.4124	0.000643938	0.0327741
OS02G0626400	Phenylalanine ammonia-lyase (EC 4.3.1.5).	849.049	0.81497	0.24986	3.2617	0.00110746	0.0467914
OS02G0689900	TGF-beta receptor, type I/II extracellular region family protein.	254.737	1.33618	0.33623	3.97401	7.06737e-05	0.00685807
OS02G0699600	Similar to 60S ribosomal protein L12.	743.445	0.657593	0.151484	4.34099	1.41841e-05	0.00229821
OS02G0704300	Conserved hypothetical protein.	3880.45	-0.947245	0.203286	-4.65968	3.16706e-06	0.000844355
OS02G0704900	Similar to Inorganic pyrophosphatase-like protein.	3529.52	-0.542358	0.130763	-4.14765	3.359e-05	0.00408228
OS02G0722350	Hypothetical protein.	182.778	-1.87156	0.574046	-3.2603	0.00111294	0.0469107
OS02G0722400	Similar to AAP7.	36.0343	1.3629	0.415385	3.28106	0.00103416	0.0445472
OS02G0743400	PIN protein, Auxin efflux carrier, Auxin transport and signaling, "Root, shoot and inflorescence development"	297.061	1.14806	0.271018	4.23611	2.27421e-05	0.00312168
OS02G0745700	Fatty acid hydroxylase domain containing protein.	1697.63	-0.441354	0.133431	-3.30773	0.000940564	0.0418421
OS02G0754300	Ribosomal protein L29 family protein.	576.23	0.857483	0.236497	3.62577	0.000288103	0.0192007
OS02G0775300	Conserved hypothetical protein.	131.724	-0.997225	0.230465	-4.32701	1.51146e-05	0.0023623
OS02G0782500	Similar to Small heat stress protein class CIII.	591.362	0.958067	0.180171	5.31753	1.05184e-07	5.9807e-05
OS02G0785800	Similar to Ribosomal protein L35A.	804.59	0.621267	0.130827	4.74878	2.04649e-06	0.000602383
OS02G0814700	Similar to Ribosomal Pr 117 (Fragment).	820.925	0.646307	0.18284	3.53482	0.000408056	0.0241058
OS03G0111800	WD40/YVTN repeat-like domain containing protein.	166.377	0.930362	0.227963	4.0812	4.48035e-05	0.00507227
OS03G0115200	Similar to Partner of Nob1; Pno1p; Yor145cp like KH domain containing protein, transcripts identified by EST.	419.629	0.503936	0.139165	3.62114	0.000293312	0.0194015
OS03G0120100	Protein of unknown function DUF284, transmembrane eukaryotic family protein.	402.234	-0.605893	0.156662	-3.86752	0.000109946	0.00921218
OS03G0125300	D111/G-patch domain containing protein.	971.068	0.749702	0.145635	5.14781	2.63539e-07	0.000119342
OS03G0126800	Similar to CBL-interacting protein kinase 9.	227.844	0.910156	0.249177	3.65265	0.000259549	0.0181182
OS03G0139100	Similar to Ribosomal Pr 117 (Fragment).	1242.78	0.654653	0.152283	4.29893	1.71624e-05	0.00252886
OS03G0145700	Hypothetical conserved gene.	136.458	0.795513	0.209016	3.80599	0.00014124	0.0110864
OS03G0146100	Tonoplast intrinsic protein (Tonoplast water channel).	5972.12	0.956737	0.152259	6.2836	3.30824e-10	5.84269e-07
OS03G0146200	Conserved hypothetical protein.	203.986	1.02576	0.264969	3.87126	0.000108276	0.0091496
OS03G0151700	Similar to WD repeat protein (Fragment).	201.696	0.896451	0.205344	4.36561	1.26768e-05	0.00212517
OS03G0177400	EF-1 alpha.	4770.68	0.584049	0.125836	4.64136	3.46118e-06	0.000873256
OS03G0177500	EF-1 alpha.	3638.66	0.590826	0.119481	4.94494	7.61685e-07	0.000258694
OS03G0177900	EF-1 alpha.	4151.85	0.536834	0.131234	4.09066	4.30148e-05	0.00493302
OS03G0178000	EF-1 alpha.	4133.38	0.553163	0.128173	4.31575	1.59059e-05	0.00243153
OS03G0179000	Similar to Tubulin-tyrosine ligase family protein, expressed.	63.411	1.64949	0.378133	4.36221	1.28754e-05	0.00212517
OS03G0182600	Ribosomal protein S2 family protein.	666.081	0.546856	0.150505	3.63348	0.000279623	0.0189211
OS03G0191100	Mitochondrial carrier protein domain containing protein.	1070	-0.610494	0.141836	-4.30422	1.67576e-05	0.00250811
OS03G0200500	40S ribosomal protein S3a (CYC07 protein).	1376.65	0.507232	0.144846	3.50187	0.00046201	0.0262715
OS03G0203100	Nucleolar 27S pre-rRNA processing, Urb2/Npa2, C-terminal domain containing protein.	109.798	1.25728	0.28194	4.4594	8.21901e-06	0.00151388
OS03G0213600	Conserved hypothetical protein.	72.6727	1.4685	0.35238	4.16737	3.08139e-05	0.0037792
OS03G0216700	Citrate transporter, Efficient translocation of Fe	80.568	2.03227	0.599666	3.389	0.000701478	0.034898
OS03G0227400	Similar to glucan endo-1, 3-beta-glucosidase 7.	111.089	1.09769	0.289382	3.79322	0.000148704	0.0115187
OS03G0227700	Cytochrome P450 90B2, Brassinosteroid C-22 hydroxylase, Brassinosteroids biosynthesis	185.851	-0.907472	0.240982	-3.76573	0.000166065	0.0124274
OS03G0234200	Similar to Ubiquitin fusion protein (Fragment).	1122.97	0.418309	0.108894	3.84142	0.000122323	0.0100481
OS03G0238600	Similar to Purple acid phosphatase.	1693.61	0.576944	0.106942	5.39494	6.85465e-08	4.17448e-05
OS03G0244200	Similar to thaumatin-like protein 1.	73.02	1.38615	0.412798	3.35794	0.000785251	0.0373957
OS03G0254250	Non-protein coding transcript.	1203.42	-0.519558	0.12903	-4.02664	5.65805e-05	0.00584367
OS03G0272900	DVL family protein.	351.472	0.626446	0.180768	3.46547	0.000529305	0.0289413
OS03G0279400	Similar to predicted protein.	100.657	0.757313	0.226209	3.34784	0.000814428	0.0381528
OS03G0284600	Thioredoxin-like fold domain containing protein.	3922.54	-0.414998	0.127949	-3.24346	0.00118086	0.0486133
OS03G0295300	Protein of unknown function DUF3615 domain containing protein.	309.885	-0.598908	0.173941	-3.44317	0.00057494	0.0306768
OS03G0297100	40S ribosomal protein S7.	872.481	0.577287	0.112746	5.12025	3.05127e-07	0.000128306
OS03G0297300	Similar to 40S ribosomal protein S7.	420.005	0.612708	0.155739	3.93419	8.3477e-05	0.00780046
OS03G0300200	Similar to Ubiquitin-specific protease 16.	55.3411	1.30186	0.379663	3.42897	0.000605866	0.0317513
OS03G0300300	WD40 repeat-like domain containing protein.	35.3618	1.67365	0.43031	3.8894	0.00010049	0.00893174
OS03G0305500	Argininosuccinate lyase, Root elongation	360.967	0.517443	0.142524	3.63056	0.000282806	0.0190192
OS03G0308800	Tetratricopeptide-like helical domain containing protein.	3528.67	-1.08557	0.325599	-3.33408	0.00085582	0.039361
OS03G0333100	Protein of unknown function DUF663 domain containing protein.	198.51	0.89796	0.201375	4.45914	8.22901e-06	0.00151388
OS03G0341100	Similar to 60S ribosomal protein L18.	462.079	0.672147	0.192471	3.49221	0.000479049	0.0269442
OS03G0350100	SAR DNA-binding protein-2.	272.523	1.04083	0.202557	5.13847	2.76987e-07	0.000122297
OS03G0350300	Similar to SAR DNA-binding protein-like protein.	382.498	1.12178	0.189765	5.91142	3.39174e-09	3.56742e-06
OS03G0351100	Similar to CONSTANS-like protein CO9 (Fragment).	1829.5	-0.639155	0.0954808	-6.69406	2.17058e-11	5.47638e-08
OS03G0352300	Similar to Nucleolar protein.	212.199	0.976728	0.178691	5.46603	4.60226e-08	2.90288e-05
OS03G0390000	Similar to Ribosomal protein s6 RPS6-2.	783.92	0.601411	0.14829	4.05563	4.99992e-05	0.00545084
OS03G0397700	Protein kinase, catalytic domain domain containing protein.	82.0064	1.76779	0.507446	3.4837	0.000494534	0.0274653
OS03G0402400	Similar to Ribosome-associated protein p40-like.	201.894	0.910063	0.194767	4.67257	2.97453e-06	0.000808201
OS03G0405500	Similar to PDI-like protein.	175.128	1.62936	0.493918	3.29885	0.000970812	0.0428638
OS03G0406200	Elongation factor 1 beta 2.	376.241	0.874223	0.157777	5.54087	3.00975e-08	2.2148e-05
OS03G0408300	Similar to 60S ribosomal protein L27a-3.	705.962	0.763427	0.162995	4.68375	2.8167e-06	0.000789616
OS03G0576700	Similar to 60S ribosomal protein L13 (BBC1 protein homolog).	735.515	0.556518	0.16443	3.38454	0.000712981	0.0352716
OS03G0586500	Similar to chloroplast post-illumination chlorophyll fluorescence increase protein.	5132.77	-0.654264	0.156159	-4.18972	2.79298e-05	0.00349835
OS03G0586800	Similar to Lysyl-tRNA synthetase (EC 6.1.1.6) (Lysine--tRNA ligase) (LysRS).	366.861	0.594207	0.16665	3.5656	0.000363031	0.0221086
OS03G0591700	Conserved hypothetical protein.	75.7022	0.998597	0.274357	3.63978	0.000272872	0.0187614
OS03G0598800	Similar to Ribosomal protein L15.	498.958	0.600121	0.184337	3.25556	0.00113168	0.0473614
OS03G0602600	PfkB family fructokinase, WLP2 paralog, Chloroplast biogenesis and plant growth, Protection of chloroplasts under heat stress	206.412	0.8071	0.20785	3.88309	0.000103139	0.00901754
OS03G0605300	Similar to Subtilisin-like protease (Fragment).	152.061	1.25391	0.276092	4.54165	5.58159e-06	0.00117353
OS03G0625900	WD40 repeat-like domain containing protein.	75.346	0.899727	0.266122	3.38088	0.000722542	0.0355403
OS03G0638200	Similar to Major facilitator superfamily protein, expressed.	493.703	0.600959	0.144929	4.14658	3.37474e-05	0.00408228
OS03G0646100	Similar to Plastid division protein ftsZ1 precursor.	57.1685	1.42569	0.395373	3.60593	0.000311035	0.0200481
OS03G0670700	Similar to Glycine-rich RNA-binding, abscisic acid-inducible protein.	7130.19	0.679943	0.19868	3.4223	0.000620942	0.0319075
OS03G0687000	Similar to predicted protein.	888.932	0.489461	0.151233	3.23647	0.00121019	0.0494723
OS03G0699200	BRCT domain containing protein.	520.129	0.884687	0.167713	5.27501	1.32747e-07	6.89541e-05
OS03G0707250	Non-protein coding transcript.	634.913	-0.531707	0.139858	-3.80176	0.000143671	0.0112273
OS03G0721200	Armadillo-like helical domain containing protein.	772.676	0.84166	0.195796	4.29867	1.71827e-05	0.00252886
OS03G0726500	Protein of unknown function DUF81 domain containing protein.	2904.94	-0.94516	0.24506	-3.85685	0.000114858	0.00952349
OS03G0743900	Similar to ATP sulfurylase.	1952.51	1.03122	0.148236	6.95662	3.48527e-12	1.02589e-08
OS03G0744700	Conserved hypothetical protein.	12021.8	-0.437997	0.127525	-3.43459	0.000593458	0.0312867
OS03G0752100	Phytochrome C, Control of deetiolation and flowering, Photoperception of continuous far-red light	632.859	-0.619691	0.184551	-3.35783	0.000785562	0.0373957
OS03G0780500	Similar to inosine-5-monophosphate dehydrogenase 2.	239.273	0.784913	0.190212	4.12652	3.68288e-05	0.00436532
OS03G0781501	Non-protein coding transcript.	564.61	0.557518	0.158136	3.52556	0.000422588	0.0246314
OS03G0786700	N2, N2-dimethylguanosine tRNA methyltransferase family protein.	209.118	0.628857	0.174336	3.60716	0.000309569	0.0200481
OS03G0794700	Similar to 40S ribosomal protein S18.	670.22	0.525878	0.12421	4.23379	2.29782e-05	0.00312168
OS03G0795000	Biopterin transport-related protein BT1 family protein.	1000.67	-0.558938	0.148406	-3.76628	0.000165697	0.0124274
OS03G0796501	Similar to 60S ribosomal protein L4 (L1).	649.5	0.516076	0.140486	3.67351	0.000239242	0.016901
OS03G0807800	Similar to 40S ribosomal protein S2 (Fragment).	1202.46	0.675786	0.161193	4.1924	2.76015e-05	0.00348193
OS03G0812000	DNA topoisomerase, type IIA, subunit A or C-terminal domain containing protein.	151.971	1.14162	0.271756	4.20089	2.65866e-05	0.00337802
OS03G0818400	Similar to 40S ribosomal protein S23 (S12).	359.648	0.886176	0.182837	4.84682	1.25454e-06	0.000391763
OS03G0820500	Actin depolymerizing factor, Actin-binding protein, Abiotic stress response	149.35	1.22107	0.269828	4.52534	6.02978e-06	0.00121014
OS03G0822300	Ribosomal RNA methyltransferase J domain containing protein.	32.9505	1.31824	0.39451	3.34145	0.000833406	0.0385308
OS03G0831100	Armadillo-like helical domain containing protein.	149.019	0.910571	0.234816	3.87781	0.0001054	0.00903625
OS03G0831500	Similar to Phosphoribosylformylglycinamidine cyclo-ligase, chloroplast/mitochondrial precursor (EC 6.3.3.1) (AIRS) (Phosphoribosyl-aminoimidazole synthetase) (AIR synthase) (VUpur5).	96.1363	1.13429	0.259441	4.37206	1.23079e-05	0.0020901
OS03G0838900	Mitochodrial transcription termination factor-related domain containing protein.	3869.88	-0.52523	0.149141	-3.52169	0.000428804	0.0247487
OS03G0851000	Similar to Transcription factor homolog BTF3-like protein.	128.488	1.12509	0.294669	3.81813	0.000134466	0.0107836
OS03G0851100	Similar to Translational elongation factor EF-TuM.	158.686	1.02839	0.207574	4.95432	7.25831e-07	0.000254537
OS04G0107900	Similar to Heat shock protein 82.	47.9859	2.44342	0.643278	3.79838	0.000145643	0.0113313
OS04G0117200	Spectrin repeat containing protein.	59.6077	-1.23983	0.366221	-3.38548	0.000710548	0.03525
OS04G0188433	Similar to OSIGBa0102N07.2 protein.	3110.12	1.45457	0.294954	4.93151	8.15962e-07	0.0002719
OS04G0229100	Similar to Sinapyl alcohol dehydrogenase.	21.3827	2.56334	0.774546	3.30948	0.000934704	0.0418421
OS04G0233400	Similar to Arabidopsis thaliana (Fragment).	476.074	0.660619	0.172772	3.82363	0.000131499	0.0106532
OS04G0321500	50S ribosomal protein L27.	62.0906	9.35639	1.21571	7.69626	1.40108e-14	6.1861e-11
OS04G0346100	Ribosomal protein S27.	647.102	0.576086	0.178054	3.23545	0.0012145	0.0494723
OS04G0349500	Similar to 40S ribosomal protein S8.	1697.38	0.574376	0.132946	4.32038	1.55763e-05	0.0024131
OS04G0376000	Similar to 60S ribosomal protein L35-1.	429.934	0.699599	0.200964	3.48122	0.000499144	0.0276344
OS04G0399000	Similar to Ribosomal protein S27.	248.1	0.557899	0.170876	3.26493	0.00109491	0.0464835
OS04G0429800	Similar to Nicotinate phosphoribosyltransferase-like protein.	559.344	-0.585053	0.171613	-3.40915	0.000651659	0.0329769
OS04G0430100	Similar to 40S ribosomal protein S10-1.	1243.77	0.482002	0.134821	3.57513	0.000350059	0.0215866
OS04G0446500	Similar to OSIGBa0140O07.15 protein.	140.163	0.747294	0.208912	3.57707	0.000347473	0.0215323
OS04G0449900	Similar to RNA Binding Protein 47.	4225.63	0.683996	0.188419	3.63018	0.000283225	0.0190192
OS04G0459700	Similar to H0219H12.3 protein.	78.6337	1.18187	0.278873	4.23801	2.25515e-05	0.00312168
OS04G0466700	Armadillo-type fold domain containing protein.	98.8364	1.04564	0.269573	3.87887	0.000104944	0.00903625
OS04G0478000	Protein of unknown function DUF3778 domain containing protein.	1233.94	0.584778	0.159431	3.66792	0.000244533	0.017206
OS04G0479700	Similar to Phosphomethylpyrimidine kinase/thiamin-phosphate pyrophosphorylase.	82.6296	0.952631	0.256866	3.70866	0.000208356	0.0148378
OS04G0482300	Kelch related domain containing protein.	93.8475	1.8013	0.557155	3.23304	0.0012248	0.0494993
OS04G0483600	Kelch-type beta propeller domain containing protein.	270.726	0.922148	0.167783	5.49608	3.88336e-08	2.63785e-05
OS04G0492300	Similar to DNA-directed RNA polymerase II largest chain.	279.722	0.780369	0.216224	3.60907	0.000307292	0.0200261
OS04G0492600	Anticodon-binding domain containing protein.	222.892	0.600046	0.170276	3.52396	0.00042515	0.0246591
OS04G0502800	Similar to Nodulin-like protein.	1385.04	-0.472175	0.115109	-4.10197	4.09641e-05	0.00482311
OS04G0507500	Armadillo-like helical domain containing protein.	305.598	0.644782	0.183759	3.50884	0.000450061	0.0258069
OS04G0509300	Rnase III family protein, Shoot apical meristem (SAM) formation and maintenance	594.409	0.630428	0.187588	3.36071	0.000777417	0.0372086
OS04G0515300	Ribosomal protein L14 domain containing protein.	1081.42	0.617692	0.104604	5.90504	3.52561e-09	3.56742e-06
OS04G0521100	Major intrinsic protein family protein.	71.183	4.46642	0.527849	8.46155	2.63843e-17	2.32987e-13
OS04G0551800	Similar to T-complex protein 1, alpha subunit (TCP-1-alpha) (CCT-alpha).	484.159	0.582353	0.131651	4.42346	9.71323e-06	0.00168807
OS04G0556000	Heavy metal P-type ATPase, Xylem loading of copper	40.169	2.4654	0.71742	3.43648	0.00058932	0.0312524
OS04G0559700	Aquaporin, Plasma membrane intrinsic protein, CO<sub>2</sub> diffusion-associated photosynthesis, Phloem sucrose transport	7981.55	0.724634	0.220816	3.28161	0.00103214	0.0445472
OS04G0589400	Conserved hypothetical protein.	176.131	-1.36429	0.363367	-3.75458	0.000173633	0.0127242
OS04G0592700	WD40 repeat-like domain containing protein.	130.613	0.845138	0.213274	3.96269	7.41105e-05	0.0071134
OS04G0598200	Similar to 60S ribosomal protein L12.	283.422	0.837019	0.235296	3.55731	0.000374673	0.0225071
OS04G0605900	Similar to 60S ribosomal protein L7-2.	832.822	0.577794	0.167786	3.44363	0.000573961	0.0306768
OS04G0610800	Similar to Coproporphyrinogen III oxidase (Fragment).	802.378	0.625915	0.17175	3.64433	0.000268086	0.0186405
OS04G0620700	Nucleolin-like protein, Salt stress response	742.567	0.422686	0.125049	3.38015	0.000724451	0.0355403
OS04G0668800	Putative thiol-disulphide oxidoreductase DCC family protein.	1916.71	-0.837115	0.221614	-3.77736	0.000158501	0.0121181
OS04G0684800	Similar to CROC-1-like protein (Fragment).	2636.43	-0.656025	0.181047	-3.6235	0.000290642	0.0192971
OS05G0119300	Similar to ESTs AA754121.	8825.79	-0.417555	0.107434	-3.88661	0.000101652	0.00893174
OS05G0130300	Conserved hypothetical protein.	250.398	-1.34624	0.319141	-4.21831	2.46138e-05	0.00319635
OS05G0142000	Conserved hypothetical protein.	162.172	1.69851	0.477122	3.55989	0.000371004	0.0223628
OS05G0142100	Conserved hypothetical protein.	189.19	1.85679	0.51773	3.58641	0.00033526	0.0212223
OS05G0155100	Similar to 60S ribosomal protein L18.	754.842	0.589517	0.176688	3.33649	0.000848432	0.0391231
OS05G0160200	Ubiquitin.	1062.7	0.611553	0.149668	4.08605	4.38771e-05	0.00499944
OS05G0165800	Hypothetical protein.	377.199	-0.913483	0.199943	-4.56871	4.90728e-06	0.00106607
OS05G0182800	Glutaminyl-tRNA synthetase, class Ic domain containing protein.	99.4593	1.12583	0.266666	4.22187	2.4228e-05	0.0031707
OS05G0195200	CCCH-tandem zinc finger protein, Photomorphogenesis and ABA responses, Abiotic stress tolerance	389.731	1.4581	0.311751	4.67712	2.90928e-06	0.000802824
OS05G0207300	Similar to 60S ribosomal protein L11-2 (L16). Splice isoform 2.	487.568	0.588741	0.179325	3.2831	0.00102672	0.0445472
OS05G0274900	Similar to 60S ribosomal protein L15-1.	196.898	0.727999	0.21585	3.3727	0.000744342	0.0361866
OS05G0298200	Ankyrin repeat containing protein.	115.792	-1.13634	0.247619	-4.58909	4.45187e-06	0.00103453
OS05G0302700	Similar to ATP/ADP carrier protein.	1031.77	0.51895	0.112657	4.60644	4.09621e-06	0.000964576
OS05G0320700	Similar to Cytochrome P450.	410.123	0.574903	0.174805	3.28883	0.00100603	0.044198
OS05G0336000	Hypothetical protein.	33.6633	2.31159	0.492553	4.69308	2.69117e-06	0.000766593
OS05G0353400	Armadillo-like helical domain containing protein.	247.839	0.839836	0.253967	3.30687	0.000943445	0.0418648
OS05G0357850	Conserved hypothetical protein.	71.1561	1.17942	0.270247	4.36424	1.27564e-05	0.00212517
OS05G0401200	Similar to predicted protein.	3681.62	-0.403308	0.104287	-3.86727	0.00011006	0.00921218
OS05G0427300	Similar to RNA binding protein (Fragment).	827.518	-0.442444	0.132221	-3.34626	0.000819093	0.0382322
OS05G0445500	Similar to Acidic ribosomal protein (Fragment).	1895.22	0.473477	0.141246	3.35214	0.000801885	0.0379136
OS05G0455500	Similar to Delta-1-pyrroline-5-carboxylate synthetase.	469.75	0.75312	0.136317	5.52478	3.29892e-08	2.33049e-05
OS05G0459900	Similar to 60S ribosomal protein L36-1.	1752.6	0.530081	0.13225	4.00816	6.11927e-05	0.00624696
OS05G0477300	Ribosomal protein S26e domain containing protein.	914.529	0.721124	0.122117	5.90519	3.5225e-09	3.56742e-06
OS05G0477900	Similar to nonspecific lipid-transfer protein.	101.635	1.04609	0.269703	3.87867	0.000105027	0.00903625
OS05G0519700	Heat shock protein, Long-term acquired thermotolerance	192.412	1.11298	0.309483	3.59625	0.000322831	0.0206577
OS05G0540300	Similar to Chaperonin CPN60-2, mitochondrial precursor (HSP60-2).	152.281	1.16434	0.251437	4.63075	3.64347e-06	0.000906301
OS05G0541900	Similar to 60S ribosomal protein l28.	471.133	0.669184	0.192654	3.4735	0.00051372	0.0282398
OS05G0552300	Similar to Guanine nucleotide-binding protein beta subunit-like protein (GPB-LR) (RWD).	277.688	0.94564	0.158264	5.97509	2.29957e-09	3.12406e-06
OS05G0557800	Similar to 50S ribosomal protein L21.	80.8406	1.10879	0.272398	4.07046	4.69204e-05	0.0052117
OS05G0562300	Similar to DnaJ-like protein.	334.186	0.559187	0.171193	3.26641	0.00108922	0.0464475
OS05G0565000	Similar to 60S ribosomal protein L18a-1.	680.305	0.615861	0.171932	3.58201	0.000340966	0.0213539
OS05G0574500	Similar to GTP-binding nuclear protein Ran1B (Fragment).	11583.7	-0.588615	0.177789	-3.31075	0.000930467	0.0418421
OS05G0583100	HAT dimerisation domain containing protein.	433.808	-1.1051	0.333659	-3.31205	0.000926157	0.0418334
OS05G0596600	Similar to SMC5 protein.	469.272	0.539916	0.161371	3.3458	0.000820452	0.0382322
OS06G0115300	Acyl-CoA-binding protein , Stress response	3526.98	-0.445222	0.127151	-3.50151	0.000462626	0.0262715
OS06G0115500	Similar to 60S ribosomal protein L13 (BBC1 protein homolog).	450.368	0.817594	0.156153	5.23586	1.64217e-07	8.0562e-05
OS06G0116600	Proteinase inhibitor, propeptide domain containing protein.	291.037	0.668977	0.165184	4.04989	5.12413e-05	0.00551813
OS06G0130800	Winged helix repressor DNA-binding domain containing protein.	18137	0.743459	0.197327	3.76765	0.000164794	0.0124274
OS06G0147800	Similar to Mitogen-activated protein kinase kinase 2.	738.122	-0.717248	0.156612	-4.57979	4.65446e-06	0.00105388
OS06G0194900	Sucrose synthase 2 (EC 2.4.1.13).	1635.24	0.945214	0.211187	4.47571	7.6157e-06	0.00143086
OS06G0195900	NOG, C-terminal domain containing protein.	474.416	0.511451	0.150892	3.38952	0.000700152	0.034898
OS06G0228200	Aquaporin NIP III subfamily protein, Aquaporin, Silicon influx transporter, Water transport	1153.5	1.05955	0.322892	3.28143	0.00103281	0.0445472
OS06G0228500	Amino acid transporter, transmembrane domain containing protein.	225.572	-1.83266	0.309137	-5.9283	3.0608e-09	3.56742e-06
OS06G0233800	Conserved hypothetical protein.	65.4808	1.49133	0.382083	3.90316	9.49453e-05	0.0086651
OS06G0274200	Similar to H/ACA ribonucleoprotein complex subunit 2 (H/ACA snoRNP protein NHP2) (High mobility group-like nuclear protein 2).	73.2725	1.08255	0.278451	3.88775	0.000101178	0.00893174
OS06G0316800	Similar to Glycine-rich protein (Fragment).	153.462	1.78216	0.528492	3.37216	0.000745819	0.0361866
OS06G0486800	Similar to Formate dehydrogenase, mitochondrial precursor (EC 1.2.1.2) (NAD- dependent formate dehydrogenase) (FDH).	308.436	0.851246	0.237596	3.58275	0.000340002	0.0213539
OS06G0526600	DEAD-box helicase ATP-binding protein, Response to abiotic stress (salt, dehydration, ABA, blue and red light)	75.725	1.27384	0.28082	4.53614	5.72941e-06	0.00117659
OS06G0543400	Similar to CBL-interacting serine/threonine-protein kinase 11 (EC 2.7.1.37) (SOS2-like protein kinase PKS5) (SOS-interacting protein 4) (SNF1- related kinase 3.22).	640.708	0.776216	0.145568	5.33233	9.69619e-08	5.70815e-05
OS06G0567900	L-ascorbate oxidase, Cold, salt, drought stress response	103.592	1.93488	0.252687	7.65723	1.89983e-14	6.71059e-11
OS06G0571400	Similar to Elongation factor 1 gamma-like protein (Fragment).	700.827	0.638909	0.140182	4.5577	5.17161e-06	0.00110043
OS06G0592500	Similar to Ethylene-responsive transcriptional coactivator.	121.292	1.4062	0.307537	4.57248	4.81994e-06	0.00106607
OS06G0611900	Similar to Glycine decarboxylase P subunit.	57566.6	-0.517647	0.116149	-4.45675	8.321e-06	0.00151502
OS06G0612200	RNA polymerase Rpb1, domain 5 containing protein.	101.266	0.845233	0.25729	3.28514	0.0010193	0.0444492
OS06G0644600	Similar to predicted protein.	147.689	0.929366	0.217117	4.28049	1.86484e-05	0.00269959
OS06G0645400	Similar to Isoleucine-tRNA ligase-like protein.	403.469	0.600101	0.172673	3.47537	0.000510156	0.0281558
OS06G0646000	Methyltransferase type 11 domain containing protein.	4385.47	-0.669634	0.189932	-3.52565	0.00042244	0.0246314
OS06G0668200	Similar to Phosphoglycerate kinase, cytosolic (EC 2.7.2.3).	741.234	0.928094	0.229926	4.03649	5.42563e-05	0.00569302
OS06G0688100	Hypothetical conserved gene.	2872.08	0.725454	0.205889	3.52352	0.000425855	0.0246591
OS06G0717700	Conserved hypothetical protein.	27.2732	-2.9639	0.850267	-3.48585	0.000490583	0.0273318
OS07G0109500	Ribosomal protein L13 family protein.	427.527	0.670985	0.187875	3.57145	0.000355015	0.0216952
OS07G0110200	Similar to GTP-binding protein-related.	382.062	0.663441	0.195355	3.39608	0.000683593	0.0343958
OS07G0143000	Aldo/keto reductase family protein.	6426.48	-0.52883	0.133689	-3.95566	7.63223e-05	0.0072861
OS07G0150200	Similar to 40S ribosomal protein S12-1.	533.287	0.537708	0.137185	3.91958	8.87045e-05	0.00824532
OS07G0170300	YT521-B-like protein family protein.	795.088	0.416831	0.127357	3.27293	0.0010644	0.0455165
OS07G0184800	Similar to Variant of histone H1.	2535.62	1.38241	0.330987	4.17662	2.95867e-05	0.00365406
OS07G0191000	Inositol monophosphatase family protein.	183.145	0.779173	0.209296	3.72283	0.000197001	0.0142592
OS07G0191700	Similar to AT.I.24-9 protein (Fragment).	373.031	0.684318	0.201661	3.39341	0.000690288	0.0345359
OS07G0203300	Nucleic acid-binding, OB-fold domain containing protein.	103.598	1.49805	0.289288	5.1784	2.23797e-07	0.000104013
OS07G0206700	Cycloartenol-C-24-methyltransferase 1 (EC 2.1.1.41) (24-sterol C- methyltransferase 1) (Sterol C-methyltransferase 1).	1502.07	-0.593438	0.173433	-3.42171	0.000622286	0.0319075
OS07G0207400	Similar to RF12 protein (Fragment).	73.3368	1.14277	0.295018	3.87357	0.000107253	0.0091133
OS07G0245100	Similar to Cytosine deaminase (EC 3.5.4.1).	159.435	-0.656823	0.203103	-3.23394	0.00122095	0.0494993
OS07G0301200	Similar to RNA helicase (Fragment).	450.452	0.527622	0.130092	4.05575	4.99745e-05	0.00545084
OS07G0415200	Ribosomal protein L25/L23 domain containing protein.	73.0082	0.993287	0.27389	3.6266	0.000287179	0.0192007
OS07G0435400	Similar to WD40.	344.597	0.633229	0.154771	4.09138	4.28813e-05	0.00493302
OS07G0546700	Similar to 60S ribosomal protein L38.	620.59	0.562191	0.169932	3.30832	0.000938565	0.0418421
OS07G0558300	Inositol monophosphatase family protein.	1400.76	-0.983208	0.263077	-3.73735	0.000185973	0.0135163
OS07G0603100	Nucleotide-binding, alpha-beta plait domain containing protein.	42.6435	1.50174	0.377539	3.97771	6.95809e-05	0.00678933
OS07G0605400	Similar to EGG APPARATUS-1 protein (ZmEA1).	800.202	1.26429	0.316636	3.99286	6.52798e-05	0.00648733
OS07G0614500	Similar to Elongation factor 1 beta 2.	1195.76	0.675475	0.115631	5.84165	5.16857e-09	4.56411e-06
OS07G0619600	Homeobox domain containing protein.	26.6299	2.11037	0.64164	3.28902	0.00100537	0.044198
OS07G0636000	Similar to H/ACA ribonucleoprotein complex subunit 4 (EC 5.4.99.-) (Nucleolar protein NAP57 homolog) (Nopp-140 associated protein of 57 kDa homolog) (AtNAP57).	164.023	1.22994	0.250171	4.91638	8.8158e-07	0.000288326
OS07G0640000	Similar to PRMT3 (PROTEIN ARGININE METHYLTRANSFERASE 3); methyltransferase/ zinc ion binding.	39.9501	1.43135	0.393394	3.63846	0.000274269	0.0187747
OS07G0645200	Similar to FAT domain-containing protein.	68.12	2.09784	0.495336	4.23518	2.28367e-05	0.00312168
OS07G0662500	Similar to Elongation factor 1-beta' (EF-1-beta').	1479.12	0.465835	0.143991	3.23516	0.00121573	0.0494723
OS07G0671800	Similar to Stress-related protein-like protein (Fragment).	2315.62	0.422583	0.10204	4.14135	3.45274e-05	0.00414823
OS07G0674200	Similar to 60S ribosomal protein L22-2.	695.172	0.619001	0.119454	5.18193	2.19597e-07	0.000104013
OS07G0679700	Transcriptional factor B3 family protein.	979.476	0.546342	0.126055	4.33416	1.46319e-05	0.00230727
OS07G0686100	Drought stress-related bZIP transcription factor, Positive regulation of drought and oxidative tolerance	58.6565	-1.02316	0.302663	-3.38053	0.000723467	0.0355403
OS07G0694700	Ascorbate peroxidase, ROS homeostasis, Chloroplast protection, Carbohydrate metabolism, Plant architecture, Fertility maintenance	15219	-0.720345	0.131332	-5.48491	4.13671e-08	2.70587e-05
OS08G0109400	AUX/IAA protein family protein.	1137.33	-0.524751	0.149515	-3.50969	0.000448627	0.0258069
OS08G0116500	Similar to 60S acidic ribosomal protein P1 (L12).	1418.12	0.520832	0.155489	3.34964	0.000809166	0.0380071
OS08G0116632	Hypothetical gene.	69.019	3.7392	0.771722	4.84527	1.2644e-06	0.000391763
OS08G0129800	Hypothetical conserved gene.	4640.46	0.470102	0.117523	4.0001	6.3317e-05	0.00635364
OS08G0130500	60S acidic ribosomal protein P0.	1170.29	0.576086	0.159942	3.60183	0.00031598	0.0202928
OS08G0139700	Similar to terpene synthase 6.	44010.6	-0.572304	0.176337	-3.2455	0.00117243	0.0484923
OS08G0192900	Nucleotide-binding, alpha-beta plait domain containing protein.	292.039	0.836611	0.166139	5.0356	4.76345e-07	0.000182885
OS08G0203600	Hypothetical conserved gene.	249.924	0.658914	0.191785	3.43569	0.000591037	0.0312524
OS08G0234000	Similar to 60S ribosomal protein L7-2.	938.822	0.566596	0.140249	4.03992	5.34692e-05	0.00565461
OS08G0237200	Mannose-1-phosphate guanyltransferase (EC 2.7.7.13) (ATP-mannose-1- phosphate guanylyltransferase) (GDP-mannose pyrophosphorylase) (NDP- hexose pyrophosphorylase).	742.819	-0.585321	0.154686	-3.78392	0.000154377	0.0118541
OS08G0295300	Similar to Threonyl-tRNA synthetase, cytoplasmic (EC 6.1.1.3) (Threonine--tRNA ligase) (ThrRS).	554.511	0.54598	0.147391	3.7043	0.000211978	0.0150351
OS08G0326400	60S ribosomal protein L7a.	737.252	0.63855	0.165257	3.86398	0.000111555	0.00929327
OS08G0326600	Similar to GMP synthetase.	741.453	0.615927	0.133225	4.6232	3.77872e-06	0.000914192
OS08G0342400	Similar to aspartate kinase-homoserine dehydrogenase.	276.66	0.843061	0.224734	3.75137	0.000175872	0.012835
OS08G0399600	Translation elongation factor EFTs/EF1B domain containing protein.	23.7663	2.32676	0.526099	4.42266	9.74932e-06	0.00168807
OS08G0406400	Similar to Sulfate transporter (Fragment).	1336.55	-0.580052	0.133734	-4.33736	1.44205e-05	0.00230727
OS08G0425500	Endonuclease/exonuclease/phosphatase domain containing protein.	91.8835	1.04835	0.274963	3.81269	0.000137462	0.0109135
OS08G0432500	Ribosomal protein L7/L12, C-terminal/adaptor protein ClpS-like domain containing protein.	5166.11	-0.566022	0.174459	-3.24444	0.00117683	0.0485605
OS08G0441100	Similar to PnC401 homologue.	389.253	1.2915	0.2189	5.89996	3.6359e-09	3.56742e-06
OS08G0465800	Similar to Glutamate decarboxylase.	1408.65	0.67357	0.127408	5.28671	1.24535e-07	6.66489e-05
OS08G0481400	Similar to HAHB-7 (Fragment).	139.403	1.14149	0.330201	3.45696	0.000546306	0.0295961
OS08G0498100	Similar to Caffeoyl-CoA O-methyltransferase 2 (EC 2.1.1.104) (Trans-caffeoyl-CoA 3-O-methyltransferase 2) (CCoAMT-2) (CCoAOMT-2).	645.59	1.04894	0.22314	4.7008	2.59141e-06	0.000750278
OS08G0498400	Similar to Caffeoyl-CoA 3-O-methyltransferase (Fragment).	24.7433	2.72473	0.665337	4.09526	4.21693e-05	0.00493213
OS08G0505300	Similar to 60S ribosomal protein L31.	325.263	0.747949	0.166277	4.4982	6.853e-06	0.00133001
OS08G0506700	Helix-loop-helix DNA-binding domain containing protein.	1314.67	-0.511456	0.131767	-3.88151	0.00010381	0.00903145
OS08G0509100	Similar to Lipoxygenase, chloroplast precursor (EC 1.13.11.12).	129.619	1.80336	0.557695	3.23359	0.00122243	0.0494993
OS08G0520600	Conserved hypothetical protein.	97.0028	1.03408	0.286732	3.60645	0.000310419	0.0200481
OS08G0553800	NAD(P)-binding domain containing protein.	2818.01	-0.463688	0.123411	-3.75725	0.00017179	0.0126833
OS08G0558000	Similar to Ribosomal protein.	1256.48	0.464447	0.119397	3.88995	0.000100266	0.00893174
OS08G0559200	Similar to Ribosomal protein S25 (40S ribosomal 25S subunit).	564.633	0.632754	0.194504	3.25318	0.00114123	0.047536
OS08G0559600	Similar to Dihydroxy-acid dehydratase (EC 4.2.1.9) (DAD).	86.2306	1.10636	0.271526	4.0746	4.60944e-05	0.00515236
OS09G0246200	Similar to DNA-directed RNA polymerase.	136.859	0.868924	0.21884	3.97059	7.16935e-05	0.00691901
OS09G0252700	Similar to E3 ubiquitin protein ligase UPL1 (EC 6.3.2.-) (Ubiquitin-protein ligase 1).	164.224	1.99469	0.582375	3.4251	0.000614581	0.0318623
OS09G0258600	Similar to 60S ribosomal protein L17-1.	975.076	0.645101	0.168996	3.81726	0.00013494	0.0107836
OS09G0277800	Similar to Enoyl-[acyl-carrier-protein] reductase [NADH], chloroplast precursor (EC 1.3.1.9) (NADH-dependent enoyl-ACP reductase).	94.5285	0.862311	0.257424	3.34976	0.000808804	0.0380071
OS09G0297400	Similar to Phosphate/phosphoenolpyruvate translocator.	218.429	0.61104	0.175068	3.4903	0.000482471	0.0270505
OS09G0376350	Non-protein coding transcript.	590.73	-0.575469	0.12955	-4.44205	8.91042e-06	0.00158956
OS09G0378300	Similar to Leucyl-tRNA synthetase, cytoplasmic (EC 6.1.1.4) (Leucine--tRNA ligase) (LeuRS).	338.257	0.59472	0.170604	3.48596	0.000490374	0.0273318
OS09G0394700	Similar to Lysophospholipase-like protein.	1037.9	-0.608055	0.166297	-3.65644	0.000255739	0.017923
OS09G0420800	Similar to Ubiquitin.	6264.59	-0.822136	0.20294	-4.05112	5.09734e-05	0.00551813
OS09G0429600	Non-protein coding transcript.	246.407	0.597748	0.158972	3.76009	0.000169851	0.0126039
OS09G0439700	Transmembrane receptor, eukaryota domain containing protein.	97.672	0.949831	0.267088	3.55624	0.000376194	0.0225219
OS09G0453100	Conserved hypothetical protein.	386.414	0.774522	0.16953	4.56865	4.90867e-06	0.00106607
OS09G0485900	Similar to 60S ribosomal protein L9 (Gibberellin-regulated protein GA).	1760.37	0.672379	0.155962	4.31117	1.62393e-05	0.0024513
OS09G0491772	Similar to Heat shock protein 70 (Hsc70-5).	244.75	0.721531	0.199647	3.61404	0.000301466	0.0198664
OS09G0491820	NAD(P)-binding domain containing protein.	3821.13	-0.437475	0.134245	-3.25878	0.00111894	0.0470515
OS09G0507800	60S ribosomal protein L7a.	817.564	0.720608	0.178727	4.03188	5.53319e-05	0.00574833
OS09G0520700	Similar to RNA helicase.	642.641	0.623583	0.13478	4.62668	3.71573e-06	0.000911438
OS09G0542500	Domain of unknown function DUF632 domain containing protein.	23.0391	2.68947	0.777389	3.45962	0.000540946	0.0294162
OS09G0551600	Similar to HMGd1 protein (Nucleasome/chromatin assembly factor D protein NFD101).	530.386	1.39518	0.427716	3.26192	0.00110658	0.0467914
OS10G0124000	Ribosomal protein L7A/RS6 family domain containing protein.	23.9925	2.59215	0.768447	3.37323	0.00074292	0.0361866
OS10G0124100	Conserved hypothetical protein.	3387.57	-0.446624	0.133606	-3.34284	0.000829247	0.0384392
OS10G0154600	Conserved hypothetical protein.	80.8413	1.13786	0.270295	4.20971	2.55702e-05	0.00328621
OS10G0155500	Similar to Aldose 1-epimerase-like protein.	249.13	0.557482	0.16889	3.30086	0.000963891	0.0426649
OS10G0170200	Similar to 40S ribosomal protein S20 (S22) (Fragment).	738.002	0.680683	0.15961	4.26468	2.00192e-05	0.00285128
OS10G0369600	Similar to GRAS transcription factor (Fragment).	897.024	-0.449082	0.138236	-3.24867	0.00115945	0.0481668
OS10G0411700	Similar to S28 ribosomal protein (Fragment).	1196.74	0.534502	0.155107	3.44602	0.000568911	0.0305747
OS10G0442400	Similar to UDP-glucoronosyl and UDP-glucosyl transferase family protein, expressed.	225.353	1.51609	0.442948	3.42274	0.000619941	0.0319075
OS10G0456900	Similar to Midasin.	178.166	1.03148	0.202501	5.0937	3.51146e-07	0.000140945
OS10G0462800	Component of the plastid-encoded plastid RNA polymerase (PEP), peripheral subunit of PEP complex, OsPAP1/OspTAC3, Early chloroplast development	149.145	0.731805	0.213677	3.42482	0.0006152	0.0318623
OS10G0462900	Similar to mitochondrial chaperonin-60.	475.116	0.563038	0.171852	3.2763	0.00105177	0.0451954
OS10G0463800	Domain of unknown function, DUF1338, containing green-plant-unique protein, Regulation of starch synthesis and amyloplast development, Peripheral endosperm development	252.544	0.790839	0.221861	3.56456	0.000364462	0.0221194
OS10G0466700	Similar to 60S ribosomal protein L17.	604.335	0.631147	0.15486	4.07559	4.5897e-05	0.00515236
OS10G0489000	Similar to FIP1.	60.0337	-1.23399	0.315195	-3.915	9.04042e-05	0.00835931
OS10G0495600	Similar to DNA-directed RNA polymerase.	168.791	1.11989	0.24427	4.58463	4.54799e-06	0.00104314
OS10G0509401	Conserved hypothetical protein.	334.151	1.65951	0.459398	3.61235	0.000303434	0.0199217
OS10G0517500	Cys/Met metabolism, pyridoxal phosphate-dependent enzyme domain containing protein.	705.417	1.22971	0.291161	4.22348	2.4056e-05	0.0031707
OS10G0529600	Hypothetical protein.	522.751	-0.467617	0.141076	-3.31466	0.000917553	0.0416579
OS10G0541000	Similar to Seven transmembrane protein Mlo2.	597.383	-0.545215	0.167857	-3.24809	0.00116183	0.0481668
OS10G0553800	Flavin-containing monooxygenase FMO family protein.	1162.98	-0.579814	0.136202	-4.25703	2.07164e-05	0.00292698
OS10G0564300	Similar to 60S ribosomal protein L27.	450.379	0.689838	0.163905	4.20876	2.56778e-05	0.00328621
OS11G0105400	Ribosomal protein L10 family protein.	88.398	0.944932	0.254304	3.71576	0.000202597	0.0144861
OS11G0115350	Similar to Non-specific lipid-transfer protein 2.	28.3312	2.23344	0.62432	3.5774	0.000347031	0.0215323
OS11G0127900	Similar to 40S ribosomal protein S16.	805.812	0.680792	0.146176	4.65734	3.2032e-06	0.000844355
OS11G0132600	Similar to Arabinoxylan arabinofuranohydrolase isoenzyme AXAH-II.	147.566	1.1429	0.330372	3.45943	0.000541321	0.0294162
OS11G0147800	Similar to Wali7 protein (Fragment).	24363.2	0.557213	0.144942	3.84437	0.000120862	0.00997447
OS11G0153400	Similar to Rac GTPase activating protein 3 (Fragment).	296.646	-0.639001	0.181166	-3.52715	0.00042006	0.0246314
OS11G0155600	Conserved hypothetical protein.	646.525	-0.884211	0.24597	-3.5948	0.000324644	0.0206987
OS11G0167800	Similar to Anth (Pollen-specific desiccation-associated LLA23 protein).	3954.98	0.717293	0.167191	4.29025	1.7847e-05	0.00260493
OS11G0168200	Ribosomal large subunit protein L3B, Regulation of leaf morphology and plant architecture	1067.94	0.613103	0.160832	3.81208	0.000137801	0.0109135
OS11G0233400	Similar to cDNA clone:J033099F01, full insert sequence.	80.1675	-9.81416	1.20796	-8.12455	4.49019e-16	2.64338e-12
OS11G0240600	Alpha/beta hydrolase fold-3 domain containing protein.	407.125	0.933104	0.219493	4.25119	2.1264e-05	0.0029805
OS11G0247300	Alpha-tubulin protein, Cell elongation and division	1019.39	0.587734	0.146814	4.00325	6.2479e-05	0.00630538
OS11G0256000	Hypothetical conserved gene.	116.042	0.97881	0.285662	3.42646	0.0006115	0.0318623
OS11G0256050	Hypothetical conserved gene.	56.0032	1.66435	0.416869	3.99249	6.53839e-05	0.00648733
OS11G0298400	Protein of unknown function DUF663 domain containing protein.	313.478	0.514887	0.15814	3.25591	0.00113031	0.0473614
OS11G0433900	Similar to 60S ribosomal protein L38.	239.453	0.606101	0.186304	3.25329	0.00114076	0.047536
OS11G0521500	Similar to Acyl carrier protein, chloroplast precursor (ACP) (ACP05) (Clone 29C08).	623.167	0.492512	0.143956	3.42127	0.000623299	0.0319075
OS11G0525600	Similar to Alpha-mannosidase.	110.615	1.50377	0.338054	4.44832	8.65444e-06	0.00155965
OS11G0562100	Squalene cyclase domain containing protein.	541.62	0.863347	0.136457	6.32688	2.5017e-10	4.90917e-07
OS11G0579800	Gar1 protein RNA-binding region family protein.	44.54	1.32433	0.345688	3.83099	0.000127628	0.0103873
OS11G0599200	UDP-glucuronosyl/UDP-glucosyltransferase family protein.	5065.91	0.650355	0.165043	3.94052	8.13038e-05	0.0076378
OS11G0634500	40S ribosomal protein S29.	494.421	0.643755	0.152266	4.22783	2.35952e-05	0.0031707
OS11G0660500	Translationally controlled tumor protein, Mercury tolerance	19843.3	0.555807	0.172073	3.23006	0.00123762	0.0499033
OS11G0677000	Similar to NB-ARC domain containing protein, expressed.	40.0036	-1.67188	0.431631	-3.87339	0.000107331	0.0091133
OS12G0105200	Similar to mRNA turnover protein 4.	60.1842	1.06874	0.32725	3.26583	0.00109143	0.0464475
OS12G0107300	Conserved hypothetical protein.	154.85	-0.696247	0.214931	-3.2394	0.00119782	0.0490827
OS12G0119000	Cytochrome P450 family protein.	89.6159	0.84091	0.246905	3.4058	0.000659711	0.033289
OS12G0124200	Similar to 40S ribosomal protein S16.	601.775	0.683523	0.171307	3.99006	6.60565e-05	0.00651746
OS12G0128700	Similar to Arabinoxylan arabinofuranohydrolase isoenzyme AXAH-II.	398.01	0.97296	0.270998	3.59028	0.000330317	0.0209846
OS12G0150100	Similar to 60S ribosomal protein L26A.	348.882	0.903963	0.187145	4.83028	1.36341e-06	0.000415158
OS12G0165900	Hypothetical conserved gene.	218.464	-1.02252	0.182731	-5.59578	2.19631e-08	1.76314e-05
OS12G0166500	Similar to Nrap protein, expressed.	118.476	1.23042	0.248476	4.95187	7.3503e-07	0.000254537
OS12G0170700	Conserved hypothetical protein.	194.82	0.860715	0.199477	4.31486	1.59706e-05	0.00243153
OS12G0178700	Similar to ARC5 (ACCUMULATION AND REPLICATION OF CHLOROPLAST 5); GTP binding / GTPase.	159.445	0.900011	0.274043	3.2842	0.00102272	0.0444882
OS12G0235200	Conserved hypothetical protein.	69.6233	0.989462	0.293707	3.36888	0.000754745	0.0364195
OS12G0235800	Similar to Argininosuccinate synthase (Fragment).	210.997	0.859648	0.243022	3.53732	0.000404207	0.024036
OS12G0562100	Major facilitator superfamily, general substrate transporter domain containing protein.	623.876	-0.643548	0.16503	-3.89957	9.63621e-05	0.00872744
OS12G0567700	Similar to 60S ribosomal protein L2 (Fragment).	1175.07	0.582753	0.128459	4.53648	5.72011e-06	0.00117659
OS12G0568750	Hypothetical protein.	91.7889	2.22411	0.667954	3.32973	0.000869298	0.0398771
OS12G0575300	Conserved hypothetical protein.	48.1151	1.38194	0.366887	3.76667	0.000165441	0.0124274
OS12G0575400	Conserved hypothetical protein.	48.1151	1.38194	0.366887	3.76667	0.000165441	0.0124274
OS12G0576100	Conserved hypothetical protein.	61.8637	1.44644	0.327238	4.42016	9.86264e-06	0.00169111
OS12G0606100	Hypothetical conserved gene.	146.527	1.87937	0.495857	3.79015	0.000150556	0.0116112
OS12G0609800	WD40/YVTN repeat-like domain containing protein.	226.898	1.02247	0.200516	5.09919	3.41115e-07	0.000140103
OS12G0640600	Similar to Carotenoid cleavage dioxygenase (Fragment).	11836	-0.360632	0.108626	-3.31993	0.0009004	0.0409844

## Sheet: Colorado_TF
	Annotation	baseMean	log2FoldChange	lfcSE	stat	pvalue	padj
OS03G0838900	Mitochodrial transcription termination factor-related domain containing protein.	3869.88	-0.52523	0.149141	-3.52169	0.000428804	0.0247487
OS03G0851000	Similar to Transcription factor homolog BTF3-like protein.	128.488	1.12509	0.294669	3.81813	0.000134466	0.0107836
OS06G0592500	Similar to Ethylene-responsive transcriptional coactivator.	121.292	1.4062	0.307537	4.57248	4.81994e-06	0.00106607
OS07G0679700	Transcriptional factor B3 family protein.	979.476	0.546342	0.126055	4.33416	1.46319e-05	0.00230727
OS07G0686100	Drought stress-related bZIP transcription factor, Positive regulation of drought and oxidative tolerance	58.6565	-1.02316	0.302663	-3.38053	0.000723467	0.0355403
OS10G0369600	Similar to GRAS transcription factor (Fragment).	897.024	-0.449082	0.138236	-3.24867	0.00115945	0.0481668

## Sheet: Colorado_ethylene
	Annotation	baseMean	log2FoldChange	lfcSE	stat	pvalue	padj
None

## Sheet: Antonio_30vs30MCP
	Annotation	baseMean	log2FoldChange	lfcSE	stat	pvalue	padj
EPlOSAG00000008502		3440.76	-1.73551	0.24999	-6.9423	3.85759e-12	5.9889e-09
EPlOSAG00000025431		287.216	2.36617	0.414843	5.70377	1.17185e-08	6.0643e-06
OS01G0106500	Conserved hypothetical protein.	81.399	-1.05047	0.308044	-3.41011	0.000649363	0.0241207
OS01G0143300	Similar to Glycine-rich protein (Fragment).	155.935	-0.796911	0.21255	-3.74928	0.00017734	0.00921605
OS01G0148700	Protein of unknown function DUF1677, Oryza sativa family protein.	541.904	-0.537597	0.130006	-4.13518	3.54681e-05	0.002754
OS01G0165200	Kelch-type beta propeller domain containing protein.	19.402	2.26406	0.567075	3.99253	6.53728e-05	0.00438092
OS01G0180800	Heat shock protein Hsp70 family protein.	3547.64	0.337048	0.102048	3.30284	0.000957094	0.0316727
OS01G0183100	Cytochrome cd1-nitrite reductase-like, C-terminal haem d1 domain containing protein.	219.324	-0.849462	0.192871	-4.4043	1.06124e-05	0.00124345
OS01G0191100	Similar to Acidic ribosomal protein P2a-4 (Fragment).	710.234	-0.980813	0.256289	-3.82698	0.000129727	0.00731793
OS01G0192000	CCCH-type zinc finger protein, Negative regulator for leaf senescence	694.442	-0.69841	0.145347	-4.80512	1.54659e-06	0.000304801
OS01G0193500	Conserved hypothetical protein.	22.1456	2.94801	0.886609	3.32504	0.000884057	0.0300997
OS01G0205500	Similar to 60S ribosomal protein L11-2 (L16). Splice isoform 2.	814.484	-0.678644	0.14681	-4.6226	3.78953e-06	0.000578679
OS01G0214800	Lipase, GDSL domain containing protein.	978.137	-0.526177	0.160723	-3.27382	0.00106105	0.0336181
OS01G0235700	Similar to BHLH transcription factor (Fragment).	567.194	1.23862	0.223351	5.54563	2.92903e-08	1.26902e-05
OS01G0250600	Conserved hypothetical protein.	256.958	-0.670314	0.177384	-3.77888	0.000157537	0.00845796
OS01G0251100	Similar to 50S ribosomal protein L3-2, chloroplast precursor.	130.939	-1.06288	0.234592	-4.53075	5.8775e-06	0.000782127
OS01G0266200	Conserved hypothetical protein.	905.094	0.567247	0.143999	3.93923	8.17421e-05	0.00517978
OS01G0280400	DNA-binding protein.	99.1953	-0.806338	0.240381	-3.35441	0.000795335	0.0277658
OS01G0304000	Similar to Ribosomal protein L29.	891.642	-0.707952	0.193312	-3.66223	0.00025003	0.0118131
OS01G0316600	Similar to pre-mRNA-splicing factor SF2.	3427.74	0.443662	0.110368	4.01985	5.82345e-05	0.00395603
OS01G0328400	Ubiquitin.	1743.61	-0.700267	0.189549	-3.69439	0.000220416	0.010686
OS01G0332100	Similar to Neutral invertase-like protein (Fragment).	417.697	-1.0538	0.270698	-3.89289	9.90571e-05	0.0060043
OS01G0348700	Similar to 60S ribosomal protein L23a (L25).	815.044	-0.676874	0.171556	-3.9455	7.9635e-05	0.00511586
OS01G0357800	Pentatricopeptide repeat domain containing protein.	1817.07	0.475125	0.118128	4.02211	5.76802e-05	0.0039362
OS01G0358400	Similar to 40S ribosomal protein S4.	624.488	-0.653387	0.151767	-4.30519	1.66842e-05	0.00167111
OS01G0361500	Phospholipid/glycerol acyltransferase domain containing protein.	2481.73	0.381363	0.105307	3.62144	0.000292967	0.0133447
OS01G0375000	GTP1/OBG domain containing protein.	397.484	-0.666555	0.185198	-3.59916	0.000319248	0.0140938
OS01G0504500	Similar to Transparent testa 12 protein.	179.882	-0.772316	0.182278	-4.23702	2.26502e-05	0.00203221
OS01G0511200	Conserved hypothetical protein.	285.602	-0.579134	0.168967	-3.42751	0.000609147	0.0229864
OS01G0513800	Similar to Brix domain containing protein 1 homolog.	398.53	-0.55779	0.175844	-3.17207	0.00151357	0.0433814
OS01G0532300	Conserved hypothetical protein.	196.626	-1.0673	0.233614	-4.56867	4.9083e-06	0.000708849
OS01G0628900	Cytochrome P450 family protein.	178.147	-0.936809	0.257842	-3.63326	0.000279861	0.0129055
OS01G0642900	Nucleic acid-binding, OB-fold domain containing protein.	58.7255	-0.956685	0.305953	-3.1269	0.0017666	0.0485423
OS01G0654100	Similar to CTP synthase (EC 6.3.4.2) (UTP--ammonia ligase) (CTP synthetase).	359.901	1.2971	0.196079	6.6152	3.71054e-11	4.60849e-08
OS01G0663051	Similar to SANT/MYB protein.	22.7815	2.85881	0.838164	3.4108	0.00064773	0.0241207
OS01G0678500	Voltage-gated Ca2+ channel protein, Elicitor-induced defense reponses, Hypersensitive cell death, Activation of MAPK cascade	595.982	0.923357	0.141333	6.5332	6.43776e-11	7.05503e-08
OS01G0681600	Hypothetical conserved gene.	3868.41	0.559292	0.156178	3.58111	0.000342137	0.0148794
OS01G0686800	Protein containing the WD-40 repeat, Innate immunuty	1525.85	-0.880527	0.201879	-4.36165	1.29084e-05	0.00139816
OS01G0690800	Protein kinase, core domain containing protein.	77.4983	-0.826527	0.259048	-3.19063	0.00141962	0.0410038
OS01G0706100	Conserved hypothetical protein.	35.9578	-1.29352	0.372699	-3.47067	0.000519158	0.0204913
OS01G0719100	Similar to RING finger and CHY zinc finger domain-containing protein 1.	15445.1	0.518313	0.120833	4.28949	1.79085e-05	0.00175598
OS01G0723200	Similar to 40S ribosomal protein S19-like.	785.431	-0.819985	0.140847	-5.82183	5.82058e-09	3.38867e-06
OS01G0748800	Similar to ZCN12.	59.7355	1.24986	0.390729	3.19878	0.00138008	0.0401734
OS01G0751600	Class III lipase, Regulation of tillering, plant height, and spikelet fertility	21.5879	4.47894	0.782481	5.72402	1.04031e-08	5.53745e-06
OS01G0752300	Similar to 60S ribosomal protein L18a-1.	1213.93	-0.732576	0.130684	-5.60571	2.07408e-08	9.66004e-06
OS01G0763000	Protein of unknown function DUF2039 domain containing protein.	176.112	-0.830822	0.221598	-3.74923	0.000177378	0.00921605
OS01G0764000	Similar to Glutathione S-transferase I (EC 2.5.1.18) (GST-I) (GST-29) (GST class- phi).	3341.95	-1.01975	0.111234	-9.16762	4.83593e-20	4.50467e-16
OS01G0767100	Similar to Lysosomal Pro-X carboxypeptidase.	244.399	0.515554	0.163573	3.15182	0.00162254	0.0456495
OS01G0768600	Conserved hypothetical protein.	54.664	1.72221	0.416698	4.133	3.58055e-05	0.00275643
OS01G0768700	Conserved hypothetical protein.	289.432	-0.484408	0.148608	-3.25963	0.00111558	0.0348395
OS01G0771100	Mitochondrial glycoprotein family protein.	112.129	-0.837368	0.226177	-3.70226	0.000213685	0.0105038
OS01G0804400	Cytochrome P450 family protein.	1372.27	-0.54188	0.16968	-3.19353	0.00140543	0.0406571
OS01G0812800	Ribosomal protein L30e domain containing protein.	56.4929	-1.45852	0.463337	-3.14787	0.00164465	0.046075
OS01G0815800	Similar to 60S ribosomal protein L24-A (L30A) (RP29) (YL21).	1555.69	-0.702139	0.13705	-5.12324	3.0033e-07	9.17237e-05
OS01G0823300	Similar to Ribosomal protein S26.	401.138	-0.990095	0.202613	-4.88664	1.02571e-06	0.000235913
OS01G0825800	Amino acid transporter, transmembrane domain containing protein.	303.759	-1.07027	0.24617	-4.34768	1.37584e-05	0.00146468
OS01G0829000	Thioredoxin-like fold domain containing protein.	370.549	-0.616016	0.183102	-3.36433	0.000767289	0.0269201
OS01G0834500	Similar to 40S ribosomal protein S23 (S12).	1258.87	-0.637551	0.127586	-4.99703	5.82194e-07	0.000154947
OS01G0834600	40S ribosomal protein S23.	570.848	-0.675781	0.162721	-4.153	3.28142e-05	0.00257669
OS01G0837600	Similar to plant-specific domain TIGR01589 family protein.	517.282	-0.886703	0.210776	-4.20684	2.58969e-05	0.00218307
OS01G0839300	Similar to 50S ribosomal protein L17.	103.985	-0.955811	0.303291	-3.15146	0.00162456	0.0456495
OS01G0840100	Heat shock protein Hsp70 family protein.	6638.93	0.546165	0.153993	3.54668	0.000390117	0.0164061
OS01G0851700	Similar to Cytosolic starch phosphorylase (Fragment).	4375.38	-0.625805	0.151719	-4.12476	3.71122e-05	0.00282204
OS01G0855200	Tetratricopeptide-like helical domain containing protein.	463.365	-0.989951	0.151422	-6.5377	6.24739e-11	7.05503e-08
OS01G0860300	Similar to Ribosomal protein L1.	219.011	-0.644071	0.194013	-3.31973	0.000901035	0.0304651
OS01G0869000	Protein of unknown function DUF639 family protein.	1935.01	0.347549	0.108075	3.21581	0.00130076	0.0386492
OS01G0872800	Similar to 3-phosphoinositide-dependent protein kinase-1 (Fragment).	768.533	0.502255	0.148914	3.37278	0.00074414	0.0265073
OS01G0873800	Conserved hypothetical protein.	547.335	0.467095	0.140834	3.31663	0.000911099	0.030694
OS01G0880200	Glycosyl transferase, family 8 protein.	149.765	1.0775	0.257654	4.18195	2.89015e-05	0.00234102
OS01G0888500	Similar to Phosphoribosylformylglycinamidine synthase.	609.375	-0.618107	0.156264	-3.95552	7.6367e-05	0.00493999
OS01G0896700	Similar to 60S ribosomal protein L5.	2652.36	-0.724367	0.146902	-4.93095	8.18303e-07	0.000192974
OS01G0896800	Ribosomal protein L18/L5 domain containing protein.	1288.08	-0.567066	0.130279	-4.35271	1.34465e-05	0.00144418
OS01G0901600	Similar to 4-coumarate--CoA ligase-like 6.	54.5444	-2.23672	0.458579	-4.87751	1.07436e-06	0.000240561
OS01G0908200	Member of the Bric-a-Brac/Tramtrack/Broad (BTB) family, BT1/BT2 ortholog, Negative regulation of nitrate uptake and nitrogen use efficiency	328.95	-0.719414	0.176397	-4.07838	4.53502e-05	0.00330029
OS01G0916600	RNA recognition motif, glycine rich protein domain containing protein.	156.691	-1.07046	0.269974	-3.96505	7.33802e-05	0.00480736
OS01G0931100	Conserved hypothetical protein.	798.214	0.539238	0.171948	3.13605	0.00171238	0.0473318
OS01G0939450	Non-protein coding transcript.	162.258	-0.637744	0.192809	-3.30765	0.00094084	0.0314683
OS01G0940000	Cytokinin oxidase/dehydrogenase, Crown root formation	594.415	1.05493	0.190672	5.53268	3.15371e-08	1.33531e-05
OS01G0944700	Similar to Beta-1, 3-glucanase precursor.	15.3427	3.65161	1.16399	3.13716	0.00170596	0.0472243
OS01G0948200	Similar to GRAS family transcription factor containing protein.	203.788	-1.02932	0.220772	-4.66237	3.12595e-06	0.000496363
OS01G0950300	Conserved hypothetical protein.	67.6045	-0.860388	0.272872	-3.15308	0.00161556	0.0455339
OS01G0951200	Similar to Orotidine 5'-phosphate decarboxylase (EC 4.1.1.23) (OMP decarboxylase) (OMPDCase) (OMPdecase) (Uridine 5'-monophosphate synthase) (UMP synthase).	495.786	-0.63296	0.166882	-3.79286	0.000148922	0.00811235
OS01G0952500	A-type response regulator, Cytokinin signaling	855.655	1.40126	0.196949	7.11484	1.12042e-12	2.08735e-09
OS01G0955700	CRT-like transporter, Glutathione homeostasis, Arsenic tolerance	180.314	-0.92148	0.184709	-4.98882	6.075e-07	0.00015722
OS01G0962600	Similar to 40S ribosomal protein S10-1.	121.527	-0.952223	0.274189	-3.47287	0.000514919	0.0203672
OS01G0966300	Similar to Mitochondrial processing peptidase.	219.528	-0.703278	0.200659	-3.50484	0.000456877	0.0187068
OS01G0976800	GATA transcription factor, Regulation of fertility conversion of two-line hybrid tms5 mutant rice	62.3513	-1.00679	0.311811	-3.22885	0.00124289	0.037641
OS02G0102400	Ribosomal protein S5 family protein.	268.366	-0.709764	0.179663	-3.95052	7.79813e-05	0.00502696
OS02G0102700	Similar to AGL157Cp.	484.889	-0.546365	0.165318	-3.30494	0.000949959	0.0316727
OS02G0103900	U3 small nucleolar RNA-associated protein 6 domain containing protein.	182.114	-0.844789	0.225342	-3.74893	0.000177593	0.00921605
OS02G0106001	Conserved hypothetical protein.	1437.58	-0.792102	0.205973	-3.84566	0.000120229	0.00695611
OS02G0110400	Sugar transporter, conserved site domain containing protein.	170.285	-0.639022	0.198564	-3.21821	0.00128994	0.0383892
OS02G0111700	Similar to 60S ribosomal protein L37-A (L37-1).	637.706	-0.77884	0.156118	-4.98878	6.07615e-07	0.00015722
OS02G0120900	Tetrahydrofolate dehydrogenase/cyclohydrolase family protein.	447.625	-0.623824	0.134583	-4.63524	3.56527e-06	0.000548934
OS02G0131050	Hypothetical gene.	376.698	1.34869	0.379706	3.55194	0.0003824	0.0161179
OS02G0134300	Protein of unknown function DUF701, zinc-binding putative family protein.	1430.19	-0.378622	0.10077	-3.75728	0.000171767	0.00903962
OS02G0135700	DNA polymerase V family protein.	360.42	-0.440173	0.136761	-3.21855	0.00128843	0.0383892
OS02G0139400	Similar to Squamosa promoter-binding-like protein 3.	2061.1	0.517637	0.107748	4.80413	1.55427e-06	0.000304801
OS02G0162500	Similar to 40S ribosomal protein S14.	1989.88	-0.50501	0.155263	-3.25262	0.00114347	0.0354906
OS02G0162600	Conserved hypothetical protein.	247.346	-0.867996	0.18537	-4.68251	2.83386e-06	0.000463112
OS02G0162766	Hypothetical conserved gene.	132.864	1.10823	0.345347	3.20903	0.00133182	0.0391973
OS02G0169800	Armadillo-like helical domain containing protein.	171.823	0.629573	0.182247	3.4545	0.000551312	0.0214873
OS02G0206100	UDP-glucuronosyl/UDP-glucosyltransferase family protein.	524.399	-0.76073	0.203901	-3.73088	0.000190809	0.00973908
OS02G0208500	Conserved hypothetical protein.	49.0607	2.08653	0.565075	3.69248	0.000222082	0.0107186
OS02G0220500	Elongation factor 1-gamma (EF-1-gamma) (eEF-1B gamma).	1652.18	-0.553285	0.13058	-4.23714	2.26383e-05	0.00203221
OS02G0229000	Similar to 40S ribosomal protein S19-like.	797.658	-0.702298	0.213593	-3.28802	0.00100896	0.0327264
OS02G0259850	Hypothetical gene.	137.375	1.23207	0.2846	4.32911	1.49715e-05	0.0015582
OS02G0266100	Zinc finger, U1-C type domain containing protein.	762.035	-0.439101	0.11512	-3.81429	0.000136573	0.00761782
OS02G0284600	Similar to 60S ribosomal protein L27.	1024.33	-0.725711	0.228094	-3.18163	0.00146447	0.0421685
OS02G0318450	ABC transporter-like domain containing protein.	153.094	0.90213	0.260434	3.46394	0.000532319	0.0208781
OS02G0318500	ABC transporter-like domain containing protein.	77.4912	1.55576	0.453033	3.43409	0.000594546	0.0225588
OS02G0332200	Similar to T-complex protein 1 delta subunit.	578.303	-0.456333	0.112736	-4.04781	5.1698e-05	0.00364824
OS02G0470600	Similar to phosphoinositide binding.	112.777	1.70795	0.466239	3.66324	0.00024904	0.0118057
OS02G0478600	Similar to 40S ribosomal protein S15A.	889.765	-0.635233	0.147243	-4.31419	1.60189e-05	0.00162191
OS02G0478700	Ribosomal protein S27.	1129.52	-0.626579	0.137943	-4.54231	5.56419e-06	0.000759609
OS02G0481000	Translation protein SH3-like domain containing protein.	218.071	-0.676689	0.167092	-4.04979	5.12637e-05	0.0036452
OS02G0489400	Similar to 40S ribosomal protein S8.	954.546	-0.803723	0.197471	-4.07009	4.6995e-05	0.00339348
OS02G0519900	Similar to Elongation factor EF-2 (Fragment).	7196.22	-0.381092	0.118114	-3.22649	0.00125319	0.0377172
OS02G0534800	Similar to 40S ribosomal protein S14 (Clone MCH2).	759.911	-0.601596	0.130826	-4.59843	4.2568e-06	0.000629399
OS02G0536500	Similar to H0622F05.5 protein.	120.1	-0.728826	0.232614	-3.13321	0.00172907	0.0476518
OS02G0541325	Similar to Serine decarboxylase.	389.12	-1.11168	0.142767	-7.78672	6.87701e-15	3.20297e-11
OS02G0576700	Nucleosome assembly protein (NAP) family protein, H3/H4 histone chaperone, Abiotic stress response and adaptation	882.143	-0.6671	0.17438	-3.82555	0.000130483	0.00732197
OS02G0581400	Conserved hypothetical protein.	491.969	0.654722	0.18985	3.44862	0.000563457	0.0217436
OS02G0591700	Similar to Candida glabrata strain CBS138 chromosome L complete sequence.	1318.46	-0.767964	0.222705	-3.44835	0.000564013	0.0217436
OS02G0591800	Brix domain containing protein.	199.599	-0.907126	0.225698	-4.0192	5.83955e-05	0.00395603
OS02G0611400	Pentatricopeptide repeat domain containing protein.	217.656	-0.729252	0.17676	-4.12567	3.69658e-05	0.00282204
OS02G0617700	Nucleic acid-binding, OB-fold domain containing protein.	46.9737	-1.38466	0.355465	-3.89536	9.80544e-05	0.00596978
OS02G0618250	Similar to H/ACA ribonucleoprotein complex subunit 3-like protein.	384.922	-0.866768	0.203156	-4.26652	1.98542e-05	0.00189684
OS02G0622300	Ribosomal protein L14 family protein.	997.944	-0.724916	0.163441	-4.43534	9.1929e-06	0.0011121
OS02G0622500	Conserved hypothetical protein.	1421.41	0.474399	0.15015	3.15951	0.00158034	0.0448123
OS02G0633200	Pentatricopeptide repeat domain containing protein.	56.2706	-1.15367	0.331587	-3.47925	0.00050282	0.0200161
OS02G0633300	EspB-like protein.	152.94	0.887324	0.241455	3.67491	0.000237937	0.011337
OS02G0647900	Similar to Fatty aldehyde dehydrogenase 1.	317.407	0.823813	0.185018	4.45262	8.48288e-06	0.0010466
OS02G0653300	Conserved hypothetical protein.	15.0493	-3.02895	0.682068	-4.44084	8.96103e-06	0.00109114
OS02G0671400	Hypothetical gene.	546.167	0.8421	0.158931	5.29854	1.16733e-07	4.0273e-05
OS02G0672200	Similar to AGO1 homologous protein.	1475.83	0.513478	0.148923	3.44793	0.000564891	0.0217436
OS02G0682600	Zinc finger, Tim10/DDP-type family protein.	195.485	-0.771475	0.213299	-3.61687	0.000298181	0.0135161
OS02G0686600	Metal-dependent protein hydrolase family protein.	263.252	-0.674696	0.162488	-4.15228	3.29175e-05	0.00257669
OS02G0696650	Hypothetical gene.	266.342	0.638356	0.186233	3.42773	0.000608652	0.0229864
OS02G0699600	Similar to 60S ribosomal protein L12.	1253.83	-0.831398	0.233368	-3.5626	0.000367202	0.0155477
OS02G0717800	Similar to 60S ribosomal protein l31 (Fragment).	1689.65	-0.659695	0.156805	-4.2071	2.58672e-05	0.00218307
OS02G0719800	Similar to AML1.	1154.17	0.444872	0.140862	3.15821	0.00158743	0.0448767
OS02G0741500	Ribbon-helix-helix domain containing protein.	304.58	0.755841	0.227346	3.32462	0.000885379	0.0300997
OS02G0742051	Hypothetical conserved gene.	107.192	0.909708	0.286872	3.17113	0.00151846	0.0434546
OS02G0743400	PIN protein, Auxin efflux carrier, Auxin transport and signaling, "Root, shoot and inflorescence development"	520.88	1.18406	0.346488	3.41732	0.000632405	0.0237056
OS02G0750500	Methyltransferase type 11 domain containing protein.	202.419	-0.631589	0.186095	-3.39391	0.000689013	0.0252683
OS02G0752800	Similar to Dehydration responsive element binding protein 2B (DREB2B protein).	11956.8	-0.343616	0.0890461	-3.85886	0.000113916	0.00669484
OS02G0755900	UDP-glucuronosyl/UDP-glucosyltransferase domain containing protein.	19.6134	3.26182	0.994413	3.28015	0.00103752	0.0332685
OS02G0758000	Similar to Low molecular weight heat shock protein precursor (Mitochondrial small heat shock protein 22).	754.265	0.831939	0.243414	3.4178	0.000631298	0.0237056
OS02G0761900	Dimethylmenaquinone methyltransferase family protein.	1054.24	-0.349356	0.0989086	-3.53211	0.000412253	0.0171435
OS02G0771700	Glycoside hydrolase, family 17 protein.	40.7877	1.76312	0.421193	4.18601	2.83906e-05	0.00230968
OS02G0775100	Manganese (Mn) cation diffusion facilitator (Mn-CDF), Mn tolerance	784.773	0.513103	0.152976	3.35415	0.000796099	0.0277658
OS02G0777400	ERECTA family protein, OsERECTA2 receptor-like kinase, Regulation of cell proliferation and cell growth, Regulation of germline cell specification during megasporogenesis	17.7913	3.27666	0.886923	3.69442	0.000220391	0.010686
OS02G0777800	Protein kinase, catalytic domain domain containing protein.	110.486	1.07165	0.326932	3.27788	0.00104588	0.0333644
OS02G0782300	Similar to Heat shock-like protein.	1303.45	0.56306	0.132188	4.25954	2.04852e-05	0.0018987
OS02G0785800	Similar to Ribosomal protein L35A.	1479.98	-0.520722	0.127319	-4.08992	4.31531e-05	0.00316513
OS02G0788400	Similar to Eukaryotic translation initiation factor 3 subunit-like protein.	981.25	-0.426785	0.124263	-3.43452	0.000593614	0.0225588
OS02G0797200	Similar to 60S ribosomal protein L39.	682.303	-0.682516	0.199539	-3.42047	0.000625141	0.023528
OS02G0804100	Similar to predicted protein.	324.43	-0.727329	0.224403	-3.24117	0.00119041	0.0365361
OS02G0813800	Similar to STYLOSA protein.	364.934	0.677379	0.158997	4.26032	2.04132e-05	0.0018987
OS02G0814700	Similar to Ribosomal Pr 117 (Fragment).	1522.52	-0.798824	0.188975	-4.22715	2.36673e-05	0.00207982
OS02G0815000	Similar to 60S ribosomal protein L37 (G1.16).	217.133	-0.766821	0.233659	-3.28179	0.00103151	0.0331327
OS02G0821200	Ribosomal protein L28e domain containing protein.	1072.51	-0.769115	0.184827	-4.16127	3.16482e-05	0.00250896
OS02G0821800	Similar to Fibrillarin-2.	342.125	-0.686151	0.190444	-3.6029	0.000314689	0.013976
OS02G0823100	Plasma membrane intrinsic protein, Promotion of plant tolerance to water deficit and growth	1113.46	-0.744669	0.126358	-5.89334	3.78477e-09	2.27453e-06
OS02G0830801	Similar to binding.	122.303	0.970698	0.285291	3.40249	0.000667759	0.0247323
OS03G0103200	Similar to Physical impedance induced protein.	71.4817	3.09046	0.827354	3.73536	0.00018745	0.00962035
OS03G0122000	Serine/threonine protein kinase domain containing protein.	379.476	0.840415	0.176217	4.76919	1.84966e-06	0.000344591
OS03G0122600	MIKC-type MADS-box protein, Flowering activator, Short-day/long-day promotion of flowering	1218.29	-0.325464	0.0960932	-3.38696	0.000706717	0.025665
OS03G0139100	Similar to Ribosomal Pr 117 (Fragment).	2389.26	-0.791813	0.145524	-5.44112	5.29475e-08	2.09875e-05
OS03G0140200	Similar to Cytochrome P450 86A1 (EC 1.14.-.-) (CYPLXXXVI) (P450-dependent fatty acid omega-hydroxylase).	42.3344	2.89385	0.701543	4.12498	3.70761e-05	0.00282204
OS03G0140700	Tetratricopeptide-like helical domain containing protein.	802.252	-0.654166	0.180811	-3.61795	0.000296947	0.013493
OS03G0141000	60S ribosomal protein L21.	845.009	-0.828083	0.161785	-5.11842	3.08106e-07	9.25809e-05
OS03G0147400	Putative citrate transporter, Citrate-metal hydrogen symport (CitMHS) family protein, Citrate transport and distribution during leaf development	9283.57	0.558599	0.134112	4.16517	3.11119e-05	0.00248761
OS03G0154700	Similar to 40S ribosomal protein S9.	2207.36	-0.595778	0.147554	-4.0377	5.39777e-05	0.00377013
OS03G0161000	Conserved hypothetical protein.	613.57	0.512009	0.136676	3.74615	0.000179568	0.00929265
OS03G0161900	Similar to Isoform 2 of Heat stress transcription factor A-2d.	7752.52	0.621969	0.110641	5.62149	1.89315e-08	9.28143e-06
OS03G0177000	Acyl-CoA N-acyltransferase domain containing protein.	310.597	0.762674	0.14145	5.39181	6.9753e-08	2.70729e-05
OS03G0177400	EF-1 alpha.	8708.77	-0.538596	0.11795	-4.56632	4.96359e-06	0.00071132
OS03G0177500	EF-1 alpha.	6607.53	-0.540035	0.124515	-4.33709	1.4438e-05	0.00151113
OS03G0177900	EF-1 alpha.	7414.01	-0.56547	0.142231	-3.97571	7.01702e-05	0.00466882
OS03G0178000	EF-1 alpha.	7266.35	-0.557554	0.119868	-4.65141	3.29667e-06	0.000516108
OS03G0182600	Ribosomal protein S2 family protein.	1286.05	-0.79444	0.149067	-5.32942	9.8527e-08	3.59913e-05
OS03G0182700	Eukaryotic translation initiation factor 3 subunit 12 (eIF-3 p25) (eIF3k).	653.939	-0.455288	0.144803	-3.14418	0.00166554	0.0464507
OS03G0187000	Similar to EMB514.	225.866	-0.707598	0.195839	-3.61317	0.000302481	0.0136446
OS03G0195300	Similar to Low affinity sulphate transporter 3.	241.99	0.805047	0.19022	4.23219	2.3143e-05	0.00206294
OS03G0197050	Non-protein coding transcript.	254.949	0.742686	0.163784	4.53454	5.77287e-06	0.000773731
OS03G0200500	40S ribosomal protein S3a (CYC07 protein).	2839.04	-0.660224	0.1334	-4.9492	7.45189e-07	0.000180297
OS03G0203100	Nucleolar 27S pre-rRNA processing, Urb2/Npa2, C-terminal domain containing protein.	269.983	-0.863531	0.201841	-4.27826	1.88356e-05	0.00182338
OS03G0215700	Myosin II heavy chain-like family protein.	63.0523	1.12671	0.286353	3.9347	8.33023e-05	0.00522533
OS03G0218400	Similar to Hexose transporter.	4093.52	-0.606054	0.157627	-3.84486	0.000120622	0.00695721
OS03G0223100	Cytochrome P450 family protein.	702.035	-0.714662	0.1379	-5.18246	2.18983e-07	6.91468e-05
OS03G0225100	Mitogen-activated protein kinase (MAPK) kinase, Disease resistance, Drought tolerance	317.45	-0.582382	0.179986	-3.23571	0.00121342	0.0371199
OS03G0234200	Similar to Ubiquitin fusion protein (Fragment).	2174.03	-0.487513	0.120249	-4.05419	5.03091e-05	0.00359103
OS03G0237100	Similar to NADPH-dependent codeinone reductase (EC 1.1.1.247).	138.429	-0.734521	0.225923	-3.2512	0.00114918	0.0355045
OS03G0241200	Similar to NHP2-like protein 1 (High mobility group-like nuclear protein 2 homolog 1) ([U4/U6.U5] tri-snRNP 15.5 kDa protein) (OTK27).	1183.06	-0.601957	0.171395	-3.5121	0.000444579	0.0182837
OS03G0249400	Similar to 40S ribosomal protein S20 (S22) (Fragment).	130.16	-0.848496	0.235565	-3.60196	0.000315829	0.013976
OS03G0255400	FAR1 domain containing protein.	1102.84	0.408034	0.111927	3.64553	0.000266836	0.012459
OS03G0266900	Low molecular mass heat shock protein Oshsp17.3.	152.757	1.00054	0.298403	3.35297	0.000799479	0.0277879
OS03G0293000	Similar to DnaJ domain containing protein, expressed.	1227.28	0.492885	0.128223	3.84396	0.000121065	0.00696126
OS03G0296800	Mitochondrial carrier protein domain containing protein.	2106.46	-0.318346	0.0962425	-3.30774	0.000940511	0.0314683
OS03G0300300	WD40 repeat-like domain containing protein.	131.932	-1.0265	0.267186	-3.84189	0.000122091	0.00699861
OS03G0303100	Protein of unknown function DUF1645 family protein.	28.38	2.97683	0.876095	3.39784	0.000679194	0.0250067
OS03G0327800	NAC Family transcriptional activator, Abiotic stress response, Positive regulator of leaf senescence	431.306	-1.08143	0.180859	-5.97942	2.23937e-09	1.4386e-06
OS03G0337800	Similar to 60S ribosomal protein L19 (Fragment).	3977	-0.443913	0.124212	-3.57384	0.000351783	0.0151706
OS03G0341100	Similar to 60S ribosomal protein L18.	730.959	-0.768457	0.194818	-3.94449	7.99687e-05	0.00511964
OS03G0343500	Similar to 60S ribosomal protein L22-2.	680.894	-0.759612	0.196953	-3.85681	0.000114875	0.00672997
OS03G0345200	40S ribosomal protein S21.	1694.52	-0.580822	0.120124	-4.8352	1.33012e-06	0.00026935
OS03G0348800	Conserved hypothetical protein.	428.046	0.478222	0.152038	3.14541	0.00165855	0.0463251
OS03G0350100	SAR DNA-binding protein-2.	529.548	-0.708844	0.1588	-4.46376	8.0533e-06	0.00101034
OS03G0350300	Similar to SAR DNA-binding protein-like protein.	843.716	-0.577361	0.121979	-4.73328	2.20919e-06	0.000381084
OS03G0352300	Similar to Nucleolar protein.	371.907	-1.01176	0.216068	-4.68261	2.83248e-06	0.000463112
OS03G0370500	Similar to H/ACA ribonucleoprotein complex subunit 4 (EC 5.4.99.-) (Nucleolar protein NAP57 homolog) (Nopp-140 associated protein of 57 kDa homolog) (AtNAP57).	60.1665	-1.98268	0.308996	-6.41651	1.39438e-10	1.36722e-07
OS03G0379300	Helix-loop-helix DNA-binding domain containing protein.	106.979	-0.845832	0.26915	-3.14261	0.00167451	0.0466311
OS03G0390000	Similar to Ribosomal protein s6 RPS6-2.	1446.36	-0.488093	0.141621	-3.44646	0.000567987	0.0217728
OS03G0395900	Hypothetical conserved gene.	1843.94	0.380543	0.113842	3.34272	0.000829604	0.0286213
OS03G0401100	Similar to Protein kinase domain containing protein, expressed.	7949.98	0.43836	0.104017	4.2143	2.50556e-05	0.0021522
OS03G0408300	Similar to 60S ribosomal protein L27a-3.	1263.09	-0.791395	0.207857	-3.80741	0.000140431	0.00773215
OS03G0410900	Like-Sm ribonucleoprotein, core family protein.	97.5693	-0.946932	0.290375	-3.26106	0.00110997	0.0348125
OS03G0424500	Similar to 40S ribosomal protein S19-3.	1796.62	-0.744546	0.159697	-4.66226	3.12763e-06	0.000496363
OS03G0424800	Similar to 40S ribosomal protein S19-3.	2028.46	-0.788352	0.15462	-5.09864	3.42102e-07	9.80517e-05
OS03G0429800	Similar to Xanthine dehydrogenase 1 (EC 1.1.1.204).	2372.8	0.389228	0.111823	3.48074	0.000500023	0.0199652
OS03G0576700	Similar to 60S ribosomal protein L13 (BBC1 protein homolog).	1560.86	-0.547009	0.131132	-4.17145	3.0267e-05	0.00243049
OS03G0577000	Similar to Ribosomal protein S3 (Fragment).	2109.85	-0.566639	0.129264	-4.38359	1.16738e-05	0.00133425
OS03G0578300	Conserved hypothetical protein.	805.862	0.456426	0.1168	3.90777	9.31524e-05	0.00572749
OS03G0579300	60S ribosomal protein L19.	1413.22	-0.486004	0.130355	-3.72831	0.000192766	0.0097987
OS03G0586800	Similar to Lysyl-tRNA synthetase (EC 6.1.1.6) (Lysine--tRNA ligase) (LysRS).	659.39	-0.567495	0.174073	-3.26009	0.00111377	0.0348395
OS03G0595800	Similar to Acyl carrier protein (ACP).	246.321	0.950694	0.172724	5.50413	3.71006e-08	1.50257e-05
OS03G0598800	Similar to Ribosomal protein L15.	901.148	-0.774069	0.159136	-4.8642	1.14922e-06	0.000240561
OS03G0607200	Gibberellin regulated protein family protein.	306.513	1.60035	0.286637	5.58319	2.36147e-08	1.07303e-05
OS03G0646100	Similar to Plastid division protein ftsZ1 precursor.	76.8267	1.2425	0.322309	3.85499	0.000115734	0.00673789
OS03G0646200	Peptidase C12, ubiquitin carboxyl-terminal hydrolase 1 domain containing protein.	27.174	-1.74778	0.440677	-3.96611	7.30547e-05	0.00480736
OS03G0647600	Similar to Nf-Y-A subunit.	742.339	-0.630435	0.191755	-3.28771	0.00101007	0.0327264
OS03G0650000	YABBY transcription factor, Control of seed shattering	100.099	1.83616	0.486579	3.77361	0.000160903	0.00859899
OS03G0665700	Similar to predicted protein.	36.7293	1.67225	0.47203	3.54267	0.000396097	0.01662
OS03G0668900	Similar to acidic leucine-rich nuclear phosphoprotein 32 family member A.	53.4729	-1.30058	0.395318	-3.28996	0.00100201	0.032651
OS03G0700800	Similar to EIN2.	1742.2	0.400992	0.107959	3.7143	0.000203766	0.0102047
OS03G0704200	Zinc finger, MYND-type domain containing protein.	47.9744	1.67659	0.376875	4.44866	8.64078e-06	0.00105906
OS03G0708900	Zinc finger, RanBP2-type domain containing protein.	165.302	-0.95305	0.206794	-4.60869	4.05214e-06	0.000608801
OS03G0711150	Hypothetical protein.	411.703	0.65707	0.207811	3.16187	0.00156761	0.0445192
OS03G0745400	Conserved hypothetical protein.	2320.41	0.320175	0.0917502	3.48964	0.000483669	0.0195097
OS03G0746800	WD-40 repeat containing protein.	371.18	-0.559251	0.173111	-3.2306	0.0012353	0.0375946
OS03G0753100	MADS-box transcription factor, Inflorescence and spikelet development	24.3612	3.17778	0.955698	3.32509	0.000883899	0.0300997
OS03G0754300	Conserved hypothetical protein.	812.25	0.379534	0.108763	3.48956	0.000483815	0.0195097
OS03G0756000	Similar to 60S ribosomal protein L13a-4.	1419.03	-0.65413	0.176017	-3.71628	0.000202178	0.0101525
OS03G0758800	Similar to Eukaryotic translation initiation factor 5A-2 (eIF-5A-2) (eIF-4D).	3093.02	-0.388659	0.0947819	-4.10056	4.12143e-05	0.00308363
OS03G0773150	40S ribosomal protein S29.	838.392	-0.54541	0.152313	-3.58086	0.000342463	0.0148794
OS03G0780500	Similar to inosine-5-monophosphate dehydrogenase 2.	323.367	-0.780582	0.197166	-3.95901	7.52619e-05	0.00490255
OS03G0780600	Tubulin beta-1 chain (Beta-1 tubulin).	695.632	0.484796	0.148429	3.26618	0.00109009	0.0344793
OS03G0781501	Non-protein coding transcript.	1217.78	-0.791567	0.138218	-5.72694	1.0226e-08	5.53745e-06
OS03G0787300	Similar to DnaJ homolog.	9996.74	0.41167	0.0958765	4.29375	1.75679e-05	0.0017317
OS03G0788800	Zinc finger, RING/FYVE/PHD-type domain containing protein.	1004.15	0.359685	0.106886	3.36514	0.000765044	0.026892
OS03G0798600	Similar to 40S ribosomal protein S15 (Fragment).	1492.4	-0.705205	0.181176	-3.89238	9.92659e-05	0.0060043
OS03G0800400	Protein of unknown function DUF1618 domain containing protein.	159.52	-1.05158	0.250155	-4.20369	2.62596e-05	0.00219431
OS03G0802700	RH27 helicase (Fragment).	309.9	-0.590231	0.163274	-3.61497	0.00030038	0.0135827
OS03G0804200	Bifunctional inhibitor/plant lipid transfer protein/seed storage domain containing protein.	320.57	0.674223	0.180694	3.73129	0.000190505	0.00973908
OS03G0807400	Pentatricopeptide repeat domain containing protein.	795.427	0.554015	0.148611	3.72797	0.000193029	0.0097987
OS03G0807800	Similar to 40S ribosomal protein S2 (Fragment).	2005.83	-0.802171	0.206314	-3.8881	0.000101031	0.00605209
OS03G0822900	Protein of unknown function DUF659 domain containing protein.	574.174	0.391899	0.122121	3.20911	0.00133145	0.0391973
OS03G0831500	Similar to Phosphoribosylformylglycinamidine cyclo-ligase, chloroplast/mitochondrial precursor (EC 6.3.3.1) (AIRS) (Phosphoribosyl-aminoimidazole synthetase) (AIR synthase) (VUpur5).	149.946	-0.72671	0.22017	-3.30068	0.000964494	0.0318027
OS03G0832600	Similar to Galactokinase (EC 2.7.1.6) (Galactose kinase).	307.928	0.4829	0.144595	3.33967	0.000838788	0.0288314
OS03G0837900	Streptomyces cyclase/dehydrase family protein.	3606.68	0.335844	0.0908521	3.6966	0.000218506	0.0106564
OS03G0851000	Similar to Transcription factor homolog BTF3-like protein.	252.659	-0.681737	0.209013	-3.26169	0.0011075	0.0347939
OS03G0851100	Similar to Translational elongation factor EF-TuM.	281.957	-0.819432	0.208253	-3.9348	8.32667e-05	0.00522533
OS03G0855700	Nucleic acid-binding, OB-fold domain containing protein.	2066.42	0.335562	0.102228	3.28248	0.00102897	0.0331327
OS03G0857900	Similar to Lysine decarboxylase-like protein.	277.725	-0.650197	0.169614	-3.83339	0.00012639	0.00721988
OS03G0859600	RuBisCO subunit binding-protein alpha subunit, chloroplast precursor (60 kDa chaperonin alpha subunit) (CPN-60 alpha).	1899.47	-0.404494	0.0923491	-4.38005	1.18651e-05	0.00134785
OS04G0107700	Peptidase C1A, papain family protein.	28.0084	2.7892	0.581423	4.7972	1.60898e-06	0.000312242
OS04G0117900	Amidase family protein.	371.213	-1.3293	0.314392	-4.22816	2.35605e-05	0.00207982
OS04G0128300	Conserved hypothetical protein.	733.448	0.35934	0.110278	3.25848	0.00112013	0.0348395
OS04G0188433	Similar to OSIGBa0102N07.2 protein.	1123.6	1.53755	0.148832	10.3308	5.11547e-25	9.53012e-21
OS04G0201800	Similar to H0512B01.7 protein.	973.471	0.476107	0.150965	3.15376	0.00161184	0.0454979
OS04G0320200	Tetratricopeptide-like helical domain containing protein.	251.238	-0.524134	0.158695	-3.30278	0.000957302	0.0316727
OS04G0346100	Ribosomal protein S27.	975.789	-0.572814	0.139597	-4.10335	4.07205e-05	0.00305896
OS04G0349500	Similar to 40S ribosomal protein S8.	3573.85	-0.406203	0.113383	-3.58259	0.000340203	0.0148794
OS04G0352400	Peptidyl-prolyl cis-trans isomerase, FKBP-type domain containing protein.	1914.19	1.44561	0.272033	5.31412	1.07172e-07	3.76719e-05
OS04G0373400	Similar to MATE efflux family protein, expressed.	204.034	-0.525583	0.167485	-3.1381	0.00170049	0.0471429
OS04G0376000	Similar to 60S ribosomal protein L35-1.	652.906	-0.733815	0.181751	-4.03746	5.40324e-05	0.00377013
OS04G0397000	Defender against cell death 1 (DAD-1) (Defender against apoptotic death 1 protein).	363.297	-0.506809	0.138132	-3.66903	0.000243477	0.0115714
OS04G0399000	Similar to Ribosomal protein S27.	517.269	-0.618992	0.193074	-3.20598	0.00134603	0.0394286
OS04G0402100	Similar to Calnexin (Fragment).	3558	0.356554	0.0988349	3.60757	0.000309073	0.0138748
OS04G0413600	Similar to 40S ribosomal protein S14 (Clone MCH2).	575.242	-0.774056	0.223299	-3.46645	0.000527373	0.0207278
OS04G0423600	SET domain containing protein.	14892.5	-0.602735	0.168327	-3.58073	0.000342633	0.0148794
OS04G0430100	Similar to 40S ribosomal protein S10-1.	2323.73	-0.610178	0.170896	-3.57047	0.00035634	0.0152612
OS04G0430200	PLC-like phosphodiesterase, TIM beta/alpha-barrel domain domain containing protein.	218.577	0.753415	0.230751	3.26505	0.00109443	0.034558
OS04G0431200	Similar to OSIGBa0160I14.7 protein.	2490.97	0.42147	0.10011	4.21006	2.55306e-05	0.00217325
OS04G0446500	Similar to OSIGBa0140O07.15 protein.	216.346	-0.901752	0.201645	-4.47198	7.74985e-06	0.000982175
OS04G0459700	Similar to H0219H12.3 protein.	188.577	-0.874045	0.238694	-3.66178	0.000250466	0.0118131
OS04G0462900	Similar to prohibitin2.	366.462	-0.706175	0.181866	-3.88295	0.000103198	0.00616213
OS04G0473400	Similar to 60S ribosomal protein L6-B (L17) (YL16) (RP18).	807.341	-0.710013	0.164502	-4.31615	1.58777e-05	0.00161641
OS04G0476400	Similar to OSIGBa0106G07.13 protein.	97.84	-1.07226	0.245363	-4.37008	1.24201e-05	0.00137036
OS04G0481100	Similar to H0510A06.3 protein.	102.964	1.23373	0.28558	4.32007	1.55979e-05	0.00160044
OS04G0498600	S-adenosylmethionine decarboxylase, Polyamine biosynthesis, Salt and drought stresses, Abiotic stress	16792.4	-0.365203	0.0993214	-3.67698	0.000236008	0.0113029
OS04G0501000	Nucleotide-binding, alpha-beta plait domain containing protein.	2210.46	-0.571574	0.119655	-4.77683	1.78077e-06	0.000338528
OS04G0503500	Leucine-rich repeat, cysteine-containing subtype containing protein.	2347.21	0.788318	0.159792	4.9334	8.08108e-07	0.000192974
OS04G0504800	Similar to Poly(A)-binding protein.	1077.12	-0.519475	0.154896	-3.35371	0.000797353	0.0277658
OS04G0509100	Similar to triacylglycerol lipase.	1367.42	0.507284	0.109905	4.61564	3.91886e-06	0.000593565
OS04G0518400	Phenylalanine ammonia-lyase, Resistance to brown planthopper (BPH)	92.5155	-1.9781	0.421348	-4.6947	2.66995e-06	0.000448119
OS04G0520000	S1, RNA binding domain containing protein.	168.781	-0.798525	0.204338	-3.90788	9.31114e-05	0.00572749
OS04G0531900	Short-chain dehydrogenase/reductase SDR domain containing protein.	220.024	0.659081	0.16946	3.88931	0.00010053	0.00605209
OS04G0543200	Nucleotide-binding, alpha-beta plait domain containing protein.	1182.11	0.428757	0.130289	3.29081	0.000998979	0.0326508
OS04G0546800	Pathogenesis-related transcriptional factor and ERF domain containing protein.	240.346	-0.861331	0.222935	-3.8636	0.000111727	0.00658694
OS04G0549600	Chaperone DnaJ protein, Negative regulation of rice innate immunity, Basal resistance to Magnaporthe oryzae	23652.1	0.555106	0.123121	4.50862	6.52501e-06	0.000856063
OS04G0551800	Similar to T-complex protein 1, alpha subunit (TCP-1-alpha) (CCT-alpha).	774.629	-0.370678	0.112686	-3.28946	0.0010038	0.032651
OS04G0559400	Similar to Branched-chain-amino-acid aminotransferase 5, chloroplast precursor (EC 2.6.1.42) (Atbcat-5).	360.084	0.583205	0.172105	3.38865	0.000702374	0.0256071
OS04G0565400	cis-Zeatin-O-glucosyltransferase, Catalyze O-glucosylation of cZ and cZ-riboside	888.895	-0.515639	0.120947	-4.26336	2.01376e-05	0.0018987
OS04G0568400	WD40 repeat-like domain containing protein.	273.492	0.517925	0.153589	3.37216	0.000745824	0.0265166
OS04G0598200	Similar to 60S ribosomal protein L12.	546.66	-0.946989	0.262628	-3.60582	0.000311164	0.0139351
OS04G0605900	Similar to 60S ribosomal protein L7-2.	1508.46	-0.721375	0.200099	-3.60509	0.000312041	0.0139408
OS04G0608100	Ribosomal protein S5 domain 2-type fold domain containing protein.	92.573	1.2893	0.31038	4.15394	3.26797e-05	0.00257669
OS04G0613600	Similar to 40S ribosomal protein S11.	518.381	-0.530045	0.155353	-3.41187	0.000645197	0.0240882
OS04G0623500	Similar to H0215F08.7 protein.	50.2562	1.28138	0.39595	3.23622	0.00121125	0.0371144
OS04G0650800	Similar to Phosphoglycerate dehydrogenase.	1171.35	-0.707421	0.173331	-4.08133	4.47783e-05	0.00327145
OS04G0671300	Polyamine oxidase, Seed germination	1546.82	1.0223	0.243422	4.1997	2.67272e-05	0.00221302
OS04G0674700	Similar to AMP-binding protein (Adenosine monophosphate binding protein 5 AMPBP5).	108.898	-0.796637	0.250482	-3.18042	0.00147063	0.0422805
OS04G0675101	ATPase-like, ATP-binding domain domain containing protein.	161.457	1.40394	0.427786	3.28186	0.00103124	0.0331327
OS04G0686650	Similar to H0723C07.13 protein.	432.148	0.51267	0.163597	3.13374	0.00172591	0.0476351
OS05G0113000	Amino acid-binding ACT domain containing protein.	7024.32	0.611612	0.0868875	7.03912	1.93459e-12	3.27649e-09
OS05G0114700	Myb-type HTH DNA-binding domain domain containing protein.	1573.81	-0.687141	0.208513	-3.29544	0.000982688	0.0322315
OS05G0125600	Protein of unknown function DUF1677, Oryza sativa family protein.	175.792	-0.625285	0.18845	-3.31804	0.000906509	0.0305947
OS05G0144100	WD40 repeat-like domain containing protein.	456.45	0.767878	0.146214	5.25175	1.50663e-07	5.10338e-05
OS05G0145300	RNA-binding, CRM domain domain containing protein.	163.547	-0.766285	0.217626	-3.52111	0.000429751	0.0177522
OS05G0155100	Similar to 60S ribosomal protein L18.	1478.11	-0.712685	0.169922	-4.19419	2.73854e-05	0.00225747
OS05G0160200	Ubiquitin.	2095.45	-0.782653	0.123966	-6.31343	2.72915e-10	2.21061e-07
OS05G0160300	Bifunctional inhibitor/plant lipid transfer protein/seed storage domain containing protein.	1053.11	1.51455	0.323041	4.6884	2.75351e-06	0.000458018
OS05G0169100	Similar to 60S ribosomal protein L10 (QM protein homolog).	4965.73	-0.456845	0.108182	-4.22291	2.41165e-05	0.00209949
OS05G0176000	Similar to fibrillarin-2.	275.196	-0.748675	0.191231	-3.91503	9.03929e-05	0.00559475
OS05G0178300	Similar to Cadmium tolerant 1.	168.401	1.29149	0.241225	5.35389	8.60847e-08	3.20751e-05
OS05G0186100	Similar to Histidine-containing phosphotransfer protein 4.	37.685	2.05996	0.551204	3.73721	0.000186072	0.00958167
OS05G0194600	Peptidase M22, O-sialoglycoprotein endopeptidase family protein.	281.604	-0.543281	0.161241	-3.36938	0.000753373	0.0266325
OS05G0200500	Similar to Casein kinase-like protein.	1354.22	0.398945	0.105895	3.76736	0.000164985	0.00873202
OS05G0202800	Similar to Metallothionein-like protein 3B.	86849.2	-0.714719	0.158654	-4.50489	6.64087e-06	0.000864238
OS05G0207300	Similar to 60S ribosomal protein L11-2 (L16). Splice isoform 2.	876.339	-0.814855	0.186471	-4.36989	1.24311e-05	0.00137036
OS05G0224700	Similar to DNA-directed RNA polymerase II 19 kDa polypeptide.	284.661	-1.17389	0.163261	-7.19026	6.46698e-13	1.72114e-09
OS05G0227600	Proline-rich glycoprotein, ABA-dependent inhibition of root growth	78.2589	2.3457	0.750295	3.12638	0.00176975	0.0485574
OS05G0227700	Similar to Eukaryotic translation initiation factor 3 subunit 6-interacting protein.	1296.56	-0.442318	0.121614	-3.63706	0.000275773	0.0127802
OS05G0267100	Similar to Transporter-like protein.	88.4225	1.37234	0.270775	5.06818	4.01635e-07	0.000113371
OS05G0274900	Similar to 60S ribosomal protein L15-1.	365.735	-0.755584	0.172662	-4.3761	1.20822e-05	0.00136419
OS05G0295700	Mitochondrial matrix Mmp37 domain containing protein.	687.53	0.423749	0.128825	3.28934	0.00100424	0.032651
OS05G0295900	Conserved hypothetical protein.	81.8202	-1.0838	0.329042	-3.29381	0.000988393	0.0323616
OS05G0302700	Similar to ATP/ADP carrier protein.	1543.51	-0.512317	0.134981	-3.79549	0.000147355	0.00805051
OS05G0346300	Similar to 40S ribosomal protein S7.	1647.22	-0.579715	0.12204	-4.75019	2.03222e-06	0.000360574
OS05G0350500	Peptidase M24, structural domain domain containing protein.	907.446	-0.389179	0.114133	-3.40986	0.000649951	0.0241207
OS05G0353400	Armadillo-like helical domain containing protein.	440.284	-0.683988	0.153287	-4.46213	8.11495e-06	0.00101034
OS05G0365500	Tetratricopeptide-like helical domain containing protein.	280.46	-0.590632	0.148784	-3.96972	7.1957e-05	0.00477067
OS05G0365600	Similar to Hydroxyisourate hydrolase.	2871.81	0.452716	0.0997182	4.53995	5.62673e-06	0.000759609
OS05G0368300	Similar to 40S ribosomal protein S4, X isoform (Single copy abundant mRNA protein) (SCR10).	481.953	-0.78772	0.155849	-5.05437	4.31808e-07	0.000116588
OS05G0373700	Similar to Nascent polypeptide-associated complex alpha subunit-like protein 3 (NAC-alpha-like protein 3) (Alpha-NAC-like protein 3).	860.61	-0.554678	0.154957	-3.57956	0.000344168	0.0148898
OS05G0375400	Beta-glucanase precursor.	453.749	2.14477	0.319194	6.71932	1.82572e-11	2.42952e-08
OS05G0414501	Hypothetical conserved gene.	356.461	0.446363	0.137593	3.24409	0.00117825	0.0362223
OS05G0414600	Conserved hypothetical protein.	271.435	0.638642	0.175052	3.64829	0.000263993	0.0123884
OS05G0430200	Putative deoxyribonucleoside kinase	374.19	-0.514809	0.163903	-3.14094	0.00168409	0.0468277
OS05G0441500	Conserved hypothetical protein.	1911.84	0.49301	0.146107	3.3743	0.000740028	0.0264113
OS05G0445500	Similar to Acidic ribosomal protein (Fragment).	3860.82	-0.44422	0.120114	-3.69832	0.000217029	0.0106122
OS05G0447700	Tetratricopeptide-like helical domain containing protein.	188.978	-1.21701	0.260977	-4.66328	3.11203e-06	0.000496363
OS05G0449600	Similar to glycosyl hydrolase family 3 protein.	313.905	0.84523	0.223226	3.78643	0.00015283	0.00822898
OS05G0452500	Conserved hypothetical protein.	811.036	0.380864	0.110424	3.4491	0.000562463	0.0217436
OS05G0459900	Similar to 60S ribosomal protein L36-1.	3648.78	-0.599515	0.148436	-4.03888	5.37077e-05	0.00377013
OS05G0462400	Lipin, N-terminal conserved region domain containing protein.	779.68	0.654015	0.197718	3.30782	0.000940244	0.0314683
OS05G0468600	Similar to UGP3 (UDP-GLUCOSE PYROPHOSPHORYLASE 3).	718.283	0.845854	0.17948	4.71279	2.44343e-06	0.000417625
OS05G0474600	Similar to Aldose reductase-related protein (EC 1.1.1.21).	705.207	0.438444	0.129904	3.37514	0.000737772	0.0263814
OS05G0477300	Ribosomal protein S26e domain containing protein.	1687.57	-0.700428	0.143481	-4.88169	1.05179e-06	0.000238962
OS05G0486700	Ribosomal protein L24e domain containing protein.	736.292	-0.606141	0.159917	-3.79036	0.000150432	0.00817069
OS05G0490100	Similar to 60S ribosomal protein L30.	1204.52	-0.832161	0.204602	-4.06722	4.75775e-05	0.00341604
OS05G0517500	Similar to Gamma-glutamyl hydrolase precursor (EC 3.4.19.9) (Gamma-Glu-X carboxypeptidase) (Conjugase) (GH).	391.944	0.627019	0.138734	4.51958	6.19612e-06	0.000818679
OS05G0519500	Similar to Periodic tryptophan protein-associated region; WD40-like.	298.993	-0.591193	0.177642	-3.328	0.000874728	0.0299562
OS05G0528900	Ribosomal protein L9 family protein.	162.827	-0.728779	0.210521	-3.46178	0.000536609	0.0210021
OS05G0541900	Similar to 60S ribosomal protein l28.	1056.56	-0.678549	0.163025	-4.16223	3.15155e-05	0.00250896
OS05G0551000	Iron-binding haemerythrin RING ubiquitin ligase, Iron-binding sensor, Regulation of iron acquisition	286.418	0.979412	0.201345	4.86434	1.14838e-06	0.000240561
OS05G0551801	Hypothetical gene.	251.985	-0.675923	0.196438	-3.44089	0.000579801	0.0221346
OS05G0552100	Conserved hypothetical protein.	186.894	0.927867	0.294963	3.14571	0.00165685	0.0463251
OS05G0552300	Similar to Guanine nucleotide-binding protein beta subunit-like protein (GPB-LR) (RWD).	462.418	-0.850069	0.205608	-4.13442	3.55854e-05	0.002754
OS05G0556700	Similar to Cct2-prov protein.	48.5111	-1.13751	0.336037	-3.38507	0.000711605	0.0257922
OS05G0556900	Ribosomal protein L35Ae family protein.	464.466	-0.927225	0.257945	-3.59466	0.000324809	0.0142824
OS05G0557000	Similar to 60S ribosomal protein L37a.	682.22	-0.822354	0.223327	-3.68228	0.000231158	0.0111278
OS05G0557800	Similar to 50S ribosomal protein L21.	138.597	-1.06929	0.243695	-4.38784	1.14484e-05	0.00131803
OS05G0558000	Ribosomal protein L1 family protein.	244.814	-0.607278	0.175874	-3.45292	0.000554551	0.0215684
OS05G0565000	Similar to 60S ribosomal protein L18a-1.	1410.98	-0.69466	0.139474	-4.98058	6.33936e-07	0.000159598
OS05G0574500	Similar to GTP-binding nuclear protein Ran1B (Fragment).	8045.08	-0.341362	0.0794426	-4.29696	1.73156e-05	0.00172507
OS05G0594700	Hyperosmolality-gated calcium-permeable channel, Osmolality-sensitive OSCA channel	3534.5	0.342702	0.088897	3.85505	0.000115708	0.00673789
OS05G0597100	Histone H4 deacetylase, Negative regulation of innate immunity	786.032	-0.672771	0.152367	-4.41545	1.00799e-05	0.00120296
OS06G0108900	Similar to H0613A10.3 protein.	689.31	0.600861	0.131932	4.55431	5.25584e-06	0.000736213
OS06G0115500	Similar to 60S ribosomal protein L13 (BBC1 protein homolog).	1015.83	-0.672218	0.115851	-5.80243	6.53613e-09	3.68994e-06
OS06G0116600	Proteinase inhibitor, propeptide domain containing protein.	456.841	-0.94272	0.200719	-4.69672	2.64372e-06	0.00044775
OS06G0125200	Protein of unknown function DUF581 family protein.	131.143	1.35913	0.292307	4.64968	3.32456e-06	0.000516138
OS06G0129400	Splicing variant of SPX-MFS protein 3	879.961	0.634935	0.148924	4.26348	2.01266e-05	0.0018987
OS06G0134000	Similar to 40S ribosomal protein S20.	1073.13	-0.649602	0.178138	-3.64662	0.000265715	0.0124378
OS06G0157500	Florigen, Flowering time, Long-day promotion	551.986	0.936206	0.252763	3.70389	0.000212322	0.0104922
OS06G0157700	Florigen, Heading date	177.869	1.04116	0.289656	3.59447	0.000325053	0.0142824
OS06G0159600	Tetratricopeptide-like helical domain containing protein.	191.179	0.745001	0.224253	3.32215	0.00089327	0.0302575
OS06G0166400	Similar to TINY-like protein (AP2 domain containing protein RAP2.10) (Fragment).	83.8654	-1.08019	0.343015	-3.14911	0.00163769	0.0459489
OS06G0166500	Similar to Auxin-responsive protein IAA20 (Indoleacetic acid-induced protein 20).	30.368	3.80332	0.615607	6.17816	6.48547e-10	4.64709e-07
OS06G0171800	VRR-NUC domain containing protein.	150.015	0.698059	0.21394	3.26287	0.00110289	0.0347664
OS06G0171900	WD40 subfamily protein, Salt stress	2486.64	0.588119	0.104083	5.65049	1.59992e-08	8.05583e-06
OS06G0172600	Similar to predicted protein.	739.198	-0.710587	0.209169	-3.39719	0.000680815	0.0250169
OS06G0181566	Similar to 60S ribosomal protein L39.	984.998	-0.737021	0.151366	-4.86915	1.12081e-06	0.000240561
OS06G0207700	A member of the cyclic nucleotide gated channel family, Maternal sporophytic factor, Mediation of Ca<sup>2+</sup> inward current, Promotion of pollen tube growth and seed-setting	1101.77	0.443769	0.137401	3.22974	0.00123903	0.0375946
OS06G0228500	Amino acid transporter, transmembrane domain containing protein.	150.997	-0.877848	0.26051	-3.36973	0.000752412	0.0266325
OS06G0229000	Similar to FtsH protease (VAR2) (Zinc dependent protease).	632.699	-1.39608	0.306285	-4.55812	5.16136e-06	0.000734016
OS06G0229066	Similar to ATP-dependent zinc metalloprotease FTSH 6, chloroplastic.	420.596	-1.22686	0.353922	-3.46648	0.000527316	0.0207278
OS06G0255200	Conserved hypothetical protein.	170.574	1.75646	0.453757	3.87093	0.00010842	0.00643266
OS06G0256500	Similar to Glucose-6-phosphate isomerase.	532.207	0.454705	0.122655	3.70719	0.000209575	0.010384
OS06G0274200	Similar to H/ACA ribonucleoprotein complex subunit 2 (H/ACA snoRNP protein NHP2) (High mobility group-like nuclear protein 2).	164.12	-1.20485	0.247321	-4.87161	1.10691e-06	0.000240561
OS06G0300600	Similar to Decoy.	66.0254	-0.984807	0.314436	-3.13198	0.00173631	0.0477806
OS06G0316000	Conserved hypothetical protein.	308.946	-0.868899	0.245543	-3.53868	0.000402137	0.0167978
OS06G0326400	Phosphofructokinase domain containing protein.	1599.05	0.673317	0.188751	3.56722	0.000360794	0.0154165
OS06G0326500	Mitochondrial glycoprotein family protein.	144.205	-0.974489	0.190664	-5.11103	3.20404e-07	9.47481e-05
OS06G0328900	Cytochrome P450 family protein.	25.2913	-4.54129	0.716246	-6.34041	2.29158e-10	1.94055e-07
OS06G0334100	Hypothetical gene.	169.471	1.06611	0.271499	3.92677	8.60925e-05	0.00536422
OS06G0476200	Similar to Phosphoglucomutase precursor (EC 5.4.2.2).	852.671	-0.630366	0.19632	-3.2109	0.00132318	0.0391283
OS06G0483200	Similar to cycloartenol synthase.	66.5928	1.34242	0.396706	3.38392	0.000714581	0.025815
OS06G0489200	Protein of unknown function DUF1604 domain containing protein.	812.416	0.361079	0.112912	3.19789	0.00138439	0.040236
OS06G0498800	Homolog of Arabidopsis MOTHER OF FT AND TFL1, Regulation of heading and panicle architecture	216.034	1.03087	0.271144	3.80194	0.000143567	0.00786663
OS06G0503400	Reticulon family protein.	5673.12	0.348406	0.0863648	4.03412	5.48077e-05	0.00378173
OS06G0550000	Similar to 60S ribosomal protein L11.	377.445	-0.645917	0.189976	-3.39999	0.000673881	0.0249095
OS06G0552900	Similar to SP3D.	77.718	2.3508	0.596751	3.93933	8.17078e-05	0.00517978
OS06G0554800	Similar to ABC transporter (PDR5-like) isolog (PDR1 ABC transporter).	2344.21	0.403191	0.107541	3.7492	0.000177403	0.00921605
OS06G0555400	Similar to 40S ribosomal protein S19-like.	832.74	-0.638031	0.203223	-3.13956	0.00169203	0.0469785
OS06G0558766	Similar to predicted protein.	491.69	0.637662	0.187635	3.39842	0.000677771	0.0250037
OS06G0562600	Similar to T-complex protein 1, epsilon subunit (TCP-1-epsilon) (CCT-epsilon) (TCP-K36).	1063.38	-0.648853	0.103574	-6.26463	3.73713e-10	2.90094e-07
OS06G0564500	Cysteine synthase (EC 4.2.99.8).	923.68	0.587661	0.118687	4.95135	7.37002e-07	0.000180297
OS06G0568200	Vacuolar ATPase B subunit.	2580.85	0.333248	0.0917585	3.6318	0.000281455	0.0129469
OS06G0571400	Similar to Elongation factor 1 gamma-like protein (Fragment).	1075.99	-0.672236	0.14199	-4.73439	2.19713e-06	0.000381084
OS06G0591400	Conserved hypothetical protein.	40.2869	-3.58765	0.686281	-5.22767	1.71657e-07	5.61048e-05
OS06G0592500	Similar to Ethylene-responsive transcriptional coactivator.	234.952	1.57446	0.266628	5.90508	3.5248e-09	2.1889e-06
OS06G0600700	Agenet domain containing protein.	596.535	0.664252	0.171922	3.86367	0.000111694	0.00658694
OS06G0606700	Tetratricopeptide-like helical domain containing protein.	4191.08	-0.684017	0.180642	-3.78659	0.000152731	0.00822898
OS06G0612200	RNA polymerase Rpb1, domain 5 containing protein.	224.8	-0.706928	0.195204	-3.62149	0.000292906	0.0133447
OS06G0624200	Non-protein coding transcript.	643.623	0.477526	0.137417	3.47502	0.000510808	0.0202476
OS06G0633800	Amino acid transporter, transmembrane domain containing protein.	21956.8	0.611972	0.139478	4.38759	1.14611e-05	0.00131803
OS06G0633900	Similar to esterase/lipase/thioesterase.	52.523	1.44045	0.42726	3.37138	0.000747936	0.026541
OS06G0638000	CCCH-tandem zinc finger protein, Meiotic cytokinesis	1222.75	0.381992	0.10945	3.49011	0.000482822	0.0195097
OS06G0644200	Similar to Pyrophosphate-energized vacuolar membrane proton pump (EC 3.6.1.1) (Pyrophosphate-energized inorganic pyrophosphatase) (H+-PPase) (Vacuolar H+-pyrophosphatase).	7612.09	-0.364853	0.100351	-3.63578	0.00027714	0.0128117
OS06G0644600	Similar to predicted protein.	256.819	-0.627376	0.1815	-3.45662	0.000547005	0.0213641
OS06G0656300	Uncharacterised protein family UPF0497, trans-membrane plant subgroup domain containing protein.	205.435	0.611337	0.196041	3.11842	0.00181825	0.0495958
OS06G0668200	Similar to Phosphoglycerate kinase, cytosolic (EC 2.7.2.3).	1026.35	0.443388	0.124411	3.56389	0.000365395	0.0155418
OS06G0674100	Conserved hypothetical protein.	15.7249	-2.03984	0.622947	-3.2745	0.0010585	0.0336181
OS06G0682900	Heat stress associated protein, Long-term acquired thermotolerance	711.213	0.934612	0.166645	5.60841	2.04192e-08	9.66004e-06
OS06G0684000	Similar to FAD-dependent pyridine nucleotide-disulphide oxidoreductase; Calcium-binding EF-hand.	500.491	0.987831	0.161625	6.11188	9.84665e-10	6.79419e-07
OS06G0698674	eIF4-gamma/eIF5/eIF2-epsilon domain containing protein.	1650.76	-0.417642	0.106043	-3.9384	8.20263e-05	0.00518017
OS06G0708700	Similar to Nodulin-like protein.	367.921	0.949049	0.185905	5.10502	3.30753e-07	9.62802e-05
OS06G0710300	Uncharacterised conserved protein UCP022348 domain containing protein.	927.664	-0.519574	0.130936	-3.96815	7.2434e-05	0.00478527
OS06G0717300	Conserved hypothetical protein.	124.988	-0.726248	0.224952	-3.22846	0.0012446	0.037641
OS07G0109500	Ribosomal protein L13 family protein.	642.37	-0.852484	0.22157	-3.84747	0.000119345	0.00692644
OS07G0115500	Hypothetical protein.	546.846	-0.619644	0.161671	-3.83274	0.000126726	0.00721988
OS07G0139600	Non-protein coding transcript.	773.693	-0.592832	0.172424	-3.43822	0.000585553	0.0223085
OS07G0142900	Aldo/keto reductase family protein.	4524.55	-0.722738	0.226881	-3.18554	0.00144486	0.0416683
OS07G0150200	Similar to 40S ribosomal protein S12-1.	1112.74	-0.662315	0.136032	-4.86882	1.12264e-06	0.000240561
OS07G0169600	2OG-Fe(II) oxygenase domain containing protein.	267.431	-0.892985	0.198462	-4.49953	6.81043e-06	0.000875023
OS07G0170300	YT521-B-like protein family protein.	1384.05	-0.478134	0.108448	-4.4089	1.03898e-05	0.00122508
OS07G0173501	Similar to 40S ribosomal protein S18.	745.143	-0.853797	0.232319	-3.67511	0.000237748	0.011337
OS07G0180900	Similar to 60S ribosomal protein L4.	1482.48	-0.724119	0.217764	-3.32525	0.000883392	0.0300997
OS07G0182400	AUX/IAA protein family protein.	674.92	0.75196	0.215582	3.48804	0.000486573	0.0195785
OS07G0184300	Non-protein coding transcript.	435.618	-0.951199	0.147591	-6.44483	1.15732e-10	1.19782e-07
OS07G0185900	Conserved hypothetical protein.	9942.59	-0.304249	0.0865809	-3.51404	0.000441348	0.018191
OS07G0202900	Similar to mitochondrial 28S ribosomal protein S29-related.	246.743	-0.808421	0.192315	-4.20364	2.62658e-05	0.00219431
OS07G0203300	Nucleic acid-binding, OB-fold domain containing protein.	261.796	-0.669445	0.190066	-3.52218	0.000428016	0.0177199
OS07G0207400	Similar to RF12 protein (Fragment).	121.223	-1.14305	0.288321	-3.96452	7.35426e-05	0.00480736
OS07G0208000	Similar to 40S ribosomal protein S15A.	1015.11	-0.8349	0.190876	-4.37404	1.21967e-05	0.00136882
OS07G0208500	Similar to Cellulose synthase-4.	145.563	0.765689	0.200064	3.82723	0.000129595	0.00731793
OS07G0210000	Hypothetical conserved gene.	111.444	1.21266	0.289439	4.18968	2.79353e-05	0.00229267
OS07G0217600	CytochromeP450 monooxygenase, Diterpenoid phytoalexin biosynthesis, Bacterial blight resistance	502.031	-0.800198	0.217385	-3.68101	0.000232309	0.0111544
OS07G0224900	WD40 repeat-like domain containing protein.	129.688	-0.795833	0.223483	-3.56104	0.000369389	0.0156048
OS07G0227200	Conserved hypothetical protein.	243.505	0.599125	0.165433	3.62155	0.000292846	0.0133447
OS07G0229900	Ribosomal protein S12e domain containing protein.	1433.31	-0.783825	0.155011	-5.05659	4.26819e-07	0.000116588
OS07G0246200	Similar to Calreticulin (Fragment).	2074.65	0.376297	0.118787	3.16784	0.00153577	0.0438153
OS07G0296000	Conserved hypothetical protein.	335.787	0.718094	0.175286	4.0967	4.19075e-05	0.0031105
OS07G0300100	Hypothetical gene.	281.672	0.528751	0.165057	3.20345	0.00135793	0.0396524
OS07G0413800	Conserved hypothetical protein.	412.717	0.942766	0.253942	3.71253	0.0002052	0.010249
OS07G0424400	Similar to Cellulose synthase-7.	307.965	0.543811	0.165873	3.27847	0.00104371	0.0333521
OS07G0444000	Similar to Non-lysosomal glucosylceramidase.	1127.82	0.535148	0.144542	3.70237	0.000213596	0.0105038
OS07G0450000	Similar to 60S ribosomal protein L44.	144.716	-0.683537	0.208122	-3.2843	0.00102235	0.0330093
OS07G0475800	Eukaryotic rRNA processing family protein.	244.249	-0.796356	0.196726	-4.04805	5.16457e-05	0.00364824
OS07G0516500	Conserved hypothetical protein.	2105.27	0.464565	0.108603	4.27763	1.88895e-05	0.00182338
OS07G0523100	Similar to 60S ribosomal protein L44.	651.686	-0.555016	0.145791	-3.80694	0.000140698	0.00773215
OS07G0523300	Similar to 60S ribosomal protein L44.	1002.9	-0.640653	0.135026	-4.74467	2.08851e-06	0.000367065
OS07G0523500	Similar to 60S ribosomal protein L44.	1004.39	-0.63652	0.133646	-4.76274	1.90985e-06	0.000348828
OS07G0523700	Similar to 60S ribosomal protein L44.	1002.81	-0.63804	0.13374	-4.77076	1.83536e-06	0.000344591
OS07G0543100	Similar to Beta-amylase (EC 3.2.1.2).	189.657	-1.26587	0.314546	-4.02445	5.71096e-05	0.00391159
OS07G0546700	Similar to 60S ribosomal protein L38.	1185.22	-0.682849	0.142839	-4.78055	1.74815e-06	0.000335752
OS07G0549200	Pentatricopeptide repeat domain containing protein.	210.364	-0.6953	0.186703	-3.7241	0.000196011	0.00986941
OS07G0558300	Inositol monophosphatase family protein.	1562.36	0.700181	0.130499	5.36543	8.07581e-08	3.07046e-05
OS07G0562950	Non-protein coding transcript.	102.918	0.964637	0.248965	3.87459	0.000106803	0.00635702
OS07G0600400	WD40/YVTN repeat-like domain containing protein.	133.755	-0.915256	0.22887	-3.99901	6.36075e-05	0.00427801
OS07G0603100	Nucleotide-binding, alpha-beta plait domain containing protein.	81.3004	-1.18314	0.358226	-3.30277	0.000957357	0.0316727
OS07G0603200	WD40 repeat-like domain containing protein.	222.753	-0.830699	0.182932	-4.54102	5.59836e-06	0.000759609
OS07G0603300	TON1 RECRUIT MOTIF (TRM)-containing protein, Regulation of grain size and shape	62.5305	2.15124	0.438351	4.90758	9.22066e-07	0.000214726
OS07G0608700	Similar to Small nuclear ribonucleoprotein G (snRNP-G) (Sm protein G) (Sm-G) (SmG).	1260.68	-0.379946	0.115652	-3.28525	0.00101891	0.0329554
OS07G0614500	Similar to Elongation factor 1 beta 2.	2611.68	-0.522445	0.154737	-3.37633	0.000734587	0.026318
OS07G0616600	Similar to 40S ribosomal protein SA (p40) (Laminin receptor homolog).	496.062	-0.867471	0.256856	-3.37726	0.000732116	0.026318
OS07G0622100	Similar to Ribosomal protein s6 RPS6-2.	1294.06	-0.682405	0.194907	-3.50118	0.000463199	0.0189241
OS07G0636000	Similar to H/ACA ribonucleoprotein complex subunit 4 (EC 5.4.99.-) (Nucleolar protein NAP57 homolog) (Nopp-140 associated protein of 57 kDa homolog) (AtNAP57).	293.526	-1.14959	0.160782	-7.14999	8.67869e-13	1.79649e-09
OS07G0645200	Similar to FAT domain-containing protein.	122.875	1.44875	0.431726	3.35572	0.000791578	0.0277201
OS07G0662500	Similar to Elongation factor 1-beta' (EF-1-beta').	2203.13	-0.545629	0.144762	-3.76915	0.000163804	0.00870101
OS07G0665900	Peptidase, trypsin-like serine and cysteine domain containing protein.	244.721	-0.755242	0.238597	-3.16535	0.00154899	0.0440574
OS07G0669800	Cysteine-tryptophan (CW) domain-containing zinc finger protein, Regulation of grain width	537.797	0.702433	0.218171	3.21964	0.00128351	0.0383892
OS07G0671000	Similar to FPF1.	74.209	1.16241	0.356734	3.25846	0.00112018	0.0348395
OS07G0674200	Similar to 60S ribosomal protein L22-2.	1016.77	-0.683741	0.175274	-3.90098	9.58042e-05	0.00585191
OS07G0674700	Similar to 60S ribosomal protein L18.	266.593	-0.654534	0.176446	-3.70955	0.000207624	0.0103148
OS07G0689950	BRCT domain containing protein.	519.312	0.539085	0.127922	4.21418	2.50686e-05	0.0021522
OS08G0103000	Similar to serine/threonine-protein kinase CTR1.	594.629	0.670841	0.206325	3.25138	0.00114847	0.0355045
OS08G0116500	Similar to 60S acidic ribosomal protein P1 (L12).	2561.95	-0.752221	0.158112	-4.75753	1.95975e-06	0.000351059
OS08G0116700	Conserved hypothetical protein.	96.5624	1.33889	0.370717	3.61163	0.000304276	0.0136924
OS08G0117200	Similar to 40S ribosomal protein S13 (Fragment).	430.305	-0.566175	0.169086	-3.34844	0.000812682	0.0281655
OS08G0117300	Similar to 40S ribosomal protein S13.	1075.51	-0.645011	0.172598	-3.73706	0.000186182	0.00958167
OS08G0128500	Similar to 60S ribosomal protein L37 (Fragment).	691.584	-0.611021	0.159685	-3.82642	0.000130018	0.00731793
OS08G0129200	Similar to Cold shock protein-1.	512.136	-0.638203	0.139356	-4.57967	4.65715e-06	0.000677834
OS08G0130500	60S acidic ribosomal protein P0.	2234.47	-0.710454	0.163757	-4.33847	1.43475e-05	0.00151014
OS08G0138900	Conserved hypothetical protein.	3136.53	-0.435598	0.136333	-3.1951	0.00139783	0.0405001
OS08G0151400	Similar to Small nuclear ribonucleoprotein homolog.	307.191	-0.629153	0.196162	-3.20731	0.00133983	0.0393706
OS08G0156800	Similar to 60S ribosomal protein L34.	567.924	-0.630506	0.193867	-3.25226	0.00114492	0.0354906
OS08G0174800	Similar to Benzothiadiazole-induced somatic embryogenesis receptor kinase 1.	1881.38	0.54829	0.151134	3.62783	0.000285814	0.0131151
OS08G0192900	Nucleotide-binding, alpha-beta plait domain containing protein.	464.59	-0.735256	0.171229	-4.29398	1.755e-05	0.0017317
OS08G0203300	Similar to SHR5-receptor-like kinase (Fragment).	18.7684	2.02771	0.630042	3.21837	0.00128919	0.0383892
OS08G0234000	Similar to 60S ribosomal protein L7-2.	1736.87	-0.579642	0.137331	-4.22076	2.43483e-05	0.00210981
OS08G0240200	Conserved hypothetical protein.	1244.71	0.505601	0.132674	3.81086	0.000138483	0.0076784
OS08G0243500	Similar to NADPH-cytochrome P450 oxydoreductase isoform 2.	6700.49	0.36364	0.108629	3.34754	0.000815334	0.0281812
OS08G0248800	Similar to Aspartate carbamoyltransferase 3, chloroplast precursor (EC 2.1.3.2) (Aspartate transcarbamylase 3) (ATCase 3).	169.296	-1.11367	0.26203	-4.25017	2.13613e-05	0.00194127
OS08G0269500	Conserved hypothetical protein.	293.427	0.652225	0.197915	3.29548	0.00098252	0.0322315
OS08G0269600	EGF-like region domain containing protein.	209.162	0.908887	0.206923	4.3924	1.12107e-05	0.00130535
OS08G0276100	Similar to NDF1 (NDH-DEPENDENT CYCLIC ELECTRON FLOW 1).	1400.88	0.558579	0.168504	3.31492	0.000916688	0.0308265
OS08G0288000	Conserved hypothetical protein.	1096.89	0.484432	0.117178	4.13416	3.56261e-05	0.002754
OS08G0300100	Conserved hypothetical protein.	561.313	0.437451	0.136197	3.21189	0.00131865	0.0390564
OS08G0300200	Similar to plant synaptotagmin.	1546.69	0.477024	0.137162	3.47782	0.000505516	0.0200805
OS08G0326600	Similar to GMP synthetase.	1389.99	-0.678392	0.134132	-5.05764	4.24474e-07	0.000116588
OS08G0359500	CS domain domain containing protein.	1597.12	-0.421924	0.113678	-3.71158	0.00020597	0.0102599
OS08G0359600	Similar to 30S ribosomal protein S17.	197.926	-0.639109	0.188556	-3.38949	0.000700224	0.0255788
OS08G0378900	Similar to Thioredoxin protein.	115.063	-0.684664	0.212146	-3.22732	0.00124956	0.0376689
OS08G0379200	ATPase, P-type, K/Mg/Cd/Cu/Zn/Na/Ca/Na/H-transporter family protein.	428.396	-0.836516	0.138942	-6.02064	1.73734e-09	1.15595e-06
OS08G0389700	Conserved hypothetical protein.	1477.2	1.10928	0.136689	8.11534	4.84434e-16	3.00834e-12
OS08G0422600	Conserved hypothetical protein.	176.647	-0.786268	0.232136	-3.3871	0.000706356	0.025665
OS08G0424500	Betaine aldehyde dehydrogenase, Rice fragrance	796.05	0.416911	0.129478	3.21995	0.00128215	0.0383892
OS08G0425500	Endonuclease/exonuclease/phosphatase domain containing protein.	96.7144	1.33203	0.369701	3.60299	0.000314572	0.013976
OS08G0453200	Similar to Auxin-repressed protein.	1510.18	-0.491709	0.119999	-4.09762	4.1742e-05	0.0031105
OS08G0455900	Putative copper transporter 5.2.	131.481	-1.06934	0.33209	-3.22004	0.00128172	0.0383892
OS08G0465800	Similar to Glutamate decarboxylase.	2980.78	0.476406	0.148626	3.2054	0.00134875	0.0394461
OS08G0466200	Similar to KUP-related potassium transporter.	22.6785	3.64369	1.06738	3.41368	0.000640916	0.0239764
OS08G0485400	Similar to Oxidoreductase.	109.529	-0.823494	0.235859	-3.49147	0.000480369	0.0195097
OS08G0498100	Similar to Caffeoyl-CoA O-methyltransferase 2 (EC 2.1.1.104) (Trans-caffeoyl-CoA 3-O-methyltransferase 2) (CCoAMT-2) (CCoAOMT-2).	451.056	-0.543408	0.164488	-3.30364	0.000954383	0.0316727
OS08G0500700	Similar to Heat shock protein 82.	7311.53	0.573736	0.125192	4.58287	4.58647e-06	0.000672803
OS08G0506000	Ovarian tumour, otubain domain containing protein.	334.638	0.740936	0.152284	4.86548	1.14177e-06	0.000240561
OS08G0509200	Similar to Beta-primeverosidase (EC 3.2.1.149).	31.0695	2.38296	0.454469	5.24338	1.57657e-07	5.24491e-05
OS08G0524501	Conserved hypothetical protein.	753.544	-0.736632	0.173041	-4.25698	2.07208e-05	0.00191104
OS08G0525600	Similar to Peptidylprolyl isomerase; FK506-binding protein.	5537.67	0.486848	0.129024	3.77332	0.000161087	0.00859899
OS08G0530200	Similar to 60S ribosomal protein L17.	713.732	-0.642365	0.15194	-4.22776	2.36028e-05	0.00207982
OS08G0538000	Similar to Glycyl-tRNA synthetase, mitochondrial precursor (EC 6.1.1.14) (Glycine--tRNA ligase) (GlyRS).	646.491	-0.716657	0.147907	-4.84533	1.26401e-06	0.000258776
OS08G0546800	Similar to Heat stress transcription factor B-2b.	214.277	0.995803	0.285659	3.48598	0.00049033	0.0196448
OS08G0558800	Similar to Ribosomal protein.	1454.46	-0.506013	0.14664	-3.45072	0.000559085	0.0216995
OS08G0559200	Similar to Ribosomal protein S25 (40S ribosomal 25S subunit).	1098.47	-0.777257	0.195151	-3.98284	6.80966e-05	0.0045471
OS08G0566400	Ribokinase family protein.	721.343	0.491319	0.120537	4.07609	4.58002e-05	0.00332007
OS09G0114500	Kinesin-4 protein with transcription regulation activity, Cell cycle and wall modification, Cell elongation by regulating GA biosynthesis pathway	821.103	0.475322	0.120933	3.93044	8.47892e-05	0.00530075
OS09G0129400	Conserved hypothetical protein.	401.201	0.498512	0.138383	3.60241	0.000315278	0.013976
OS09G0252700	Similar to E3 ubiquitin protein ligase UPL1 (EC 6.3.2.-) (Ubiquitin-protein ligase 1).	255.869	1.24513	0.357065	3.48712	0.000488252	0.0196038
OS09G0340400	Conserved hypothetical protein.	3049.23	0.397127	0.100774	3.94078	8.12172e-05	0.00517978
OS09G0346500	Similar to Chlorophyll a-b binding protein, chloroplast precursor (LHCII type I CAB) (LHCP).	123098	-0.483334	0.119809	-4.03422	5.4785e-05	0.00378173
OS09G0402300	Phosphatidylinositol-4-phosphate 5-kinase family protein.	586.149	0.738944	0.211444	3.49474	0.000474519	0.0193442
OS09G0403300	Similar to cytochrome P450.	23.1217	-2.07412	0.544253	-3.81094	0.000138437	0.0076784
OS09G0413500	Similar to 60S ribosomal protein L34.	461.875	-0.631798	0.159649	-3.95742	7.57643e-05	0.00491808
OS09G0423902	Hypothetical protein.	27.8599	2.79743	0.526389	5.31439	1.07018e-07	3.76719e-05
OS09G0441400	Similar to Elicitor-inducible cytochrome P450.	1056.92	-0.421366	0.118271	-3.56273	0.000367015	0.0155477
OS09G0442300	Similar to Oryzain gamma chain (Fragment).	8290.55	-0.442504	0.132435	-3.3413	0.000833866	0.0287152
OS09G0449600	Similar to F-box protein interaction domain containing protein, expressed.	536.153	0.713968	0.170526	4.18686	2.82835e-05	0.00230968
OS09G0450300	MAP65/ASE1 family protein.	24.3525	2.7436	0.565788	4.84917	1.23978e-06	0.000256634
OS09G0451000	ACC oxidase, Ethylene biosynthesis	94.5392	1.02742	0.305022	3.36835	0.000756189	0.0266814
OS09G0451400	ACC oxidase, Ethylene biosynthesis	46.0406	8.81242	1.23089	7.1594	8.10289e-13	1.79649e-09
OS09G0467200	Similar to Glutathione S-transferase GST 23 (EC 2.5.1.18) (Fragment).	2591.91	-0.639282	0.15864	-4.02977	5.58309e-05	0.00383811
OS09G0470500	Homeodomain leucine zipper protein.	792.518	0.412128	0.125863	3.27442	0.00105879	0.0336181
OS09G0482680	Similar to Ribonuclease Z, chloroplast precursor (EC 3.1.26.11) (RNase Z) (tRNase Z) (tRNA 3 endonuclease) (Zinc phosphodiesterase CPZ).	489.67	-0.748589	0.200908	-3.72602	0.000194526	0.00984787
OS09G0485900	Similar to 60S ribosomal protein L9 (Gibberellin-regulated protein GA).	3689.81	-0.746446	0.216658	-3.44527	0.000570496	0.0218241
OS09G0498000	Hypothetical gene.	364.595	0.529421	0.151695	3.49004	0.000482956	0.0195097
OS09G0501200	Similar to Ribosomal L32.	178.98	-0.947847	0.256142	-3.70047	0.0002152	0.0105505
OS09G0501700	Ribosomal protein L32e family protein.	216.475	-0.802202	0.188295	-4.26034	2.0412e-05	0.0018987
OS09G0502000	Similar to Ribosomal L32.	510.643	-0.721142	0.213292	-3.38102	0.000722184	0.0260238
OS09G0507800	60S ribosomal protein L7a.	1584.71	-0.868217	0.213492	-4.06675	4.76741e-05	0.00341604
OS09G0511600	Glycoside hydrolase, family 1 protein.	3813.5	-0.453648	0.135997	-3.33572	0.000850778	0.0291897
OS09G0526700	Similar to UDP-glucose 4-epimerase (EC 5.1.3.2) (Galactowaldenase) (UDP-galactose 4-epimerase).	618.386	0.65579	0.150937	4.34479	1.39412e-05	0.0014757
OS09G0532700	Rossmann-like alpha/beta/alpha sandwich fold domain containing protein.	4465.86	0.364239	0.112842	3.22786	0.00124718	0.0376581
OS09G0535000	Similar to Triosephosphate isomerase.	9280.71	0.528551	0.162032	3.26202	0.0011062	0.0347939
OS09G0541000	Similar to Aquaporin 2.	1399.27	-1.31987	0.194274	-6.79389	1.09148e-11	1.56418e-08
OS09G0542000	Similar to Ribonuclease P.	380.362	-0.698779	0.163446	-4.27528	1.90896e-05	0.0018332
OS09G0558900	Similar to NADPH-cytochrome P450 reductase (Fragment).	1511.43	0.832326	0.197706	4.20991	2.5547e-05	0.00217325
OS09G0567000	Domain of unknown function DUF1618 domain containing protein.	661.068	-0.402518	0.124063	-3.24447	0.00117668	0.0362223
OS09G0568400	Similar to 60S ribosomal protein L40 (CEP52).	168.171	-1.14215	0.285198	-4.00477	6.20774e-05	0.00419023
OS09G0568800	Similar to Ribosomal protein S25 (40S ribosomal 25S subunit).	746.553	-0.721391	0.175751	-4.10461	4.05003e-05	0.00305474
OS09G0571400	Cyclophilin 1.	145.565	-1.08507	0.297082	-3.65242	0.000259777	0.0122213
OS10G0138100	Similar to Aldehyde oxidase-2.	540.961	-0.553986	0.175007	-3.1655	0.00154816	0.0440574
OS10G0140700	Hypothetical conserved gene.	916.017	0.619027	0.153403	4.03529	5.45343e-05	0.00378173
OS10G0163040	Similar to Blast resistance protein.	111.396	0.735845	0.222732	3.30372	0.000954099	0.0316727
OS10G0166600	Cytochrome P450 family protein.	468.899	1.03061	0.26391	3.90516	9.41618e-05	0.00577051
OS10G0170200	Similar to 40S ribosomal protein S20 (S22) (Fragment).	1518.89	-0.759297	0.16723	-4.54043	5.61405e-06	0.000759609
OS10G0180800	Wall-associated kinase, Negative regulation of rice blast resistance	278.284	1.15682	0.361212	3.2026	0.00136192	0.0397067
OS10G0206500	Pollen Ole e 1 allergen/extensin domain containing protein.	796.274	-0.554453	0.152393	-3.63832	0.00027442	0.0127492
OS10G0321700	Similar to Ribonucleoprotein like protein.	729.689	-0.431689	0.114538	-3.76896	0.000163932	0.00870101
OS10G0330000	Conserved hypothetical protein.	1938.55	0.539685	0.125944	4.28513	1.82633e-05	0.00178139
OS10G0341700	Cellulose synthase-like H1.	418.367	1.11327	0.255129	4.36354	1.27974e-05	0.00139424
OS10G0411700	Similar to S28 ribosomal protein (Fragment).	2007.34	-0.676024	0.165088	-4.09493	4.22298e-05	0.00312199
OS10G0421500	Similar to cDNA clone:J013149A17, full insert sequence.	169.277	0.758104	0.212251	3.57173	0.000354637	0.0152574
OS10G0450900	Similar to Glycine-rich cell wall structural protein 2 precursor.	926.326	1.3165	0.309516	4.2534	2.10548e-05	0.0019228
OS10G0463400	B-type response regulator, Floral inducer to promote short-day (SD) flowering pathway	75.6026	1.94976	0.3141	6.20744	5.38533e-10	4.01315e-07
OS10G0465000	Hypothetical conserved gene.	1449.58	0.536846	0.1583	3.39132	0.000695559	0.0254583
OS10G0465800	Similar to 60S ribosomal protein L21.	956.007	-0.753446	0.177841	-4.23664	2.26891e-05	0.00203221
OS10G0466200	Ribosomal protein L11 family protein.	138.486	-0.745229	0.222576	-3.3482	0.000813368	0.0281655
OS10G0470700	Similar to Peptide transporter.	232.717	-0.730115	0.169483	-4.30789	1.6482e-05	0.00165978
OS10G0488800	Myosin head, motor region domain containing protein.	2574.3	0.312137	0.093949	3.32241	0.000892437	0.0302575
OS10G0493600	Alpha-galactosidase precursor (EC 3.2.1.22) (Melibiase) (Alpha-D- galactoside galactohydrolase).	161.207	1.12044	0.232887	4.81108	1.50114e-06	0.000300712
OS10G0507000	Conserved hypothetical protein.	248.989	0.613909	0.163381	3.75754	0.000171595	0.00903962
OS10G0517500	Cys/Met metabolism, pyridoxal phosphate-dependent enzyme domain containing protein.	260.936	-1.14292	0.253778	-4.50363	6.6801e-06	0.000864238
OS10G0529700	Similar to glutathione transferase35.	168.04	-0.762054	0.240465	-3.16908	0.00152921	0.0436949
OS10G0536500	Peptidase S10, serine carboxypeptidase, active site domain containing protein.	93.4668	0.945213	0.292376	3.23287	0.00122552	0.0374285
OS10G0555900	Similar to Beta-expansin.	33.254	8.3414	1.30822	6.37613	1.81618e-10	1.66712e-07
OS10G0559200	Similar to Oxidoreductase, 2OG-Fe oxygenase family protein, expressed.	324.837	0.879385	0.23091	3.80834	0.000139905	0.00773215
OS10G0564300	Similar to 60S ribosomal protein L27.	648.974	-0.880422	0.268475	-3.27935	0.00104048	0.0333062
OS10G0567800	Similar to Dynamin-related protein 1E (Dynamin-like protein E) (Dynamin-like protein 4) (Dynamin-like protein DLP2).	1257	0.411573	0.105841	3.88858	0.000100832	0.00605209
OS10G0569400	RIR1a protein precursor.	87.4211	-3.36687	0.454866	-7.40189	1.34256e-13	4.16865e-10
OS10G0571200	Similar to Pyruvate kinase isozyme G, chloroplast (EC 2.7.1.40) (Fragment).	902.126	-0.412779	0.115743	-3.56635	0.000361986	0.015432
OS10G0572300	Leucine-rich repeat, typical subtype containing protein.	596.975	0.469018	0.12263	3.82467	0.000130946	0.00732587
OS10G0577900	Similar to Glycerol-3-phosphate acyltransferase (Fragment).	680.838	0.556951	0.124541	4.47203	7.7479e-06	0.000982175
OS11G0106200	Similar to cDNA clone:J013071M22, full insert sequence.	1055.59	0.317353	0.0978049	3.24475	0.00117553	0.0362223
OS11G0117400	Similar to WRKY DNA binding domain containing protein, expressed.	2279.08	-0.591283	0.167037	-3.53984	0.00040037	0.0167616
OS11G0118300	Similar to RPT2-like protein.	642.634	-0.662286	0.156813	-4.2234	2.40646e-05	0.00209949
OS11G0127900	Similar to 40S ribosomal protein S16.	1472.4	-0.520046	0.161008	-3.22994	0.00123817	0.0375946
OS11G0135000	Efflux transporter of phytosiderophores, Metal transport	87.9677	1.15744	0.343754	3.36707	0.000759722	0.0267554
OS11G0135400	60S acidic ribosomal protein P0.	69.3485	-0.894358	0.270827	-3.30233	0.000958853	0.0316727
OS11G0137300	Armadillo-type fold domain containing protein.	218.092	0.813	0.260599	3.11974	0.0018101	0.0495187
OS11G0139700	Hypothetical conserved gene.	674.957	0.720758	0.156588	4.60289	4.1667e-06	0.000621005
OS11G0143300	A-type response regulator, Cytokinin signaling	253.7	1.31757	0.239311	5.50567	3.67758e-08	1.50257e-05
OS11G0147800	Similar to Wali7 protein (Fragment).	34574.7	0.631256	0.197431	3.19736	0.00138693	0.0402469
OS11G0147901	Non-protein coding transcript.	155.134	0.820993	0.22937	3.57933	0.000344472	0.0148898
OS11G0151300	Similar to 60S ribosomal protein L26-1.	599.774	-0.762337	0.241336	-3.15883	0.00158406	0.0448497
OS11G0153800	Similar to Ribosomal protein S25 (40S ribosomal 25S subunit).	696.907	-0.666381	0.152706	-4.36383	1.27806e-05	0.00139424
OS11G0168200	Ribosomal large subunit protein L3B, Regulation of leaf morphology and plant architecture	2397.62	-0.67251	0.144279	-4.66119	3.1439e-06	0.000496363
OS11G0194800	Similar to DNA-directed RNA polymerase II 7.6 kDa polypeptide (EC 2.7.7.6) (RPB10) (RPB7.6).	335.061	-0.891801	0.171048	-5.21376	1.85055e-07	5.94409e-05
OS11G0220800	Similar to 60S ribosomal protein L10 (QM protein homolog).	1746.3	-0.525662	0.13736	-3.82688	0.000129777	0.00731793
OS11G0256900	SAM dependent carboxyl methyltransferase family protein.	318.955	0.721023	0.224615	3.21004	0.00132715	0.0391835
OS11G0296500	Zinc finger, CCHC retroviral-type domain containing protein.	524.641	0.492342	0.152355	3.23155	0.00123121	0.0375409
OS11G0433600	Tetratricopeptide-like helical domain containing protein.	230.351	-0.695241	0.18667	-3.72443	0.000195754	0.00986941
OS11G0433900	Similar to 60S ribosomal protein L38.	462.545	-0.734658	0.148166	-4.95835	7.10955e-07	0.000176601
OS11G0439600	Similar to Nod factor binding lectin-nucleotide phosphohydrolase.	52.3865	1.59644	0.463138	3.44701	0.000566825	0.0217728
OS11G0440200	Similar to GDA1/CD39 family protein, expressed.	25.5023	1.845	0.563504	3.27415	0.00105982	0.0336181
OS11G0482000	Similar to 40S ribosomal protein S5.	1581.5	-0.732782	0.168377	-4.35203	1.34883e-05	0.00144418
OS11G0484500	Similar to 6-phosphogluconate dehydrogenase.	1122.47	-0.471257	0.114365	-4.12064	3.77826e-05	0.00286134
OS11G0489250	Similar to Cytochrome P450 family protein, expressed.	210.277	-1.66503	0.299041	-5.56789	2.5785e-08	1.14375e-05
OS11G0492300	Similar to NB-ARC domain containing protein.	521.004	-0.949469	0.287812	-3.29892	0.000970563	0.0319463
OS11G0525600	Similar to Alpha-mannosidase.	197.251	0.754301	0.213411	3.53449	0.000408556	0.0170277
OS11G0526900	Non-protein coding transcript.	245.247	0.805169	0.169133	4.76057	1.93043e-06	0.000349164
OS11G0533800	Cyclin-like F-box domain containing protein.	1213.59	0.424843	0.108467	3.91678	8.97397e-05	0.00557284
OS11G0558200	R2R3-type MYB transcriptional activator, Tolerance to Pi deficiency	322.848	-0.615366	0.191907	-3.20659	0.00134318	0.0394069
OS11G0568500	Prefoldin domain containing protein.	326.754	-0.544477	0.158863	-3.42734	0.000609515	0.0229864
OS11G0579800	Gar1 protein RNA-binding region family protein.	88.8422	-1.42108	0.40308	-3.52555	0.000422602	0.0175347
OS11G0586300	Conserved hypothetical protein.	600.585	-0.530856	0.122896	-4.31955	1.5635e-05	0.00160044
OS11G0602500	Similar to 40S ribosomal protein S9.	1818.72	-0.660814	0.152922	-4.32124	1.55158e-05	0.00160044
OS11G0602600	Similar to 40S ribosomal protein S9.	1693.7	-0.642487	0.141021	-4.55597	5.21456e-06	0.000735964
OS11G0683500	Hypothetical conserved gene.	4124.3	0.463644	0.110921	4.17996	2.9156e-05	0.00235141
OS12G0117400	Similar to RPT2-like protein.	461.632	-0.768476	0.16884	-4.55151	5.32621e-06	0.000740503
OS12G0128700	Similar to Arabinoxylan arabinofuranohydrolase isoenzyme AXAH-II.	358.086	0.615917	0.171938	3.5822	0.000340715	0.0148794
OS12G0133050	Similar to 60S acidic ribosomal protein P0.	169.426	-0.765301	0.207179	-3.69391	0.000220833	0.010686
OS12G0139400	A-type response regulator, Cytokinin signaling	411.593	1.07613	0.215895	4.98451	6.2118e-07	0.000158528
OS12G0162900	Hypothetical conserved gene.	34.1355	-1.20987	0.381234	-3.17355	0.00150586	0.0432266
OS12G0167900	Ribosomal protein L3A	1487.2	-0.664736	0.182618	-3.64003	0.000272602	0.0126964
OS12G0170100	Similar to DNA-binding protein.	424.412	-0.62166	0.14588	-4.26145	2.03104e-05	0.0018987
OS12G0170700	Conserved hypothetical protein.	379.21	-0.821354	0.172335	-4.76603	1.87889e-06	0.000346571
OS12G0194900	Similar to Amino acid carrier (Fragment).	164.78	-1.40687	0.415771	-3.38376	0.000715003	0.025815
OS12G0222300	Conserved hypothetical protein.	62.6833	-1.12994	0.334652	-3.37647	0.00073422	0.026318
OS12G0226900	Similar to Allyl alcohol dehydrogenase.	1395.63	0.567826	0.128636	4.41422	1.01377e-05	0.00120296
OS12G0263800	Similar to cDNA clone:J013002B21, full insert sequence.	3302.26	0.506863	0.123886	4.09138	4.28813e-05	0.00315763
OS12G0294100	WD40 repeat-like domain containing protein.	185.623	-0.583451	0.187052	-3.11919	0.00181351	0.049539
OS12G0406200	Similar to 40S ribosomal protein S3a (CYC07 protein).	1067.31	-0.74806	0.197517	-3.78732	0.00015228	0.00822898
OS12G0448900	Fatty acid alpha-dioxygenase family, Enzyme that oxygenates fatty acids into 2R-hydroperoxides	79.97	2.63002	0.345645	7.60901	2.76211e-14	1.02916e-10
OS12G0480100	Similar to One helix protein (OHP).	335.023	0.624649	0.199888	3.125	0.00177804	0.048713
OS12G0502200	Similar to Low temperature-responsive RNA-binding protein.	2159.23	-0.606302	0.135893	-4.46161	8.13479e-06	0.00101034
OS12G0544600	Conserved hypothetical protein.	72.429	1.73625	0.413177	4.20218	2.64356e-05	0.00219864
OS12G0554100	Conserved hypothetical protein.	66.1451	2.25122	0.353359	6.3709	1.8792e-10	1.66712e-07
OS12G0566800	Ion channel regulatory protein, UNC-93 domain containing protein.	515.258	0.481109	0.14966	3.21468	0.00130589	0.03874
OS12G0567700	Similar to 60S ribosomal protein L2 (Fragment).	2215.45	-0.706387	0.159803	-4.42038	9.85294e-06	0.00118426
OS12G0571200	Similar to Mitochondrial import inner membrane translocase subunit Tim9.	286.984	-0.708212	0.21731	-3.25899	0.00111809	0.0348395
OS12G0576600	Metallophosphoesterase domain containing protein.	236.095	0.741955	0.213175	3.4805	0.00050047	0.0199652
OS12G0581900	Zinc finger, C2H2-like domain containing protein.	539.266	0.798636	0.212642	3.75577	0.000172811	0.00906891
OS12G0594200	Hypothetical conserved gene.	186.596	1.07954	0.307633	3.50919	0.000449482	0.0184446
OS12G0606100	Hypothetical conserved gene.	160.402	5.15497	1.00069	5.15139	2.5856e-07	8.02829e-05
OS12G0607100	Similar to Heterochromatin protein (Fragment).	702.778	-0.459043	0.128542	-3.57114	0.000355434	0.0152574
OS12G0610600	NAC transcription factor, Negative regulation of drought tolerance	90.2919	-1.10258	0.259133	-4.25486	2.09181e-05	0.00191973
OS12G0611200	RNA helicase.	676.955	-0.63532	0.145375	-4.3702	1.24133e-05	0.00137036
OS12G0638300	Similar to Peptide transporter.	109.336	-0.899227	0.279395	-3.21848	0.00128871	0.0383892

## Sheet: Antonio_ethylene
	Annotation	baseMean	log2FoldChange	lfcSE	stat	pvalue	padj
OS09G0451000	ACC oxidase, Ethylene biosynthesis	94.5392	1.02742	0.305022	3.36835	0.000756189	0.0266814
OS09G0451400	ACC oxidase, Ethylene biosynthesis	46.0406	8.81242	1.23089	7.1594	8.10289e-13	1.79649e-09

## Sheet: Antonio_TF
	Annotation	baseMean	log2FoldChange	lfcSE	stat	pvalue	padj
OS01G0235700	Similar to BHLH transcription factor (Fragment).	567.194	1.23862	0.223351	5.54563	2.92903e-08	1.26902e-05
OS01G0948200	Similar to GRAS family transcription factor containing protein.	203.788	-1.02932	0.220772	-4.66237	3.12595e-06	0.000496363
OS01G0976800	GATA transcription factor, Regulation of fertility conversion of two-line hybrid tms5 mutant rice	62.3513	-1.00679	0.311811	-3.22885	0.00124289	0.037641
OS03G0161900	Similar to Isoform 2 of Heat stress transcription factor A-2d.	7752.52	0.621969	0.110641	5.62149	1.89315e-08	9.28143e-06
OS03G0327800	NAC Family transcriptional activator, Abiotic stress response, Positive regulator of leaf senescence	431.306	-1.08143	0.180859	-5.97942	2.23937e-09	1.4386e-06
OS03G0650000	YABBY transcription factor, Control of seed shattering	100.099	1.83616	0.486579	3.77361	0.000160903	0.00859899
OS03G0753100	MADS-box transcription factor, Inflorescence and spikelet development	24.3612	3.17778	0.955698	3.32509	0.000883899	0.0300997
OS03G0851000	Similar to Transcription factor homolog BTF3-like protein.	252.659	-0.681737	0.209013	-3.26169	0.0011075	0.0347939
OS04G0546800	Pathogenesis-related transcriptional factor and ERF domain containing protein.	240.346	-0.861331	0.222935	-3.8636	0.000111727	0.00658694
OS06G0592500	Similar to Ethylene-responsive transcriptional coactivator.	234.952	1.57446	0.266628	5.90508	3.5248e-09	2.1889e-06
OS08G0546800	Similar to Heat stress transcription factor B-2b.	214.277	0.995803	0.285659	3.48598	0.00049033	0.0196448
OS09G0114500	Kinesin-4 protein with transcription regulation activity, Cell cycle and wall modification, Cell elongation by regulating GA biosynthesis pathway	821.103	0.475322	0.120933	3.93044	8.47892e-05	0.00530075
OS11G0558200	R2R3-type MYB transcriptional activator, Tolerance to Pi deficiency	322.848	-0.615366	0.191907	-3.20659	0.00134318	0.0394069
OS12G0610600	NAC transcription factor, Negative regulation of drought tolerance	90.2919	-1.10258	0.259133	-4.25486	2.09181e-05	0.00191973
