# Supplementary material for: Transcriptome profiling of two rice varieties reveals their molecular responses under high night-time temperature
Source: PLoS One. 2024 Oct 10;19(10):e0311746. doi: 10.1371/journal.pone.0311746 (PMC11466396; doi:10.1371/journal.pone.0311746)
Supplement: S6 Table — (XLSX) [file pone.0311746.s007.xlsx]

## Sheet: GO_Colorado_30vs30MCP
Supporting Information--Table S6. Gene ontology (GO) enrichment analysis under high night temperatures with and without 1-MCP application.
ethylene
# date: 10/9/2020	1:03:16 AM
# organism: osativa
# all results: false
# ordered: false
# no iea: false
# sources: GO:MF	GO:BP	GO:CC	KEGG	REAC	WP	TF	MIRNA	HPA	CORUM	HP
# combined: false
# numeric ns: ENTREZGENE
# domain scope: annotated
# measure underrepresentation: false
# significance threshold method: false_discovery_rate
# user threshold: 0.05
# no evidences: false
# query genes included: query_1<Os12g0128700	Os07g0546700	Os04g0492300	Os03g0227700	Os03g0781501	Os12g0165900	Os01g0348700	Os06g0274200	Os04g0107900	Os05g0540300	Os03g0126800	Os08g0342400	Os03g0602600	Os02g0699600	Os02g0139200	Os01g0950300	Os02g0477300	Os02g0626400	Os06g0228200	Os03g0625900	Os04g0321500	Os11g0132600	Os01g0120800	Os12g0576100	Os02g0258800	Os04g0376000	Os06g0592500	Os03g0752100	Os03g0284600	Os03g0254250	Os01g0978100	Os08g0116500	Os05g0596600	Os02g0785800	Os02g0287000	Os10g0529600	Os07g0301200	Os05g0477300	Os09g0277800	Os10g0124100	Os07g0109500	Os04g0610800	Os08g0295300	Os02g0175600	Os01g0966300	Os02g0782500	Os09g0376350	Os03g0605300	Os05g0165800	Os01g0815800
# query genes not included: EPLOSAG00000008546	EPLOSAG00000008496	EPLOSAG00000020043
# query genes duplicates: none
source	term_name	term_id	adjusted_p_value	negative_log10_of_adjusted_p_value	term_size	query_size	intersection_size	effective_domain_size	intersections
GO:MF	structural constituent of ribosome	GO:0003735	4.76877e-63	62.3216	379	336	83	18096	OS07G0546700,OS01G0348700,OS02G0699600,OS04G0321500,OS04G0376000,OS08G0116500,OS02G0785800,OS02G0287000,OS05G0477300,OS07G0109500,OS02G0175600,OS01G0815800,OS01G0752300,OS01G0276000,OS08G0505300,OS01G0328400,OS07G0674200,OS04G0430100,OS03G0598800,OS10G0170200,OS04G0598200,OS04G0605900,OS01G0834500,OS11G0168200,OS05G0207300,OS07G0150200,OS05G0557800,OS10G0564300,OS07G0207400,OS01G0140500,OS05G0274…
GO:MF	structural molecule activity	GO:0005198	3.42065e-60	59.4659	468	336	87	18096	OS07G0546700,OS12G0165900,OS01G0348700,OS02G0699600,OS04G0321500,OS04G0376000,OS08G0116500,OS02G0785800,OS02G0287000,OS05G0477300,OS07G0109500,OS02G0175600,OS01G0815800,OS10G0154600,OS01G0752300,OS01G0276000,OS08G0505300,OS01G0328400,OS07G0674200,OS04G0430100,OS12G0606100,OS03G0598800,OS10G0170200,OS04G0598200,OS04G0605900,OS01G0834500,OS11G0168200,OS05G0207300,OS07G0150200,OS05G0557800,OS10G0564…
GO:MF	RNA binding	GO:0003723	2.47516e-34	33.6064	1106	336	93	18096	OS12G0165900,OS06G0274200,OS02G0699600,OS03G0625900,OS01G0120800,OS04G0376000,OS07G0301200,OS05G0477300,OS07G0109500,OS01G0815800,OS01G0276000,OS05G0427300,OS01G0143800,OS07G0674200,OS02G0115600,OS04G0430100,OS03G0598800,OS11G0298400,OS04G0598200,OS10G0124000,OS04G0605900,OS04G0509300,OS08G0553800,OS04G0592700,OS03G0352300,OS11G0168200,OS05G0207300,OS05G0557800,OS07G0662500,OS03G0151700,OS11G0579…
GO:MF	nucleic acid binding	GO:0003676	2.48198e-12	11.6052	3318	336	120	18096	OS04G0492300,OS12G0165900,OS06G0274200,OS02G0699600,OS03G0625900,OS01G0120800,OS04G0376000,OS06G0592500,OS07G0301200,OS05G0477300,OS07G0109500,OS01G0815800,OS01G0276000,OS05G0427300,OS01G0143800,OS07G0619600,OS07G0674200,OS02G0115600,OS04G0430100,OS03G0598800,OS11G0298400,OS04G0598200,OS10G0124000,OS04G0605900,OS04G0509300,OS01G0635200,OS08G0553800,OS01G0642900,OS04G0592700,OS05G0583100,OS03G0352…
GO:MF	snoRNA binding	GO:0030515	2.7106e-11	10.5669	25	336	11	18096	OS06G0274200,OS03G0625900,OS11G0298400,OS04G0592700,OS03G0352300,OS03G0151700,OS11G0579800,OS03G0350100,OS03G0333100,OS02G0103900,OS03G0350300
GO:MF	translation elongation factor activity	GO:0003746	2.01695e-10	9.6953	38	336	12	18096	OS07G0662500,OS03G0177900,OS03G0177500,OS06G0571400,OS02G0220600,OS03G0177400,OS07G0614500,OS07G0191700,OS08G0399600,OS03G0851100,OS03G0178000,OS03G0406200
GO:MF	large ribosomal subunit rRNA binding	GO:0070180	2.34987e-06	5.62896	12	336	6	18096	OS02G0699600,OS04G0598200,OS10G0466700,OS02G0814700,OS08G0130500,OS03G0139100
GO:MF	translation regulator activity	GO:0045182	5.64247e-06	5.24853	147	336	15	18096	OS01G0120800,OS01G0143800,OS08G0553800,OS07G0662500,OS03G0177900,OS03G0177500,OS06G0571400,OS02G0220600,OS03G0177400,OS07G0614500,OS07G0191700,OS08G0399600,OS03G0851100,OS03G0178000,OS03G0406200
GO:MF	translation regulator activity, nucleic acid binding	GO:0090079	5.64247e-06	5.24853	147	336	15	18096	OS01G0120800,OS01G0143800,OS08G0553800,OS07G0662500,OS03G0177900,OS03G0177500,OS06G0571400,OS02G0220600,OS03G0177400,OS07G0614500,OS07G0191700,OS08G0399600,OS03G0851100,OS03G0178000,OS03G0406200
GO:MF	translation factor activity, RNA binding	GO:0008135	1.33433e-05	4.87474	137	336	14	18096	OS01G0120800,OS08G0553800,OS07G0662500,OS03G0177900,OS03G0177500,OS06G0571400,OS02G0220600,OS03G0177400,OS07G0614500,OS07G0191700,OS08G0399600,OS03G0851100,OS03G0178000,OS03G0406200
GO:MF	heterocyclic compound binding	GO:1901363	0.000125478	3.90143	6939	336	170	18096	OS04G0492300,OS03G0227700,OS12G0165900,OS06G0274200,OS04G0107900,OS05G0540300,OS03G0126800,OS08G0342400,OS02G0699600,OS03G0625900,OS01G0120800,OS04G0376000,OS06G0592500,OS01G0978100,OS07G0301200,OS05G0477300,OS07G0109500,OS08G0295300,OS01G0815800,OS07G0694700,OS01G0114100,OS05G0519700,OS01G0276000,OS05G0427300,OS01G0143800,OS03G0646100,OS07G0619600,OS07G0674200,OS02G0115600,OS04G0430100,OS03G0598…
GO:MF	organic cyclic compound binding	GO:0097159	0.00012599	3.89967	6948	336	170	18096	OS04G0492300,OS03G0227700,OS12G0165900,OS06G0274200,OS04G0107900,OS05G0540300,OS03G0126800,OS08G0342400,OS02G0699600,OS03G0625900,OS01G0120800,OS04G0376000,OS06G0592500,OS01G0978100,OS07G0301200,OS05G0477300,OS07G0109500,OS08G0295300,OS01G0815800,OS07G0694700,OS01G0114100,OS05G0519700,OS01G0276000,OS05G0427300,OS01G0143800,OS03G0646100,OS07G0619600,OS07G0674200,OS02G0115600,OS04G0430100,OS03G0598…
GO:MF	rRNA binding	GO:0019843	0.00016591	3.78013	86	336	10	18096	OS02G0699600,OS02G0115600,OS04G0598200,OS05G0207300,OS09G0485900,OS10G0466700,OS01G0896800,OS02G0814700,OS08G0130500,OS03G0139100
GO:MF	U3 snoRNA binding	GO:0034511	0.000892176	3.04955	4	336	3	18096	OS03G0625900,OS11G0298400,OS03G0333100
GO:MF	ribonucleoside binding	GO:0032549	0.00476708	2.32175	237	336	14	18096	OS03G0646100,OS08G0237200,OS11G0298400,OS12G0178700,OS03G0177900,OS11G0247300,OS10G0495600,OS03G0177500,OS01G0375000,OS05G0574500,OS03G0333100,OS03G0177400,OS03G0851100,OS03G0178000
GO:MF	nucleoside binding	GO:0001882	0.00476708	2.32175	238	336	14	18096	OS03G0646100,OS08G0237200,OS11G0298400,OS12G0178700,OS03G0177900,OS11G0247300,OS10G0495600,OS03G0177500,OS01G0375000,OS05G0574500,OS03G0333100,OS03G0177400,OS03G0851100,OS03G0178000
GO:MF	ligase activity	GO:0016874	0.00536351	2.27055	185	336	12	18096	OS08G0295300,OS08G0326600,OS03G0831500,OS04G0492600,OS12G0235800,OS03G0179000,OS04G0429800,OS05G0182800,OS03G0586800,OS09G0378300,OS07G0191700,OS06G0645400
GO:MF	GTPase activity	GO:0003924	0.00700056	2.15487	164	336	11	18096	OS03G0646100,OS11G0298400,OS12G0178700,OS03G0177900,OS11G0247300,OS03G0177500,OS05G0574500,OS03G0333100,OS03G0177400,OS03G0851100,OS03G0178000
GO:MF	purine nucleoside binding	GO:0001883	0.00739552	2.13103	231	336	13	18096	OS03G0646100,OS08G0237200,OS11G0298400,OS12G0178700,OS03G0177900,OS11G0247300,OS03G0177500,OS01G0375000,OS05G0574500,OS03G0333100,OS03G0177400,OS03G0851100,OS03G0178000
GO:MF	oxidoreductase activity, acting on the CH-NH2 group of donors, disulfide as acceptor	GO:0016642	0.00739552	2.13103	2	336	2	18096	OS01G0711400,OS06G0611900
GO:MF	glycine binding	GO:0016594	0.00739552	2.13103	2	336	2	18096	OS01G0711400,OS06G0611900
GO:MF	GTP binding	GO:0005525	0.00739552	2.13103	230	336	13	18096	OS03G0646100,OS08G0237200,OS11G0298400,OS12G0178700,OS03G0177900,OS11G0247300,OS03G0177500,OS01G0375000,OS05G0574500,OS03G0333100,OS03G0177400,OS03G0851100,OS03G0178000
GO:MF	guanyl ribonucleotide binding	GO:0032561	0.00739552	2.13103	231	336	13	18096	OS03G0646100,OS08G0237200,OS11G0298400,OS12G0178700,OS03G0177900,OS11G0247300,OS03G0177500,OS01G0375000,OS05G0574500,OS03G0333100,OS03G0177400,OS03G0851100,OS03G0178000
GO:MF	protein kinase C binding	GO:0005080	0.00739552	2.13103	2	336	2	18096	OS05G0552300,OS01G0686800
GO:MF	purine ribonucleoside binding	GO:0032550	0.00739552	2.13103	231	336	13	18096	OS03G0646100,OS08G0237200,OS11G0298400,OS12G0178700,OS03G0177900,OS11G0247300,OS03G0177500,OS01G0375000,OS05G0574500,OS03G0333100,OS03G0177400,OS03G0851100,OS03G0178000
GO:MF	guanyl nucleotide binding	GO:0019001	0.00739552	2.13103	231	336	13	18096	OS03G0646100,OS08G0237200,OS11G0298400,OS12G0178700,OS03G0177900,OS11G0247300,OS03G0177500,OS01G0375000,OS05G0574500,OS03G0333100,OS03G0177400,OS03G0851100,OS03G0178000
GO:MF	glycine dehydrogenase (decarboxylating) activity	GO:0004375	0.00739552	2.13103	2	336	2	18096	OS01G0711400,OS06G0611900
GO:MF	water transmembrane transporter activity	GO:0005372	0.0109031	1.96245	22	336	4	18096	OS04G0559700,OS04G0233400,OS04G0521100,OS03G0146100
GO:MF	water channel activity	GO:0015250	0.0109031	1.96245	22	336	4	18096	OS04G0559700,OS04G0233400,OS04G0521100,OS03G0146100
GO:MF	protein tag	GO:0031386	0.0109031	1.96245	22	336	4	18096	OS01G0328400,OS01G0918300,OS09G0420800,OS05G0160200
GO:MF	ribonucleoprotein complex binding	GO:0043021	0.0123366	1.9088	81	336	7	18096	OS08G0116500,OS01G0143800,OS03G0721200,OS05G0552300,OS03G0699200,OS01G0686800,OS07G0435400
GO:MF	aminoacyl-tRNA ligase activity	GO:0004812	0.0179635	1.74561	64	336	6	18096	OS08G0295300,OS04G0492600,OS05G0182800,OS03G0586800,OS09G0378300,OS06G0645400
GO:MF	ligase activity, forming carbon-oxygen bonds	GO:0016875	0.0179635	1.74561	64	336	6	18096	OS08G0295300,OS04G0492600,OS05G0182800,OS03G0586800,OS09G0378300,OS06G0645400
GO:MF	mRNA binding	GO:0003729	0.0194801	1.71041	231	336	12	18096	OS01G0120800,OS04G0376000,OS05G0477300,OS07G0109500,OS01G0143800,OS02G0115600,OS03G0831100,OS04G0449900,OS01G0266000,OS07G0603100,OS02G0503400,OS03G0670700
GO:MF	box H/ACA snoRNA binding	GO:0034513	0.0278898	1.55455	4	336	2	18096	OS06G0274200,OS11G0579800
GO:MF	acetolactate synthase regulator activity	GO:1990610	0.0278898	1.55455	4	336	2	18096	OS11G0256050,OS11G0256000
GO:MF	tRNA binding	GO:0000049	0.029469	1.53063	30	336	4	18096	OS12G0170700,OS03G0586800,OS03G0786700,OS06G0645400
GO:MF	unfolded protein binding	GO:0051082	0.0339537	1.46911	156	336	9	18096	OS04G0107900,OS05G0540300,OS02G0782500,OS04G0551800,OS09G0491772,OS10G0462900,OS05G0562300,OS01G0840100,OS01G0668000
GO:MF	protein-containing complex binding	GO:0044877	0.0397573	1.40058	223	336	11	18096	OS08G0116500,OS01G0143800,OS03G0721200,OS05G0552300,OS03G0699200,OS07G0184800,OS04G0620700,OS06G0130800,OS08G0192900,OS01G0686800,OS07G0435400
GO:MF	phosphotransferase activity, carboxyl group as acceptor	GO:0016774	0.0443599	1.35301	17	336	3	18096	OS08G0342400,OS06G0668200,OS05G0455500
GO:MF	nucleosome binding	GO:0031491	0.0472483	1.32561	35	336	4	18096	OS07G0184800,OS04G0620700,OS06G0130800,OS08G0192900
GO:BP	translation	GO:0006412	1.60785e-63	62.7938	690	324	108	15812	OS07G0546700,OS01G0348700,OS06G0274200,OS02G0699600,OS04G0321500,OS01G0120800,OS04G0376000,OS08G0116500,OS02G0785800,OS02G0287000,OS05G0477300,OS07G0109500,OS08G0295300,OS02G0175600,OS01G0815800,OS01G0752300,OS01G0276000,OS08G0505300,OS01G0143800,OS03G0721200,OS01G0328400,OS07G0674200,OS03G0598800,OS05G0552300,OS10G0170200,OS04G0598200,OS08G0553800,OS01G0834500,OS11G0168200,OS05G0207300,OS07G0150…
GO:BP	peptide biosynthetic process	GO:0043043	5.11812e-63	62.2909	702	324	108	15812	OS07G0546700,OS01G0348700,OS06G0274200,OS02G0699600,OS04G0321500,OS01G0120800,OS04G0376000,OS08G0116500,OS02G0785800,OS02G0287000,OS05G0477300,OS07G0109500,OS08G0295300,OS02G0175600,OS01G0815800,OS01G0752300,OS01G0276000,OS08G0505300,OS01G0143800,OS03G0721200,OS01G0328400,OS07G0674200,OS03G0598800,OS05G0552300,OS10G0170200,OS04G0598200,OS08G0553800,OS01G0834500,OS11G0168200,OS05G0207300,OS07G0150…
GO:BP	amide biosynthetic process	GO:0043604	2.77313e-60	59.557	765	324	109	15812	OS07G0546700,OS01G0348700,OS06G0274200,OS02G0699600,OS04G0321500,OS01G0120800,OS04G0376000,OS08G0116500,OS02G0785800,OS02G0287000,OS05G0477300,OS07G0109500,OS08G0295300,OS02G0175600,OS01G0815800,OS01G0752300,OS01G0276000,OS08G0505300,OS01G0143800,OS03G0721200,OS01G0328400,OS07G0674200,OS03G0598800,OS05G0552300,OS10G0170200,OS04G0598200,OS08G0553800,OS01G0834500,OS11G0168200,OS05G0207300,OS07G0150…
GO:BP	peptide metabolic process	GO:0006518	2.95603e-57	56.5293	801	324	108	15812	OS07G0546700,OS01G0348700,OS06G0274200,OS02G0699600,OS04G0321500,OS01G0120800,OS04G0376000,OS08G0116500,OS02G0785800,OS02G0287000,OS05G0477300,OS07G0109500,OS08G0295300,OS02G0175600,OS01G0815800,OS01G0752300,OS01G0276000,OS08G0505300,OS01G0143800,OS03G0721200,OS01G0328400,OS07G0674200,OS03G0598800,OS05G0552300,OS10G0170200,OS04G0598200,OS08G0553800,OS01G0834500,OS11G0168200,OS05G0207300,OS07G0150…
GO:BP	cellular amide metabolic process	GO:0043603	4.0594e-52	51.3915	920	324	109	15812	OS07G0546700,OS01G0348700,OS06G0274200,OS02G0699600,OS04G0321500,OS01G0120800,OS04G0376000,OS08G0116500,OS02G0785800,OS02G0287000,OS05G0477300,OS07G0109500,OS08G0295300,OS02G0175600,OS01G0815800,OS01G0752300,OS01G0276000,OS08G0505300,OS01G0143800,OS03G0721200,OS01G0328400,OS07G0674200,OS03G0598800,OS05G0552300,OS10G0170200,OS04G0598200,OS08G0553800,OS01G0834500,OS11G0168200,OS05G0207300,OS07G0150…
GO:BP	organonitrogen compound biosynthetic process	GO:1901566	1.13295e-47	46.9458	1433	324	127	15812	OS07G0546700,OS01G0348700,OS06G0274200,OS08G0342400,OS02G0699600,OS04G0321500,OS01G0120800,OS04G0376000,OS01G0978100,OS08G0116500,OS02G0785800,OS02G0287000,OS05G0477300,OS07G0109500,OS04G0610800,OS08G0295300,OS02G0175600,OS01G0815800,OS01G0752300,OS01G0276000,OS08G0505300,OS01G0143800,OS03G0721200,OS01G0328400,OS07G0674200,OS03G0598800,OS05G0552300,OS08G0326600,OS10G0170200,OS04G0598200,OS08G0553…
GO:BP	ribosome biogenesis	GO:0042254	6.58335e-37	36.1816	324	324	59	15812	OS01G0348700,OS06G0274200,OS02G0699600,OS03G0625900,OS04G0376000,OS02G0785800,OS07G0301200,OS01G0815800,OS02G0115600,OS04G0430100,OS11G0298400,OS04G0598200,OS10G0124000,OS04G0605900,OS04G0592700,OS02G0591800,OS11G0168200,OS05G0207300,OS10G0456900,OS03G0699200,OS03G0151700,OS11G0579800,OS01G0140500,OS03G0822300,OS01G0896800,OS11G0105400,OS04G0620700,OS12G0124200,OS12G0166500,OS08G0234000,OS08G0130…
GO:BP	ribonucleoprotein complex biogenesis	GO:0022613	1.18971e-33	32.9246	416	324	62	15812	OS07G0546700,OS01G0348700,OS06G0274200,OS02G0699600,OS03G0625900,OS01G0120800,OS04G0376000,OS02G0785800,OS07G0301200,OS01G0815800,OS02G0115600,OS04G0430100,OS11G0298400,OS04G0598200,OS10G0124000,OS04G0605900,OS04G0592700,OS02G0591800,OS11G0168200,OS05G0207300,OS10G0456900,OS03G0699200,OS03G0151700,OS11G0579800,OS01G0140500,OS03G0822300,OS01G0896800,OS11G0105400,OS04G0620700,OS12G0124200,OS12G0166…
GO:BP	gene expression	GO:0010467	8.30862e-28	27.0805	3423	324	162	15812	OS07G0546700,OS04G0492300,OS01G0348700,OS06G0274200,OS03G0602600,OS02G0699600,OS02G0139200,OS03G0625900,OS04G0321500,OS01G0120800,OS04G0376000,OS03G0752100,OS08G0116500,OS02G0785800,OS02G0287000,OS07G0301200,OS05G0477300,OS07G0109500,OS08G0295300,OS02G0175600,OS01G0966300,OS01G0815800,OS01G0752300,OS01G0276000,OS08G0505300,OS01G0143800,OS03G0721200,OS01G0328400,OS07G0674200,OS02G0115600,OS03G0598…
GO:BP	rRNA processing	GO:0006364	1.40114e-23	22.8535	218	324	39	15812	OS06G0274200,OS03G0625900,OS04G0376000,OS07G0301200,OS02G0115600,OS11G0298400,OS10G0124000,OS04G0605900,OS04G0592700,OS10G0456900,OS03G0699200,OS03G0151700,OS11G0579800,OS03G0822300,OS11G0105400,OS04G0620700,OS12G0124200,OS12G0166500,OS08G0234000,OS03G0297300,OS03G0182600,OS01G0104800,OS08G0326400,OS08G0558000,OS12G0170700,OS11G0127900,OS03G0402400,OS04G0349500,OS09G0507800,OS08G0192900,OS07G0636…
GO:BP	cellular nitrogen compound biosynthetic process	GO:0044271	1.87446e-23	22.7271	2980	324	142	15812	OS07G0546700,OS04G0492300,OS01G0348700,OS06G0274200,OS03G0602600,OS02G0699600,OS02G0139200,OS04G0321500,OS01G0120800,OS04G0376000,OS06G0592500,OS03G0752100,OS08G0116500,OS02G0785800,OS02G0287000,OS05G0477300,OS07G0109500,OS04G0610800,OS08G0295300,OS02G0175600,OS01G0815800,OS01G0752300,OS01G0276000,OS08G0505300,OS01G0143800,OS03G0721200,OS01G0328400,OS07G0674200,OS03G0598800,OS08G0237200,OS05G0552…
GO:BP	rRNA metabolic process	GO:0016072	2.36746e-23	22.6257	222	324	39	15812	OS06G0274200,OS03G0625900,OS04G0376000,OS07G0301200,OS02G0115600,OS11G0298400,OS10G0124000,OS04G0605900,OS04G0592700,OS10G0456900,OS03G0699200,OS03G0151700,OS11G0579800,OS03G0822300,OS11G0105400,OS04G0620700,OS12G0124200,OS12G0166500,OS08G0234000,OS03G0297300,OS03G0182600,OS01G0104800,OS08G0326400,OS08G0558000,OS12G0170700,OS11G0127900,OS03G0402400,OS04G0349500,OS09G0507800,OS08G0192900,OS07G0636…
GO:BP	ribosomal large subunit biogenesis	GO:0042273	4.83743e-21	20.3154	111	324	28	15812	OS01G0348700,OS06G0274200,OS02G0699600,OS04G0376000,OS02G0785800,OS01G0815800,OS04G0598200,OS10G0124000,OS04G0605900,OS02G0591800,OS11G0168200,OS05G0207300,OS10G0456900,OS03G0699200,OS01G0140500,OS01G0896800,OS11G0105400,OS08G0234000,OS08G0130500,OS12G0150100,OS08G0326400,OS08G0558000,OS02G0622300,OS09G0507800,OS02G0503400,OS07G0435400,OS04G0515300,OS12G0105200
GO:BP	cellular nitrogen compound metabolic process	GO:0034641	1.85724e-20	19.7311	4634	324	178	15812	OS07G0546700,OS04G0492300,OS01G0348700,OS06G0274200,OS03G0602600,OS02G0699600,OS02G0139200,OS03G0625900,OS04G0321500,OS01G0120800,OS04G0376000,OS06G0592500,OS03G0752100,OS08G0116500,OS05G0596600,OS02G0785800,OS02G0287000,OS07G0301200,OS05G0477300,OS07G0109500,OS04G0610800,OS08G0295300,OS02G0175600,OS01G0815800,OS01G0752300,OS01G0276000,OS08G0505300,OS01G0143800,OS03G0721200,OS01G0328400,OS07G0674…
GO:BP	ncRNA metabolic process	GO:0034660	9.44862e-20	19.0246	421	324	47	15812	OS06G0274200,OS03G0625900,OS04G0376000,OS07G0301200,OS08G0295300,OS02G0115600,OS11G0298400,OS10G0124000,OS04G0605900,OS04G0592700,OS10G0456900,OS03G0699200,OS03G0151700,OS11G0579800,OS03G0822300,OS04G0492600,OS11G0105400,OS04G0620700,OS12G0124200,OS12G0166500,OS08G0234000,OS03G0297300,OS03G0182600,OS01G0104800,OS08G0326400,OS08G0558000,OS12G0170700,OS11G0127900,OS03G0402400,OS04G0349500,OS09G0507…
GO:BP	cellular macromolecule biosynthetic process	GO:0034645	1.24912e-18	17.9034	3041	324	134	15812	OS07G0546700,OS04G0492300,OS01G0348700,OS06G0274200,OS03G0602600,OS02G0699600,OS02G0139200,OS04G0321500,OS01G0120800,OS04G0376000,OS03G0752100,OS08G0116500,OS02G0785800,OS02G0287000,OS05G0477300,OS07G0109500,OS08G0295300,OS02G0175600,OS01G0815800,OS01G0752300,OS01G0276000,OS08G0505300,OS01G0143800,OS03G0721200,OS01G0328400,OS07G0674200,OS03G0598800,OS05G0552300,OS10G0170200,OS04G0598200,OS04G0509…
GO:BP	organic substance biosynthetic process	GO:1901576	1.57995e-18	17.8014	4227	324	164	15812	OS07G0546700,OS04G0492300,OS03G0227700,OS01G0348700,OS06G0274200,OS08G0342400,OS03G0602600,OS02G0699600,OS02G0139200,OS02G0626400,OS04G0321500,OS01G0120800,OS04G0376000,OS06G0592500,OS03G0752100,OS01G0978100,OS08G0116500,OS02G0785800,OS02G0287000,OS05G0477300,OS09G0277800,OS07G0109500,OS04G0610800,OS08G0295300,OS02G0175600,OS01G0815800,OS01G0752300,OS01G0276000,OS08G0505300,OS01G0143800,OS03G0721…
GO:BP	macromolecule biosynthetic process	GO:0009059	1.83806e-18	17.7356	3095	324	135	15812	OS07G0546700,OS04G0492300,OS01G0348700,OS06G0274200,OS03G0602600,OS02G0699600,OS02G0139200,OS04G0321500,OS01G0120800,OS04G0376000,OS06G0592500,OS03G0752100,OS08G0116500,OS02G0785800,OS02G0287000,OS05G0477300,OS07G0109500,OS08G0295300,OS02G0175600,OS01G0815800,OS01G0752300,OS01G0276000,OS08G0505300,OS01G0143800,OS03G0721200,OS01G0328400,OS07G0674200,OS03G0598800,OS05G0552300,OS10G0170200,OS04G0598…
GO:BP	cellular biosynthetic process	GO:0044249	2.64606e-18	17.5774	4128	324	161	15812	OS07G0546700,OS04G0492300,OS01G0348700,OS06G0274200,OS08G0342400,OS03G0602600,OS02G0699600,OS02G0139200,OS02G0626400,OS04G0321500,OS01G0120800,OS04G0376000,OS06G0592500,OS03G0752100,OS01G0978100,OS08G0116500,OS02G0785800,OS02G0287000,OS05G0477300,OS09G0277800,OS07G0109500,OS04G0610800,OS08G0295300,OS02G0175600,OS01G0815800,OS01G0752300,OS01G0276000,OS08G0505300,OS01G0143800,OS03G0721200,OS01G0328…
GO:BP	ncRNA processing	GO:0034470	3.74751e-18	17.4263	346	324	41	15812	OS06G0274200,OS03G0625900,OS04G0376000,OS07G0301200,OS02G0115600,OS11G0298400,OS10G0124000,OS04G0605900,OS04G0592700,OS10G0456900,OS03G0699200,OS03G0151700,OS11G0579800,OS03G0822300,OS11G0105400,OS04G0620700,OS12G0124200,OS12G0166500,OS08G0234000,OS03G0297300,OS03G0182600,OS01G0104800,OS08G0326400,OS08G0558000,OS12G0170700,OS11G0127900,OS03G0402400,OS04G0349500,OS09G0507800,OS08G0192900,OS07G0636…
GO:BP	biosynthetic process	GO:0009058	5.88916e-17	16.2299	4380	324	164	15812	OS07G0546700,OS04G0492300,OS03G0227700,OS01G0348700,OS06G0274200,OS08G0342400,OS03G0602600,OS02G0699600,OS02G0139200,OS02G0626400,OS04G0321500,OS01G0120800,OS04G0376000,OS06G0592500,OS03G0752100,OS01G0978100,OS08G0116500,OS02G0785800,OS02G0287000,OS05G0477300,OS09G0277800,OS07G0109500,OS04G0610800,OS08G0295300,OS02G0175600,OS01G0815800,OS01G0752300,OS01G0276000,OS08G0505300,OS01G0143800,OS03G0721…
GO:BP	cellular component biogenesis	GO:0044085	7.1697e-17	16.1445	1095	324	71	15812	OS07G0546700,OS01G0348700,OS06G0274200,OS02G0699600,OS03G0625900,OS01G0120800,OS04G0376000,OS02G0785800,OS07G0301200,OS02G0782500,OS01G0815800,OS02G0115600,OS04G0430100,OS12G0606100,OS11G0298400,OS04G0598200,OS10G0124000,OS04G0605900,OS08G0553800,OS04G0592700,OS02G0591800,OS11G0168200,OS05G0207300,OS10G0456900,OS03G0699200,OS07G0184800,OS03G0151700,OS11G0579800,OS01G0140500,OS03G0822300,OS01G0896…
GO:BP	ribosomal small subunit biogenesis	GO:0042274	2.60575e-14	13.5841	75	324	19	15812	OS04G0430100,OS11G0298400,OS10G0124000,OS04G0592700,OS03G0151700,OS12G0124200,OS03G0297300,OS03G0182600,OS04G0399000,OS01G0104800,OS04G0346100,OS12G0170700,OS11G0127900,OS03G0402400,OS04G0349500,OS03G0333100,OS03G0297100,OS10G0411700,OS02G0103900
GO:BP	ribosome assembly	GO:0042255	1.42773e-12	11.8454	80	324	18	15812	OS01G0348700,OS02G0699600,OS01G0815800,OS04G0430100,OS04G0598200,OS02G0591800,OS11G0168200,OS05G0207300,OS10G0456900,OS01G0896800,OS11G0105400,OS08G0130500,OS03G0182600,OS04G0399000,OS04G0346100,OS03G0402400,OS10G0411700,OS12G0105200
GO:BP	translational elongation	GO:0006414	5.08016e-12	11.2941	53	324	15	15812	OS08G0116500,OS05G0552300,OS07G0662500,OS03G0177900,OS03G0177500,OS06G0571400,OS02G0220600,OS01G0686800,OS03G0177400,OS07G0614500,OS08G0399600,OS03G0851100,OS05G0445500,OS03G0178000,OS03G0406200
GO:BP	maturation of SSU-rRNA	GO:0030490	5.24997e-11	10.2798	51	324	14	15812	OS11G0298400,OS10G0124000,OS04G0592700,OS03G0151700,OS12G0124200,OS03G0182600,OS01G0104800,OS12G0170700,OS11G0127900,OS03G0402400,OS04G0349500,OS03G0333100,OS10G0411700,OS02G0103900
GO:BP	cytoplasmic translation	GO:0002181	3.65645e-10	9.43694	82	324	16	15812	OS01G0120800,OS08G0116500,OS02G0785800,OS08G0505300,OS07G0674200,OS03G0598800,OS01G0140500,OS05G0274900,OS09G0485900,OS09G0258600,OS08G0130500,OS12G0150100,OS03G0182600,OS05G0459900,OS03G0402400,OS12G0567700
GO:BP	RNA processing	GO:0006396	1.2279e-09	8.91084	726	324	45	15812	OS06G0274200,OS03G0625900,OS04G0376000,OS07G0301200,OS02G0115600,OS11G0298400,OS10G0124000,OS04G0605900,OS04G0509300,OS04G0592700,OS10G0456900,OS03G0699200,OS03G0151700,OS11G0579800,OS03G0822300,OS03G0308800,OS11G0105400,OS04G0620700,OS12G0124200,OS12G0166500,OS08G0234000,OS03G0297300,OS03G0182600,OS01G0104800,OS08G0326400,OS08G0558000,OS12G0170700,OS11G0127900,OS03G0402400,OS07G0203300,OS04G0349…
GO:BP	ribonucleoprotein complex assembly	GO:0022618	1.42351e-09	8.84664	168	324	21	15812	OS07G0546700,OS01G0348700,OS02G0699600,OS01G0120800,OS01G0815800,OS04G0430100,OS04G0598200,OS02G0591800,OS11G0168200,OS05G0207300,OS10G0456900,OS01G0896800,OS11G0105400,OS08G0130500,OS03G0182600,OS04G0399000,OS04G0346100,OS03G0402400,OS10G0411700,OS11G0433900,OS12G0105200
GO:BP	ribonucleoprotein complex subunit organization	GO:0071826	1.93324e-09	8.71371	171	324	21	15812	OS07G0546700,OS01G0348700,OS02G0699600,OS01G0120800,OS01G0815800,OS04G0430100,OS04G0598200,OS02G0591800,OS11G0168200,OS05G0207300,OS10G0456900,OS01G0896800,OS11G0105400,OS08G0130500,OS03G0182600,OS04G0399000,OS04G0346100,OS03G0402400,OS10G0411700,OS11G0433900,OS12G0105200
GO:BP	ribosomal large subunit assembly	GO:0000027	3.61578e-09	8.4418	46	324	12	15812	OS01G0348700,OS02G0699600,OS01G0815800,OS04G0598200,OS02G0591800,OS11G0168200,OS05G0207300,OS10G0456900,OS01G0896800,OS11G0105400,OS08G0130500,OS12G0105200
GO:BP	cellular protein metabolic process	GO:0044267	6.84485e-09	8.16464	3937	324	132	15812	OS07G0546700,OS01G0348700,OS06G0274200,OS03G0126800,OS02G0699600,OS02G0139200,OS04G0321500,OS01G0120800,OS04G0376000,OS03G0752100,OS08G0116500,OS02G0785800,OS02G0287000,OS05G0477300,OS07G0109500,OS08G0295300,OS02G0175600,OS01G0966300,OS01G0815800,OS01G0114100,OS01G0752300,OS01G0276000,OS08G0505300,OS01G0143800,OS03G0721200,OS01G0328400,OS07G0674200,OS03G0598800,OS05G0552300,OS10G0170200,OS04G0598…
GO:BP	cellular component organization or biogenesis	GO:0071840	2.26875e-08	7.64421	2401	324	92	15812	OS07G0546700,OS12G0165900,OS01G0348700,OS06G0274200,OS05G0540300,OS03G0602600,OS02G0699600,OS02G0139200,OS03G0625900,OS01G0120800,OS04G0376000,OS05G0596600,OS02G0785800,OS07G0301200,OS01G0966300,OS02G0782500,OS01G0815800,OS03G0646100,OS02G0115600,OS04G0430100,OS12G0606100,OS11G0298400,OS04G0598200,OS10G0124000,OS04G0605900,OS08G0553800,OS04G0592700,OS02G0591800,OS11G0168200,OS05G0207300,OS05G0557…
GO:BP	organelle assembly	GO:0070925	3.965e-08	7.40176	164	324	19	15812	OS01G0348700,OS02G0699600,OS01G0815800,OS04G0430100,OS12G0606100,OS04G0598200,OS02G0591800,OS11G0168200,OS05G0207300,OS10G0456900,OS01G0896800,OS11G0105400,OS08G0130500,OS03G0182600,OS04G0399000,OS04G0346100,OS03G0402400,OS10G0411700,OS12G0105200
GO:BP	maturation of LSU-rRNA	GO:0000470	4.2286e-08	7.3738	45	324	11	15812	OS06G0274200,OS04G0376000,OS10G0124000,OS04G0605900,OS03G0699200,OS08G0234000,OS08G0326400,OS08G0558000,OS09G0507800,OS02G0503400,OS07G0435400
GO:BP	organonitrogen compound metabolic process	GO:1901564	8.70482e-08	7.06024	5321	324	160	15812	OS07G0546700,OS01G0348700,OS06G0274200,OS03G0126800,OS08G0342400,OS02G0699600,OS02G0139200,OS02G0626400,OS04G0321500,OS01G0120800,OS04G0376000,OS03G0752100,OS01G0978100,OS08G0116500,OS02G0785800,OS02G0287000,OS05G0477300,OS07G0109500,OS04G0610800,OS08G0295300,OS02G0175600,OS01G0966300,OS03G0605300,OS01G0815800,OS01G0114100,OS01G0752300,OS05G0519700,OS01G0276000,OS08G0505300,OS01G0143800,OS03G0721…
GO:BP	maturation of SSU-rRNA from tricistronic rRNA transcript (SSU-rRNA, 5.8S rRNA, LSU-rRNA)	GO:0000462	1.04916e-07	6.97916	38	324	10	15812	OS11G0298400,OS04G0592700,OS12G0124200,OS03G0182600,OS01G0104800,OS11G0127900,OS03G0402400,OS04G0349500,OS03G0333100,OS02G0103900
GO:BP	protein metabolic process	GO:0019538	7.52927e-07	6.12325	4359	324	135	15812	OS07G0546700,OS01G0348700,OS06G0274200,OS03G0126800,OS02G0699600,OS02G0139200,OS04G0321500,OS01G0120800,OS04G0376000,OS03G0752100,OS08G0116500,OS02G0785800,OS02G0287000,OS05G0477300,OS07G0109500,OS08G0295300,OS02G0175600,OS01G0966300,OS03G0605300,OS01G0815800,OS01G0114100,OS01G0752300,OS05G0519700,OS01G0276000,OS08G0505300,OS01G0143800,OS03G0721200,OS01G0328400,OS07G0674200,OS03G0598800,OS05G0552…
GO:BP	nitrogen compound metabolic process	GO:0006807	1.33662e-05	4.87399	8358	324	215	15812	OS07G0546700,OS04G0492300,OS01G0348700,OS06G0274200,OS03G0126800,OS08G0342400,OS03G0602600,OS02G0699600,OS02G0139200,OS02G0626400,OS03G0625900,OS04G0321500,OS01G0120800,OS04G0376000,OS06G0592500,OS03G0752100,OS01G0978100,OS08G0116500,OS05G0596600,OS02G0785800,OS02G0287000,OS07G0301200,OS05G0477300,OS07G0109500,OS04G0610800,OS08G0295300,OS02G0175600,OS01G0966300,OS03G0605300,OS01G0815800,OS01G0114…
GO:BP	protein-containing complex assembly	GO:0065003	1.33662e-05	4.87399	526	324	30	15812	OS07G0546700,OS01G0348700,OS02G0699600,OS01G0120800,OS02G0782500,OS01G0815800,OS04G0430100,OS12G0606100,OS04G0598200,OS08G0553800,OS02G0591800,OS11G0168200,OS05G0207300,OS10G0456900,OS07G0184800,OS01G0896800,OS11G0105400,OS10G0517500,OS04G0459700,OS06G0130800,OS08G0130500,OS03G0182600,OS04G0399000,OS04G0346100,OS03G0402400,OS10G0411700,OS06G0194900,OS02G0576700,OS11G0433900,OS12G0105200
GO:BP	maturation of LSU-rRNA from tricistronic rRNA transcript (SSU-rRNA, 5.8S rRNA, LSU-rRNA)	GO:0000463	2.11969e-05	4.67373	17	324	6	15812	OS04G0376000,OS04G0605900,OS03G0699200,OS08G0234000,OS02G0503400,OS07G0435400
GO:BP	cellular amino acid metabolic process	GO:0006520	4.20148e-05	4.3766	386	324	24	15812	OS08G0342400,OS02G0626400,OS01G0978100,OS04G0610800,OS08G0295300,OS08G0326600,OS03G0279400,OS01G0711400,OS04G0492600,OS11G0256050,OS10G0517500,OS12G0235800,OS02G0436400,OS08G0559600,OS06G0611900,OS05G0455500,OS05G0182800,OS08G0465800,OS03G0586800,OS09G0378300,OS01G0652600,OS11G0256000,OS03G0305500,OS06G0645400
GO:BP	cellular protein-containing complex assembly	GO:0034622	4.84815e-05	4.31442	474	324	27	15812	OS07G0546700,OS01G0348700,OS02G0699600,OS01G0120800,OS01G0815800,OS04G0430100,OS12G0606100,OS04G0598200,OS08G0553800,OS02G0591800,OS11G0168200,OS05G0207300,OS10G0456900,OS07G0184800,OS01G0896800,OS11G0105400,OS04G0459700,OS06G0130800,OS08G0130500,OS03G0182600,OS04G0399000,OS04G0346100,OS03G0402400,OS10G0411700,OS02G0576700,OS11G0433900,OS12G0105200
GO:BP	protein-containing complex subunit organization	GO:0043933	0.000103343	3.98572	615	324	31	15812	OS07G0546700,OS01G0348700,OS02G0699600,OS01G0120800,OS02G0782500,OS01G0815800,OS04G0430100,OS12G0606100,OS04G0598200,OS08G0553800,OS02G0591800,OS11G0168200,OS05G0207300,OS10G0456900,OS07G0184800,OS01G0896800,OS11G0105400,OS10G0517500,OS04G0459700,OS03G0820500,OS06G0130800,OS08G0130500,OS03G0182600,OS04G0399000,OS04G0346100,OS03G0402400,OS10G0411700,OS06G0194900,OS02G0576700,OS11G0433900,OS12G0105…
GO:BP	ribosomal small subunit assembly	GO:0000028	0.000307441	3.51224	26	324	6	15812	OS04G0430100,OS03G0182600,OS04G0399000,OS04G0346100,OS03G0402400,OS10G0411700
GO:BP	primary metabolic process	GO:0044238	0.000551587	3.25839	9540	324	231	15812	OS12G0128700,OS07G0546700,OS04G0492300,OS03G0227700,OS01G0348700,OS06G0274200,OS03G0126800,OS08G0342400,OS03G0602600,OS02G0699600,OS02G0139200,OS02G0626400,OS03G0625900,OS04G0321500,OS11G0132600,OS01G0120800,OS04G0376000,OS06G0592500,OS03G0752100,OS01G0978100,OS08G0116500,OS05G0596600,OS02G0785800,OS02G0287000,OS07G0301200,OS05G0477300,OS09G0277800,OS07G0109500,OS04G0610800,OS08G0295300,OS02G0175…
GO:BP	cellular metabolic process	GO:0044237	0.00113112	2.94649	9720	324	233	15812	OS07G0546700,OS04G0492300,OS01G0348700,OS06G0274200,OS03G0126800,OS08G0342400,OS03G0602600,OS02G0699600,OS02G0139200,OS02G0626400,OS03G0625900,OS04G0321500,OS01G0120800,OS04G0376000,OS06G0592500,OS03G0752100,OS01G0978100,OS08G0116500,OS05G0596600,OS02G0785800,OS02G0287000,OS07G0301200,OS05G0477300,OS09G0277800,OS07G0109500,OS04G0610800,OS08G0295300,OS02G0175600,OS01G0966300,OS01G0815800,OS07G0694…
GO:BP	cellular process	GO:0009987	0.00122806	2.91078	13135	324	294	15812	OS07G0546700,OS04G0492300,OS03G0227700,OS12G0165900,OS01G0348700,OS06G0274200,OS04G0107900,OS05G0540300,OS03G0126800,OS08G0342400,OS03G0602600,OS02G0699600,OS02G0139200,OS02G0626400,OS06G0228200,OS03G0625900,OS04G0321500,OS01G0120800,OS04G0376000,OS06G0592500,OS03G0752100,OS03G0284600,OS01G0978100,OS08G0116500,OS05G0596600,OS02G0785800,OS02G0287000,OS07G0301200,OS05G0477300,OS09G0277800,OS07G0109…
GO:BP	alpha-amino acid metabolic process	GO:1901605	0.00178355	2.74871	254	324	16	15812	OS08G0342400,OS02G0626400,OS01G0978100,OS04G0610800,OS08G0326600,OS03G0279400,OS01G0711400,OS11G0256050,OS10G0517500,OS12G0235800,OS02G0436400,OS06G0611900,OS05G0455500,OS08G0465800,OS01G0652600,OS03G0305500
GO:BP	cellular component assembly	GO:0022607	0.00302215	2.51968	704	324	30	15812	OS07G0546700,OS01G0348700,OS02G0699600,OS01G0120800,OS02G0782500,OS01G0815800,OS04G0430100,OS12G0606100,OS04G0598200,OS08G0553800,OS02G0591800,OS11G0168200,OS05G0207300,OS10G0456900,OS07G0184800,OS01G0896800,OS11G0105400,OS10G0517500,OS04G0459700,OS06G0130800,OS08G0130500,OS03G0182600,OS04G0399000,OS04G0346100,OS03G0402400,OS10G0411700,OS06G0194900,OS02G0576700,OS11G0433900,OS12G0105200
GO:BP	ncRNA export from nucleus	GO:0097064	0.00383809	2.41588	6	324	3	15812	OS12G0166500,OS03G0182600,OS03G0402400
GO:BP	endonucleolytic cleavage involved in rRNA processing	GO:0000478	0.00448066	2.34866	15	324	4	15812	OS11G0298400,OS03G0182600,OS03G0402400,OS03G0333100
GO:BP	endonucleolytic cleavage of tricistronic rRNA transcript (SSU-rRNA, 5.8S rRNA, LSU-rRNA)	GO:0000479	0.00448066	2.34866	15	324	4	15812	OS11G0298400,OS03G0182600,OS03G0402400,OS03G0333100
GO:BP	cleavage involved in rRNA processing	GO:0000469	0.00617875	2.2091	29	324	5	15812	OS06G0274200,OS11G0298400,OS03G0182600,OS03G0402400,OS03G0333100
GO:BP	cellular amino acid biosynthetic process	GO:0008652	0.007912	2.10171	181	324	12	15812	OS08G0342400,OS01G0978100,OS03G0279400,OS11G0256050,OS10G0517500,OS12G0235800,OS02G0436400,OS08G0559600,OS05G0455500,OS01G0652600,OS11G0256000,OS03G0305500
GO:BP	organic substance metabolic process	GO:0071704	0.0101476	1.99364	10140	324	236	15812	OS12G0128700,OS07G0546700,OS04G0492300,OS03G0227700,OS01G0348700,OS06G0274200,OS03G0126800,OS08G0342400,OS03G0602600,OS02G0699600,OS02G0139200,OS02G0626400,OS03G0625900,OS04G0321500,OS11G0132600,OS01G0120800,OS04G0376000,OS06G0592500,OS03G0752100,OS01G0978100,OS08G0116500,OS05G0596600,OS02G0785800,OS02G0287000,OS07G0301200,OS05G0477300,OS09G0277800,OS07G0109500,OS04G0610800,OS08G0295300,OS02G0175…
GO:BP	macromolecule metabolic process	GO:0043170	0.0123611	1.90794	7840	324	190	15812	OS07G0546700,OS04G0492300,OS01G0348700,OS06G0274200,OS03G0126800,OS03G0602600,OS02G0699600,OS02G0139200,OS03G0625900,OS04G0321500,OS01G0120800,OS04G0376000,OS06G0592500,OS03G0752100,OS08G0116500,OS05G0596600,OS02G0785800,OS02G0287000,OS07G0301200,OS05G0477300,OS07G0109500,OS08G0295300,OS02G0175600,OS01G0966300,OS03G0605300,OS01G0815800,OS01G0114100,OS01G0752300,OS05G0519700,OS01G0276000,OS08G0505…
GO:BP	rRNA modification	GO:0000154	0.0123957	1.90673	34	324	5	15812	OS06G0274200,OS11G0579800,OS03G0822300,OS12G0170700,OS07G0636000
GO:BP	cellular macromolecule metabolic process	GO:0044260	0.013033	1.88495	6399	324	160	15812	OS07G0546700,OS04G0492300,OS01G0348700,OS06G0274200,OS03G0126800,OS03G0602600,OS02G0699600,OS02G0139200,OS04G0321500,OS01G0120800,OS04G0376000,OS03G0752100,OS08G0116500,OS05G0596600,OS02G0785800,OS02G0287000,OS05G0477300,OS07G0109500,OS08G0295300,OS02G0175600,OS01G0966300,OS01G0815800,OS01G0114100,OS01G0752300,OS01G0276000,OS08G0505300,OS01G0143800,OS03G0721200,OS01G0328400,OS07G0674200,OS03G0598…
GO:BP	rRNA pseudouridine synthesis	GO:0031118	0.0130879	1.88313	9	324	3	15812	OS06G0274200,OS11G0579800,OS07G0636000
GO:BP	water transport	GO:0006833	0.0150646	1.82204	21	324	4	15812	OS04G0559700,OS04G0233400,OS04G0521100,OS03G0146100
GO:BP	glutamine family amino acid metabolic process	GO:0009064	0.0150646	1.82204	74	324	7	15812	OS04G0610800,OS08G0326600,OS03G0279400,OS12G0235800,OS05G0455500,OS08G0465800,OS03G0305500
GO:BP	fluid transport	GO:0042044	0.0150646	1.82204	21	324	4	15812	OS04G0559700,OS04G0233400,OS04G0521100,OS03G0146100
GO:BP	rRNA export from nucleus	GO:0006407	0.0229074	1.64002	3	324	2	15812	OS03G0182600,OS03G0402400
GO:BP	rRNA transport	GO:0051029	0.0229074	1.64002	3	324	2	15812	OS03G0182600,OS03G0402400
GO:BP	alpha-amino acid biosynthetic process	GO:1901607	0.0235399	1.62819	154	324	10	15812	OS08G0342400,OS01G0978100,OS03G0279400,OS11G0256050,OS10G0517500,OS12G0235800,OS02G0436400,OS05G0455500,OS01G0652600,OS03G0305500
GO:BP	positive regulation of phosphorylation	GO:0042327	0.0272983	1.56386	61	324	6	15812	OS08G0116500,OS03G0721200,OS05G0552300,OS06G0668200,OS06G0147800,OS01G0686800
GO:BP	arginine biosynthetic process	GO:0006526	0.0284386	1.54609	12	324	3	15812	OS03G0279400,OS12G0235800,OS03G0305500
GO:BP	positive regulation of phosphate metabolic process	GO:0045937	0.0284386	1.54609	62	324	6	15812	OS08G0116500,OS03G0721200,OS05G0552300,OS06G0668200,OS06G0147800,OS01G0686800
GO:BP	positive regulation of phosphorus metabolic process	GO:0010562	0.0284386	1.54609	62	324	6	15812	OS08G0116500,OS03G0721200,OS05G0552300,OS06G0668200,OS06G0147800,OS01G0686800
GO:BP	nucleocytoplasmic transport	GO:0006913	0.0297027	1.5272	109	324	8	15812	OS12G0165900,OS10G0154600,OS12G0166500,OS03G0182600,OS01G0788200,OS03G0402400,OS05G0353400,OS05G0574500
GO:BP	tRNA aminoacylation for protein translation	GO:0006418	0.0297027	1.5272	63	324	6	15812	OS08G0295300,OS04G0492600,OS05G0182800,OS03G0586800,OS09G0378300,OS06G0645400
GO:BP	nuclear transport	GO:0051169	0.0297027	1.5272	109	324	8	15812	OS12G0165900,OS10G0154600,OS12G0166500,OS03G0182600,OS01G0788200,OS03G0402400,OS05G0353400,OS05G0574500
GO:BP	glutamine family amino acid biosynthetic process	GO:0009084	0.0335382	1.47446	27	324	4	15812	OS03G0279400,OS12G0235800,OS05G0455500,OS03G0305500
GO:BP	branched-chain amino acid biosynthetic process	GO:0009082	0.0335382	1.47446	27	324	4	15812	OS11G0256050,OS08G0559600,OS01G0652600,OS11G0256000
GO:BP	RNA export from nucleus	GO:0006405	0.0351514	1.45406	66	324	6	15812	OS12G0165900,OS10G0154600,OS12G0166500,OS03G0182600,OS03G0402400,OS05G0574500
GO:BP	tRNA aminoacylation	GO:0043039	0.0351514	1.45406	66	324	6	15812	OS08G0295300,OS04G0492600,OS05G0182800,OS03G0586800,OS09G0378300,OS06G0645400
GO:BP	amino acid activation	GO:0043038	0.0351514	1.45406	66	324	6	15812	OS08G0295300,OS04G0492600,OS05G0182800,OS03G0586800,OS09G0378300,OS06G0645400
GO:BP	carboxylic acid metabolic process	GO:0019752	0.0351514	1.45406	842	324	30	15812	OS08G0342400,OS02G0626400,OS01G0978100,OS09G0277800,OS04G0610800,OS08G0295300,OS08G0326600,OS03G0279400,OS06G0668200,OS02G0499000,OS01G0711400,OS06G0486800,OS04G0492600,OS11G0256050,OS10G0517500,OS12G0235800,OS02G0436400,OS11G0521500,OS08G0559600,OS08G0509100,OS06G0611900,OS05G0455500,OS05G0182800,OS08G0465800,OS03G0586800,OS09G0378300,OS01G0652600,OS11G0256000,OS03G0305500,OS06G0645400
GO:BP	protein tetramerization	GO:0051262	0.0353928	1.45109	4	324	2	15812	OS10G0517500,OS06G0194900
GO:BP	GMP biosynthetic process	GO:0006177	0.0353928	1.45109	4	324	2	15812	OS08G0326600,OS03G0780500
GO:BP	rescue of stalled ribosome	GO:0072344	0.0353928	1.45109	4	324	2	15812	OS05G0552300,OS01G0686800
GO:BP	maturation of 5.8S rRNA from tricistronic rRNA transcript (SSU-rRNA, 5.8S rRNA, LSU-rRNA)	GO:0000466	0.0353928	1.45109	28	324	4	15812	OS03G0699200,OS03G0182600,OS03G0402400,OS07G0435400
GO:BP	nuclear export	GO:0051168	0.0473679	1.32452	71	324	6	15812	OS12G0165900,OS10G0154600,OS12G0166500,OS03G0182600,OS03G0402400,OS05G0574500
GO:BP	mitochondrial gene expression	GO:0140053	0.0493283	1.3069	50	324	5	15812	OS01G0143800,OS09G0246200,OS04G0492600,OS07G0415200,OS03G0851100
GO:CC	ribosome	GO:0005840	8.27714e-69	68.0821	412	324	91	16500	OS07G0546700,OS01G0348700,OS02G0699600,OS04G0321500,OS04G0376000,OS08G0116500,OS02G0785800,OS02G0287000,OS05G0477300,OS07G0109500,OS02G0175600,OS01G0815800,OS01G0752300,OS01G0276000,OS08G0505300,OS01G0328400,OS07G0674200,OS04G0430100,OS03G0598800,OS05G0552300,OS10G0170200,OS04G0598200,OS10G0124000,OS04G0605900,OS01G0834500,OS11G0168200,OS05G0207300,OS07G0150200,OS05G0557800,OS10G0564300,OS07G0207…
GO:CC	cytosolic ribosome	GO:0022626	8.27714e-69	68.0821	218	324	73	16500	OS07G0546700,OS01G0348700,OS02G0699600,OS04G0376000,OS08G0116500,OS02G0785800,OS02G0287000,OS05G0477300,OS07G0109500,OS02G0175600,OS01G0815800,OS01G0752300,OS01G0276000,OS08G0505300,OS07G0674200,OS04G0430100,OS03G0598800,OS05G0552300,OS10G0170200,OS04G0598200,OS04G0605900,OS01G0834500,OS11G0168200,OS05G0207300,OS07G0150200,OS10G0564300,OS07G0207400,OS01G0140500,OS05G0274900,OS09G0485900,OS06G0115…
GO:CC	ribosomal subunit	GO:0044391	1.73277e-66	65.7613	273	324	77	16500	OS07G0546700,OS01G0348700,OS02G0699600,OS04G0376000,OS08G0116500,OS02G0785800,OS02G0287000,OS05G0477300,OS07G0109500,OS02G0175600,OS01G0815800,OS01G0752300,OS01G0276000,OS08G0505300,OS07G0674200,OS04G0430100,OS03G0598800,OS05G0552300,OS10G0170200,OS04G0598200,OS04G0605900,OS01G0834500,OS11G0168200,OS05G0207300,OS07G0150200,OS10G0564300,OS07G0207400,OS01G0140500,OS05G0274900,OS09G0485900,OS06G0115…
GO:CC	ribonucleoprotein complex	GO:1990904	6.51044e-66	65.1864	652	324	105	16500	OS07G0546700,OS01G0348700,OS06G0274200,OS02G0699600,OS03G0625900,OS01G0120800,OS04G0376000,OS08G0116500,OS02G0785800,OS02G0287000,OS05G0477300,OS07G0109500,OS02G0175600,OS01G0815800,OS01G0752300,OS01G0276000,OS08G0505300,OS07G0674200,OS04G0430100,OS03G0598800,OS11G0298400,OS05G0552300,OS10G0170200,OS04G0598200,OS10G0124000,OS04G0605900,OS04G0509300,OS04G0592700,OS01G0834500,OS03G0352300,OS11G0168…
GO:CC	intracellular non-membrane-bounded organelle	GO:0043232	3.80012e-65	64.4202	1337	324	139	16500	OS07G0546700,OS01G0348700,OS06G0274200,OS03G0602600,OS02G0699600,OS03G0625900,OS04G0321500,OS04G0376000,OS06G0592500,OS08G0116500,OS05G0596600,OS02G0785800,OS02G0287000,OS07G0301200,OS05G0477300,OS07G0109500,OS02G0175600,OS01G0815800,OS01G0752300,OS01G0276000,OS08G0505300,OS01G0328400,OS07G0674200,OS04G0430100,OS12G0606100,OS07G0110200,OS03G0598800,OS05G0552300,OS10G0170200,OS04G0598200,OS10G0124…
GO:CC	non-membrane-bounded organelle	GO:0043228	3.80012e-65	64.4202	1337	324	139	16500	OS07G0546700,OS01G0348700,OS06G0274200,OS03G0602600,OS02G0699600,OS03G0625900,OS04G0321500,OS04G0376000,OS06G0592500,OS08G0116500,OS05G0596600,OS02G0785800,OS02G0287000,OS07G0301200,OS05G0477300,OS07G0109500,OS02G0175600,OS01G0815800,OS01G0752300,OS01G0276000,OS08G0505300,OS01G0328400,OS07G0674200,OS04G0430100,OS12G0606100,OS07G0110200,OS03G0598800,OS05G0552300,OS10G0170200,OS04G0598200,OS10G0124…
GO:CC	cytosolic large ribosomal subunit	GO:0022625	7.49213e-49	48.1254	122	324	48	16500	OS07G0546700,OS01G0348700,OS02G0699600,OS04G0376000,OS08G0116500,OS02G0785800,OS07G0109500,OS02G0175600,OS01G0815800,OS01G0752300,OS01G0276000,OS08G0505300,OS07G0674200,OS03G0598800,OS04G0598200,OS04G0605900,OS11G0168200,OS05G0207300,OS10G0564300,OS01G0140500,OS05G0274900,OS09G0485900,OS06G0115500,OS10G0466700,OS01G0896800,OS03G0796501,OS02G0814700,OS08G0234000,OS09G0258600,OS08G0130500,OS12G0150…
GO:CC	large ribosomal subunit	GO:0015934	9.72407e-46	45.0122	156	324	50	16500	OS07G0546700,OS01G0348700,OS02G0699600,OS04G0376000,OS08G0116500,OS02G0785800,OS07G0109500,OS02G0175600,OS01G0815800,OS01G0752300,OS01G0276000,OS08G0505300,OS07G0674200,OS03G0598800,OS04G0598200,OS04G0605900,OS11G0168200,OS05G0207300,OS10G0564300,OS01G0140500,OS05G0274900,OS09G0485900,OS06G0115500,OS10G0466700,OS01G0896800,OS03G0796501,OS07G0415200,OS02G0814700,OS08G0234000,OS09G0258600,OS08G0130…
GO:CC	cytosol	GO:0005829	1.57392e-39	38.803	1288	324	108	16500	OS07G0546700,OS01G0348700,OS04G0107900,OS05G0540300,OS02G0699600,OS02G0139200,OS01G0120800,OS04G0376000,OS08G0116500,OS02G0785800,OS02G0287000,OS07G0301200,OS05G0477300,OS07G0109500,OS04G0610800,OS02G0175600,OS01G0815800,OS01G0752300,OS05G0519700,OS01G0276000,OS08G0505300,OS03G0721200,OS07G0674200,OS04G0430100,OS03G0598800,OS05G0552300,OS08G0326600,OS04G0551800,OS10G0170200,OS04G0598200,OS04G0605…
GO:CC	protein-containing complex	GO:0032991	4.05142e-26	25.3924	2685	324	134	16500	OS07G0546700,OS04G0492300,OS12G0165900,OS01G0348700,OS06G0274200,OS04G0107900,OS03G0602600,OS02G0699600,OS03G0625900,OS01G0120800,OS04G0376000,OS08G0116500,OS05G0596600,OS02G0785800,OS02G0287000,OS05G0477300,OS07G0109500,OS02G0175600,OS01G0966300,OS01G0815800,OS10G0154600,OS01G0752300,OS01G0276000,OS08G0505300,OS07G0674200,OS04G0430100,OS12G0606100,OS03G0598800,OS11G0298400,OS05G0552300,OS04G0551…
GO:CC	intracellular	GO:0005622	2.84384e-22	21.5461	10216	324	281	16500	OS07G0546700,OS04G0492300,OS03G0227700,OS12G0165900,OS01G0348700,OS06G0274200,OS04G0107900,OS05G0540300,OS03G0602600,OS02G0699600,OS02G0139200,OS02G0626400,OS03G0625900,OS04G0321500,OS01G0120800,OS04G0376000,OS06G0592500,OS03G0752100,OS03G0284600,OS01G0978100,OS08G0116500,OS05G0596600,OS02G0785800,OS02G0287000,OS07G0301200,OS05G0477300,OS09G0277800,OS07G0109500,OS04G0610800,OS08G0295300,OS02G0175…
GO:CC	cytosolic small ribosomal subunit	GO:0022627	2.34818e-21	20.6293	87	324	25	16500	OS02G0287000,OS05G0477300,OS04G0430100,OS05G0552300,OS10G0170200,OS01G0834500,OS07G0150200,OS07G0207400,OS12G0124200,OS03G0297300,OS03G0182600,OS04G0399000,OS04G0346100,OS03G0807800,OS03G0200500,OS11G0127900,OS03G0402400,OS04G0349500,OS02G0478600,OS01G0686800,OS03G0818400,OS03G0297100,OS11G0634500,OS10G0411700,OS08G0559200
GO:CC	small ribosomal subunit	GO:0015935	2.48145e-20	19.6053	117	324	27	16500	OS02G0287000,OS05G0477300,OS04G0430100,OS05G0552300,OS10G0170200,OS01G0834500,OS07G0150200,OS07G0207400,OS12G0124200,OS03G0297300,OS03G0182600,OS04G0399000,OS04G0346100,OS03G0807800,OS03G0200500,OS11G0127900,OS03G0402400,OS04G0349500,OS02G0478600,OS02G0102400,OS01G0686800,OS03G0818400,OS03G0794700,OS03G0297100,OS11G0634500,OS10G0411700,OS08G0559200
GO:CC	nucleolus	GO:0005730	5.81249e-19	18.2356	248	324	35	16500	OS06G0274200,OS03G0625900,OS06G0592500,OS07G0301200,OS07G0110200,OS10G0124000,OS04G0592700,OS03G0352300,OS02G0591800,OS06G0195900,OS03G0699200,OS03G0151700,OS11G0579800,OS03G0115200,OS03G0831100,OS11G0105400,OS04G0620700,OS02G0595400,OS12G0166500,OS01G0104800,OS03G0203100,OS10G0495600,OS03G0125300,OS12G0170700,OS01G0375000,OS07G0203300,OS03G0350100,OS08G0192900,OS09G0520700,OS07G0636000,OS07G0435…
GO:CC	cytoplasm	GO:0005737	1.25385e-18	17.9018	6353	324	205	16500	OS07G0546700,OS03G0227700,OS01G0348700,OS04G0107900,OS05G0540300,OS03G0602600,OS02G0699600,OS02G0139200,OS02G0626400,OS01G0120800,OS04G0376000,OS03G0284600,OS01G0978100,OS08G0116500,OS02G0785800,OS02G0287000,OS07G0301200,OS05G0477300,OS09G0277800,OS07G0109500,OS04G0610800,OS08G0295300,OS02G0175600,OS01G0966300,OS02G0782500,OS01G0815800,OS07G0694700,OS01G0752300,OS03G0191100,OS05G0519700,OS01G0276…
GO:CC	intracellular organelle	GO:0043229	1.86103e-15	14.7302	8565	324	240	16500	OS07G0546700,OS04G0492300,OS03G0227700,OS12G0165900,OS01G0348700,OS06G0274200,OS05G0540300,OS03G0602600,OS02G0699600,OS02G0139200,OS03G0625900,OS04G0321500,OS04G0376000,OS06G0592500,OS03G0752100,OS03G0284600,OS08G0116500,OS05G0596600,OS02G0785800,OS02G0287000,OS07G0301200,OS05G0477300,OS09G0277800,OS07G0109500,OS04G0610800,OS08G0295300,OS02G0175600,OS01G0966300,OS01G0815800,OS07G0694700,OS10G0154…
GO:CC	organelle	GO:0043226	3.65354e-15	14.4373	8662	324	241	16500	OS07G0546700,OS04G0492300,OS03G0227700,OS12G0165900,OS01G0348700,OS06G0274200,OS05G0540300,OS03G0602600,OS02G0699600,OS02G0139200,OS03G0625900,OS04G0321500,OS04G0376000,OS06G0592500,OS03G0752100,OS03G0284600,OS08G0116500,OS05G0596600,OS02G0785800,OS02G0287000,OS07G0301200,OS05G0477300,OS09G0277800,OS07G0109500,OS04G0610800,OS08G0295300,OS02G0175600,OS01G0966300,OS01G0815800,OS07G0694700,OS10G0154…
GO:CC	preribosome	GO:0030684	6.09822e-15	14.2148	89	324	20	16500	OS03G0625900,OS11G0298400,OS10G0124000,OS04G0592700,OS03G0352300,OS03G0699200,OS03G0151700,OS11G0105400,OS12G0166500,OS03G0297300,OS01G0104800,OS07G0203300,OS03G0350100,OS03G0333100,OS03G0297100,OS07G0435400,OS06G0644600,OS12G0105200,OS02G0103900,OS03G0350300
GO:CC	small-subunit processome	GO:0032040	2.23904e-12	11.6499	47	324	14	16500	OS03G0625900,OS10G0124000,OS04G0592700,OS03G0352300,OS03G0151700,OS12G0166500,OS03G0297300,OS01G0104800,OS07G0203300,OS03G0350100,OS03G0297100,OS06G0644600,OS02G0103900,OS03G0350300
GO:CC	organelle lumen	GO:0043233	3.33591e-08	7.47679	908	324	46	16500	OS06G0274200,OS03G0625900,OS06G0592500,OS07G0301200,OS01G0966300,OS01G0143800,OS07G0110200,OS10G0124000,OS01G0642900,OS04G0592700,OS03G0352300,OS02G0591800,OS06G0195900,OS03G0699200,OS04G0466700,OS03G0151700,OS11G0579800,OS03G0115200,OS03G0831100,OS07G0415200,OS11G0105400,OS04G0620700,OS02G0595400,OS12G0166500,OS01G0251100,OS01G0104800,OS03G0203100,OS10G0495600,OS03G0125300,OS12G0170700,OS01G0375…
GO:CC	intracellular organelle lumen	GO:0070013	3.33591e-08	7.47679	908	324	46	16500	OS06G0274200,OS03G0625900,OS06G0592500,OS07G0301200,OS01G0966300,OS01G0143800,OS07G0110200,OS10G0124000,OS01G0642900,OS04G0592700,OS03G0352300,OS02G0591800,OS06G0195900,OS03G0699200,OS04G0466700,OS03G0151700,OS11G0579800,OS03G0115200,OS03G0831100,OS07G0415200,OS11G0105400,OS04G0620700,OS02G0595400,OS12G0166500,OS01G0251100,OS01G0104800,OS03G0203100,OS10G0495600,OS03G0125300,OS12G0170700,OS01G0375…
GO:CC	membrane-enclosed lumen	GO:0031974	3.33591e-08	7.47679	908	324	46	16500	OS06G0274200,OS03G0625900,OS06G0592500,OS07G0301200,OS01G0966300,OS01G0143800,OS07G0110200,OS10G0124000,OS01G0642900,OS04G0592700,OS03G0352300,OS02G0591800,OS06G0195900,OS03G0699200,OS04G0466700,OS03G0151700,OS11G0579800,OS03G0115200,OS03G0831100,OS07G0415200,OS11G0105400,OS04G0620700,OS02G0595400,OS12G0166500,OS01G0251100,OS01G0104800,OS03G0203100,OS10G0495600,OS03G0125300,OS12G0170700,OS01G0375…
GO:CC	nuclear lumen	GO:0031981	5.04272e-08	7.29733	734	324	40	16500	OS06G0274200,OS03G0625900,OS06G0592500,OS07G0301200,OS07G0110200,OS10G0124000,OS04G0592700,OS03G0352300,OS02G0591800,OS06G0195900,OS03G0699200,OS04G0466700,OS03G0151700,OS11G0579800,OS03G0115200,OS03G0831100,OS11G0105400,OS04G0620700,OS02G0595400,OS12G0166500,OS01G0104800,OS03G0203100,OS10G0495600,OS03G0125300,OS12G0170700,OS01G0375000,OS07G0203300,OS03G0350100,OS05G0353400,OS08G0192900,OS09G0520…
GO:CC	90S preribosome	GO:0030686	4.34578e-07	6.36193	28	324	8	16500	OS04G0592700,OS03G0699200,OS03G0151700,OS12G0166500,OS03G0333100,OS07G0435400,OS06G0644600,OS02G0103900
GO:CC	small nucleolar ribonucleoprotein complex	GO:0005732	2.70845e-05	4.56728	33	324	7	16500	OS06G0274200,OS10G0124000,OS03G0352300,OS11G0579800,OS03G0350100,OS07G0636000,OS03G0350300
GO:CC	nucleoid	GO:0009295	3.96343e-05	4.40193	35	324	7	16500	OS03G0602600,OS01G0642900,OS03G0838900,OS02G0754300,OS01G0901900,OS01G0829000,OS03G0812000
GO:CC	Pwp2p-containing subcomplex of 90S preribosome	GO:0034388	4.20751e-05	4.37597	7	324	4	16500	OS04G0592700,OS03G0151700,OS06G0644600,OS02G0103900
GO:CC	eukaryotic translation elongation factor 1 complex	GO:0005853	6.2435e-05	4.20457	3	324	3	16500	OS07G0662500,OS07G0614500,OS03G0406200
GO:CC	box C/D snoRNP complex	GO:0031428	0.000728806	3.13739	13	324	4	16500	OS10G0124000,OS03G0352300,OS03G0350100,OS03G0350300
GO:CC	plastid nucleoid	GO:0042646	0.00103012	2.98711	26	324	5	16500	OS03G0602600,OS03G0838900,OS01G0901900,OS01G0829000,OS03G0812000
GO:CC	box H/ACA RNP complex	GO:0072588	0.0028429	2.54624	8	324	3	16500	OS06G0274200,OS11G0579800,OS07G0636000
GO:CC	box H/ACA snoRNP complex	GO:0031429	0.0028429	2.54624	8	324	3	16500	OS06G0274200,OS11G0579800,OS07G0636000
GO:CC	plastid stroma	GO:0009532	0.00327573	2.48469	343	324	17	16500	OS03G0602600,OS04G0610800,OS08G0553800,OS03G0279400,OS03G0586500,OS12G0640600,OS03G0831500,OS03G0838900,OS03G0308800,OS02G0436400,OS08G0559600,OS02G0754300,OS06G0646000,OS01G0901900,OS01G0829000,OS02G0103800,OS03G0812000
GO:CC	preribosome, large subunit precursor	GO:0030687	0.0161197	1.79264	29	324	4	16500	OS03G0699200,OS11G0105400,OS07G0435400,OS12G0105200
GO:CC	chloroplast stroma	GO:0009570	0.0187782	1.72635	337	324	15	16500	OS03G0602600,OS04G0610800,OS08G0553800,OS03G0279400,OS03G0586500,OS12G0640600,OS03G0831500,OS03G0308800,OS02G0436400,OS08G0559600,OS02G0754300,OS06G0646000,OS01G0829000,OS02G0103800,OS03G0812000
GO:CC	glycine cleavage complex	GO:0005960	0.0344631	1.46265	6	324	2	16500	OS01G0711400,OS06G0611900
GO:CC	PeBoW complex	GO:0070545	0.0344631	1.46265	6	324	2	16500	OS03G0699200,OS07G0435400
GO:CC	chloroplast nucleoid	GO:0042644	0.0352948	1.45229	19	324	3	16500	OS03G0602600,OS01G0829000,OS03G0812000
GO:CC	plastid	GO:0009536	0.0408275	1.38905	1321	324	39	16500	OS03G0602600,OS03G0284600,OS09G0277800,OS04G0610800,OS08G0295300,OS07G0694700,OS03G0191100,OS01G0306800,OS03G0646100,OS02G0115600,OS08G0553800,OS02G0533000,OS03G0279400,OS03G0586500,OS09G0297400,OS02G0134400,OS12G0640600,OS12G0178700,OS01G0711400,OS06G0486800,OS03G0831500,OS03G0838900,OS03G0308800,OS01G0913000,OS02G0436400,OS08G0559600,OS08G0509100,OS02G0754300,OS06G0611900,OS01G0279700,OS06G0646…
GO:CC	chloroplast	GO:0009507	0.048438	1.31481	1295	324	38	16500	OS03G0602600,OS03G0284600,OS09G0277800,OS04G0610800,OS08G0295300,OS07G0694700,OS01G0306800,OS03G0646100,OS02G0115600,OS08G0553800,OS02G0533000,OS03G0279400,OS03G0586500,OS09G0297400,OS02G0134400,OS12G0640600,OS12G0178700,OS01G0711400,OS06G0486800,OS03G0831500,OS03G0838900,OS03G0308800,OS01G0913000,OS02G0436400,OS08G0559600,OS08G0509100,OS02G0754300,OS06G0611900,OS01G0279700,OS06G0646000,OS03G0179…
KEGG	Ribosome	KEGG:03010	3.78011e-35	34.4225	205	135	57	3466	OS01G0348700,OS02G0699600,OS08G0116500,OS02G0785800,OS02G0287000,OS05G0477300,OS07G0109500,OS02G0175600,OS01G0815800,OS01G0752300,OS01G0276000,OS01G0328400,OS07G0674200,OS03G0598800,OS10G0170200,OS04G0598200,OS04G0605900,OS11G0168200,OS05G0207300,OS07G0150200,OS05G0557800,OS10G0564300,OS09G0485900,OS06G0115500,OS10G0466700,OS03G0796501,OS07G0415200,OS03G0390000,OS08G0234000,OS09G0258600,OS08G0130…
KEGG	Ribosome biogenesis in eukaryotes	KEGG:03008	1.38194e-07	6.85951	60	135	15	3466	OS06G0274200,OS03G0300300,OS04G0592700,OS03G0352300,OS03G0151700,OS11G0579800,OS12G0609800,OS01G0375000,OS03G0350100,OS05G0574500,OS07G0636000,OS03G0333100,OS06G0644600,OS02G0103900,OS03G0350300
[truncated: 385 more columns]

## Sheet: Top5_GO_KEGG
				Antonio	Colorado
GO:MF	GO:0003735	structural constituent of ribosome	structural constituent of ribosome_GO:0003735	134.229	62.3216
GO:MF	GO:0005198	structural molecule activity	structural molecule activity_GO:0005198	122.159	59.4659
GO:MF	GO:0003723	RNA binding	RNA binding_GO:0003723	48.5849	33.6064
GO:MF	GO:0003676	nucleic acid binding	nucleic acid binding_GO:0003676	15.2133	11.6052
GO:MF	GO:0030515	snoRNA binding	snoRNA binding_GO:0030515	4.71467	10.5669
GO:MF	GO:0019843	rRNA binding	rRNA binding_GO:0019843	16.9649	3.78013
GO:BP	GO:0006412	translation	translation_GO:0006412	103.756	62.7938
GO:BP	GO:0043043	peptide biosynthetic process	peptide biosynthetic process_GO:0043043	103.756	62.2909
GO:BP	GO:0043604	amide biosynthetic process	amide biosynthetic process_GO:0043604	97.3928	59.557
GO:BP	GO:0006518	peptide metabolic process	peptide metabolic process_GO:0006518	97.3676	56.5293
GO:BP	GO:0043603	cellular amide metabolic process	cellular amide metabolic process_GO:0043603	89.1498	51.3915
GO:CC	GO:0005840	ribosome	ribosome_GO:0005840	135.673	68.0821
GO:CC	GO:0022626	cytosolic ribosome	cytosolic ribosome_GO:0022626	142.671	68.0821
GO:CC	GO:0044391	ribosomal subunit	ribosomal subunit_GO:0044391	138.72	65.7613
GO:CC	GO:1990904	ribonucleoprotein complex	ribonucleoprotein complex_GO:1990904	121.72	65.1864
GO:CC	GO:0043232	intracellular non-membrane-bounded organelle	intracellular non-membrane-bounded organelle_GO:0043232	93.8033	64.4202
GO:CC	GO:0043228	non-membrane-bounded organelle	non-membrane-bounded organelle_GO:0043228	93.8033	64.4202
KEGG	KEGG:03010	Ribosome	Ribosome_KEGG:03010	78.0061	34.4225
KEGG	KEGG:03008	Ribosome biogenesis in eukaryotes	Ribosome biogenesis in eukaryotes_KEGG:03008	6.5847	6.85951

## Sheet: Antonio_30vs30MCP
# version: e100_eg47_p14_7733820
# date: 10/9/2020	12:54:48 AM
# organism: osativa
# all results: false
# ordered: false
# no iea: false
# sources: GO:MF	GO:BP	GO:CC	KEGG	REAC	WP	TF	MIRNA	HPA	CORUM
# combined: false
# numeric ns: ENTREZGENE
# domain scope: annotated
# measure underrepresentation: false
# significance threshold method: false_discovery_rate
# user threshold: 0.05
# no evidences: false
# query genes included: query_1<Os02g0120900	Os02g0696650	Os07g0142900	Os02g0672200	Os12g0128700	Os03g0746800	Os07g0546700	Os02g0519900	Os07g0184300	Os03g0781501	Os09g0558900	Os09g0498000	Os05g0597100	Os05g0365500	Os01g0180800	Os06g0710300	Os01g0348700	Os06g0274200	Os03g0424800	Os02g0633300	Os06g0552900	Os08g0300200	Os08g0525600	Os02g0699600	Os03g0195300	Os01g0950300	Os12g0638300	Os07g0616600	Os06g0255200	Os05g0145300	Os01g0812800	Os07g0450000	Os07g0600400	Os05g0227700	Os04g0520000	Os07g0689950	Os01g0962600	Os12g0448900	Os04g0376000	Os06g0633900	Os05g0441500	Os07g0549200	Os06g0592500	Os04g0473400	Os06g0108900	Os03g0296800	Os02g0823100	Os01g0768700	Os05g0200500	Os10g0536500
# query genes not included: EPLOSAG00000025431	EPLOSAG00000008502
# query genes duplicates: none
source	term_name	term_id	adjusted_p_value	negative_log10_of_adjusted_p_value	term_size	query_size	intersection_size	effective_domain_size	intersections
GO:MF	structural constituent of ribosome	GO:0003735	5.8965e-135	134.229	379	522	152	18096	OS07G0546700,OS01G0348700,OS03G0424800,OS02G0699600,OS07G0616600,OS01G0812800,OS07G0450000,OS01G0962600,OS04G0376000,OS04G0473400,OS08G0116500,OS02G0785800,OS09G0413500,OS05G0477300,OS07G0109500,OS08G0359600,OS06G0550000,OS11G0153800,OS01G0815800,OS12G0133050,OS01G0752300,OS01G0304000,OS03G0798600,OS01G0328400,OS07G0674200,OS04G0430100,OS03G0598800,OS10G0170200,OS04G0598200,OS04G0605900,OS07G0523…
GO:MF	structural molecule activity	GO:0005198	6.92793e-123	122.159	468	522	155	18096	OS07G0546700,OS01G0348700,OS03G0424800,OS02G0699600,OS07G0616600,OS01G0812800,OS07G0450000,OS01G0962600,OS04G0376000,OS04G0473400,OS08G0116500,OS02G0785800,OS09G0413500,OS05G0477300,OS07G0109500,OS08G0359600,OS06G0550000,OS11G0153800,OS01G0815800,OS12G0133050,OS01G0752300,OS01G0304000,OS03G0798600,OS01G0328400,OS07G0674200,OS04G0430100,OS12G0606100,OS03G0598800,OS10G0170200,OS04G0598200,OS04G0605…
GO:MF	RNA binding	GO:0003723	2.60076e-49	48.5849	1106	522	138	18096	OS02G0519900,OS06G0274200,OS03G0424800,OS02G0699600,OS05G0145300,OS01G0812800,OS05G0227700,OS04G0520000,OS01G0962600,OS04G0376000,OS04G0473400,OS04G0543200,OS03G0758800,OS05G0477300,OS07G0109500,OS06G0550000,OS01G0815800,OS05G0224700,OS01G0916600,OS02G0788400,OS12G0133050,OS04G0504800,OS02G0102700,OS03G0798600,OS07G0674200,OS03G0241200,OS10G0321700,OS04G0430100,OS05G0176000,OS03G0598800,OS04G0598…
GO:MF	rRNA binding	GO:0019843	1.08406e-17	16.9649	86	522	26	18096	OS02G0699600,OS12G0133050,OS04G0598200,OS05G0207300,OS11G0135400,OS11G0602500,OS02G0162500,OS09G0485900,OS01G0513800,OS01G0896800,OS02G0814700,OS08G0130500,OS08G0128500,OS02G0111700,OS08G0117200,OS03G0154700,OS04G0413600,OS05G0368300,OS08G0117300,OS11G0482000,OS01G0358400,OS11G0602600,OS02G0534800,OS01G0896700,OS10G0466200,OS03G0139100
GO:MF	nucleic acid binding	GO:0003676	6.1189e-16	15.2133	3318	522	177	18096	OS02G0672200,OS02G0519900,OS05G0597100,OS06G0274200,OS03G0424800,OS02G0699600,OS05G0145300,OS01G0812800,OS05G0227700,OS04G0520000,OS01G0962600,OS04G0376000,OS06G0592500,OS04G0473400,OS06G0108900,OS04G0543200,OS03G0758800,OS03G0122600,OS05G0477300,OS07G0109500,OS06G0550000,OS11G0194800,OS10G0463400,OS01G0815800,OS05G0224700,OS01G0916600,OS02G0788400,OS12G0133050,OS04G0504800,OS09G0470500,OS02G0102…
GO:MF	large ribosomal subunit rRNA binding	GO:0070180	2.04999e-08	7.68825	12	522	8	18096	OS02G0699600,OS12G0133050,OS04G0598200,OS11G0135400,OS02G0814700,OS08G0130500,OS10G0466200,OS03G0139100
GO:MF	translation elongation factor activity	GO:0003746	5.32248e-07	6.27389	38	522	11	18096	OS02G0519900,OS03G0758800,OS07G0662500,OS03G0177900,OS03G0177500,OS06G0571400,OS02G0220500,OS03G0177400,OS07G0614500,OS03G0851100,OS03G0178000
GO:MF	translation regulator activity, nucleic acid binding	GO:0090079	1.6667e-05	4.77814	147	522	18	18096	OS02G0519900,OS05G0227700,OS03G0758800,OS02G0788400,OS12G0607100,OS07G0662500,OS03G0182700,OS01G0143300,OS06G0326500,OS03G0177900,OS03G0177500,OS06G0571400,OS02G0220500,OS03G0177400,OS07G0614500,OS03G0851100,OS06G0698674,OS03G0178000
GO:MF	translation regulator activity	GO:0045182	1.6667e-05	4.77814	147	522	18	18096	OS02G0519900,OS05G0227700,OS03G0758800,OS02G0788400,OS12G0607100,OS07G0662500,OS03G0182700,OS01G0143300,OS06G0326500,OS03G0177900,OS03G0177500,OS06G0571400,OS02G0220500,OS03G0177400,OS07G0614500,OS03G0851100,OS06G0698674,OS03G0178000
GO:MF	snoRNA binding	GO:0030515	1.92897e-05	4.71467	25	522	8	18096	OS06G0274200,OS03G0352300,OS02G0618250,OS11G0579800,OS03G0350100,OS05G0519500,OS02G0103900,OS03G0350300
GO:MF	heterocyclic compound binding	GO:1901363	9.79178e-05	4.00914	6939	522	252	18096	OS02G0672200,OS02G0519900,OS09G0558900,OS05G0597100,OS01G0180800,OS06G0274200,OS03G0424800,OS02G0699600,OS05G0145300,OS01G0812800,OS05G0227700,OS04G0520000,OS01G0962600,OS12G0448900,OS04G0376000,OS06G0592500,OS04G0473400,OS06G0108900,OS05G0200500,OS04G0543200,OS03G0758800,OS10G0138100,OS03G0122600,OS05G0477300,OS11G0489250,OS07G0109500,OS04G0686650,OS06G0550000,OS11G0194800,OS10G0463400,OS01G0815…
GO:MF	organic cyclic compound binding	GO:0097159	0.000100795	3.99656	6948	522	252	18096	OS02G0672200,OS02G0519900,OS09G0558900,OS05G0597100,OS01G0180800,OS06G0274200,OS03G0424800,OS02G0699600,OS05G0145300,OS01G0812800,OS05G0227700,OS04G0520000,OS01G0962600,OS12G0448900,OS04G0376000,OS06G0592500,OS04G0473400,OS06G0108900,OS05G0200500,OS04G0543200,OS03G0758800,OS10G0138100,OS03G0122600,OS05G0477300,OS11G0489250,OS07G0109500,OS04G0686650,OS06G0550000,OS11G0194800,OS10G0463400,OS01G0815…
GO:MF	translation factor activity, RNA binding	GO:0008135	0.000101021	3.99559	137	522	16	18096	OS02G0519900,OS05G0227700,OS03G0758800,OS02G0788400,OS12G0607100,OS07G0662500,OS03G0182700,OS03G0177900,OS03G0177500,OS06G0571400,OS02G0220500,OS03G0177400,OS07G0614500,OS03G0851100,OS06G0698674,OS03G0178000
GO:MF	mRNA 5'-UTR binding	GO:0048027	0.000144553	3.83997	5	522	4	18096	OS02G0162500,OS04G0413600,OS02G0534800,OS03G0837900
GO:MF	mRNA binding	GO:0003729	0.000524401	3.28034	231	522	20	18096	OS04G0376000,OS04G0543200,OS05G0477300,OS07G0109500,OS01G0916600,OS04G0504800,OS02G0266100,OS02G0162500,OS02G0622500,OS01G0143300,OS06G0326500,OS02G0110400,OS08G0129200,OS03G0756000,OS04G0413600,OS11G0482000,OS07G0603100,OS01G0823300,OS02G0534800,OS03G0837900
GO:MF	small ribosomal subunit rRNA binding	GO:0070181	0.0011953	2.92252	14	522	5	18096	OS02G0162500,OS08G0117200,OS04G0413600,OS08G0117300,OS02G0534800
GO:MF	box H/ACA snoRNA binding	GO:0034513	0.00332473	2.47824	4	522	3	18096	OS06G0274200,OS02G0618250,OS11G0579800
GO:MF	unfolded protein binding	GO:0051082	0.00585708	2.23232	156	522	14	18096	OS11G0568500,OS04G0551800,OS05G0556700,OS04G0402100,OS09G0571400,OS03G0859600,OS08G0500700,OS03G0787300,OS07G0246200,OS03G0266900,OS01G0840100,OS06G0562600,OS04G0549600,OS02G0332200
GO:MF	ribonucleoprotein complex binding	GO:0043021	0.0169619	1.77053	81	522	9	18096	OS02G0519900,OS07G0600400,OS03G0758800,OS08G0116500,OS05G0552300,OS03G0182700,OS01G0143300,OS06G0326500,OS01G0686800
GO:MF	protein kinase C binding	GO:0005080	0.0209368	1.67909	2	522	2	18096	OS05G0552300,OS01G0686800
GO:MF	glucosidase activity	GO:0015926	0.0209368	1.67909	52	522	7	18096	OS11G0683500,OS08G0509200,OS05G0365600,OS05G0449600,OS09G0511600,OS07G0444000,OS01G0332100
GO:MF	galactokinase activity	GO:0004335	0.0209368	1.67909	2	522	2	18096	OS03G0832600,OS04G0608100
GO:MF	histone-glutamine methyltransferase activity	GO:1990259	0.0209368	1.67909	2	522	2	18096	OS05G0176000,OS02G0821800
GO:MF	protein-glutamine N-methyltransferase activity	GO:0036009	0.0209368	1.67909	2	522	2	18096	OS05G0176000,OS02G0821800
GO:MF	beta-glucosidase activity	GO:0008422	0.0225886	1.64611	40	522	6	18096	OS11G0683500,OS08G0509200,OS05G0365600,OS05G0449600,OS09G0511600,OS07G0444000
GO:MF	ribosome binding	GO:0043022	0.0281885	1.54993	57	522	7	18096	OS02G0519900,OS03G0758800,OS05G0552300,OS03G0182700,OS01G0143300,OS06G0326500,OS01G0686800
GO:BP	translation	GO:0006412	1.75238e-104	103.756	690	485	167	15812	OS07G0546700,OS02G0519900,OS01G0348700,OS06G0274200,OS03G0424800,OS02G0699600,OS07G0616600,OS01G0812800,OS07G0450000,OS05G0227700,OS04G0376000,OS04G0473400,OS03G0758800,OS08G0116500,OS02G0785800,OS09G0413500,OS05G0477300,OS07G0109500,OS08G0359600,OS06G0550000,OS01G0815800,OS02G0788400,OS12G0133050,OS01G0752300,OS01G0304000,OS03G0798600,OS01G0328400,OS07G0674200,OS03G0598800,OS08G0538000,OS05G0552…
GO:BP	peptide biosynthetic process	GO:0043043	1.75238e-104	103.756	702	485	168	15812	OS07G0546700,OS02G0519900,OS01G0348700,OS06G0274200,OS03G0424800,OS02G0699600,OS07G0616600,OS01G0812800,OS07G0450000,OS05G0227700,OS04G0376000,OS04G0473400,OS03G0758800,OS08G0116500,OS02G0785800,OS09G0413500,OS05G0477300,OS07G0109500,OS08G0359600,OS06G0550000,OS01G0815800,OS02G0788400,OS12G0133050,OS01G0752300,OS01G0304000,OS03G0798600,OS01G0328400,OS07G0674200,OS03G0598800,OS08G0538000,OS05G0552…
GO:BP	amide biosynthetic process	GO:0043604	4.04804e-98	97.3928	765	485	168	15812	OS07G0546700,OS02G0519900,OS01G0348700,OS06G0274200,OS03G0424800,OS02G0699600,OS07G0616600,OS01G0812800,OS07G0450000,OS05G0227700,OS04G0376000,OS04G0473400,OS03G0758800,OS08G0116500,OS02G0785800,OS09G0413500,OS05G0477300,OS07G0109500,OS08G0359600,OS06G0550000,OS01G0815800,OS02G0788400,OS12G0133050,OS01G0752300,OS01G0304000,OS03G0798600,OS01G0328400,OS07G0674200,OS03G0598800,OS08G0538000,OS05G0552…
GO:BP	peptide metabolic process	GO:0006518	4.28933e-98	97.3676	801	485	171	15812	OS07G0546700,OS02G0519900,OS01G0348700,OS06G0274200,OS03G0424800,OS02G0699600,OS07G0616600,OS01G0812800,OS07G0450000,OS05G0227700,OS04G0376000,OS04G0473400,OS03G0758800,OS08G0116500,OS02G0785800,OS09G0413500,OS05G0477300,OS07G0109500,OS08G0359600,OS06G0550000,OS01G0815800,OS02G0788400,OS12G0133050,OS01G0752300,OS01G0304000,OS03G0798600,OS01G0328400,OS07G0674200,OS03G0598800,OS08G0538000,OS05G0552…
GO:BP	cellular amide metabolic process	GO:0043603	7.08212e-90	89.1498	920	485	173	15812	OS02G0120900,OS07G0546700,OS02G0519900,OS01G0348700,OS06G0274200,OS03G0424800,OS02G0699600,OS07G0616600,OS01G0812800,OS07G0450000,OS05G0227700,OS04G0376000,OS04G0473400,OS03G0758800,OS08G0116500,OS02G0785800,OS09G0413500,OS05G0477300,OS07G0109500,OS08G0359600,OS06G0550000,OS01G0815800,OS02G0788400,OS12G0133050,OS01G0752300,OS01G0304000,OS03G0798600,OS01G0328400,OS07G0674200,OS03G0598800,OS08G0538…
GO:BP	organonitrogen compound biosynthetic process	GO:1901566	1.34371e-67	66.8717	1433	485	184	15812	OS07G0546700,OS02G0519900,OS01G0348700,OS06G0274200,OS03G0424800,OS02G0699600,OS07G0616600,OS01G0812800,OS07G0450000,OS05G0227700,OS04G0376000,OS04G0473400,OS03G0758800,OS08G0116500,OS02G0785800,OS09G0413500,OS05G0477300,OS07G0109500,OS08G0359600,OS06G0550000,OS01G0815800,OS02G0788400,OS12G0133050,OS01G0752300,OS01G0888500,OS01G0304000,OS03G0798600,OS01G0328400,OS07G0674200,OS03G0598800,OS08G0538…
GO:BP	ribonucleoprotein complex biogenesis	GO:0022613	7.33719e-49	48.1345	416	485	90	15812	OS07G0546700,OS01G0348700,OS06G0274200,OS03G0424800,OS02G0699600,OS07G0616600,OS07G0600400,OS05G0227700,OS04G0520000,OS01G0962600,OS04G0376000,OS04G0473400,OS01G0183100,OS02G0785800,OS09G0413500,OS06G0550000,OS01G0815800,OS02G0788400,OS12G0133050,OS02G0102700,OS03G0798600,OS03G0241200,OS04G0430100,OS05G0176000,OS04G0598200,OS04G0605900,OS02G0266100,OS05G0346300,OS02G0591800,OS11G0168200,OS05G0207…
GO:BP	ribosome biogenesis	GO:0042254	1.2198e-45	44.9137	324	485	78	15812	OS01G0348700,OS06G0274200,OS03G0424800,OS02G0699600,OS07G0616600,OS07G0600400,OS04G0520000,OS01G0962600,OS04G0376000,OS04G0473400,OS01G0183100,OS02G0785800,OS09G0413500,OS06G0550000,OS01G0815800,OS12G0133050,OS03G0798600,OS03G0241200,OS04G0430100,OS05G0176000,OS04G0598200,OS04G0605900,OS05G0346300,OS02G0591800,OS11G0168200,OS05G0207300,OS11G0135400,OS02G0489400,OS02G0618250,OS02G0162500,OS05G0350…
GO:BP	gene expression	GO:0010467	2.67216e-44	43.5731	3423	485	246	15812	OS02G0672200,OS03G0746800,OS07G0546700,OS02G0519900,OS01G0348700,OS06G0274200,OS03G0424800,OS02G0699600,OS07G0616600,OS01G0812800,OS07G0450000,OS07G0600400,OS05G0227700,OS04G0520000,OS04G0376000,OS04G0473400,OS06G0108900,OS01G0183100,OS03G0758800,OS08G0116500,OS02G0785800,OS03G0122600,OS09G0413500,OS05G0477300,OS07G0109500,OS08G0359600,OS06G0550000,OS11G0194800,OS10G0463400,OS01G0966300,OS01G0815…
GO:BP	cellular nitrogen compound biosynthetic process	GO:0044271	2.30973e-36	35.6364	2980	485	214	15812	OS07G0546700,OS02G0519900,OS01G0348700,OS06G0274200,OS03G0424800,OS02G0699600,OS07G0616600,OS01G0812800,OS07G0450000,OS05G0227700,OS04G0376000,OS06G0592500,OS04G0473400,OS06G0108900,OS03G0758800,OS08G0116500,OS02G0785800,OS03G0122600,OS09G0413500,OS05G0477300,OS07G0109500,OS08G0359600,OS06G0550000,OS11G0194800,OS10G0463400,OS01G0815800,OS05G0224700,OS02G0788400,OS12G0133050,OS01G0752300,OS07G0182…
GO:BP	ribosome assembly	GO:0042255	9.88114e-36	35.0052	80	485	39	15812	OS01G0348700,OS03G0424800,OS02G0699600,OS07G0616600,OS01G0962600,OS04G0473400,OS06G0550000,OS01G0815800,OS12G0133050,OS03G0798600,OS04G0430100,OS04G0598200,OS02G0591800,OS11G0168200,OS05G0207300,OS11G0135400,OS02G0162500,OS05G0486700,OS12G0167900,OS01G0513800,OS01G0896800,OS02G0591700,OS08G0130500,OS03G0182600,OS04G0399000,OS05G0169100,OS04G0346100,OS04G0413600,OS11G0482000,OS04G0501000,OS02G0534…
GO:BP	ribonucleoprotein complex assembly	GO:0022618	1.01442e-34	33.9938	168	485	51	15812	OS07G0546700,OS01G0348700,OS03G0424800,OS02G0699600,OS07G0616600,OS05G0227700,OS01G0962600,OS04G0473400,OS06G0550000,OS01G0815800,OS02G0788400,OS12G0133050,OS02G0102700,OS03G0798600,OS04G0430100,OS04G0598200,OS02G0266100,OS02G0591800,OS11G0168200,OS05G0207300,OS12G0607100,OS11G0135400,OS02G0162500,OS05G0486700,OS03G0182700,OS12G0167900,OS01G0513800,OS01G0896800,OS02G0591700,OS08G0151400,OS08G0130…
GO:BP	ribonucleoprotein complex subunit organization	GO:0071826	2.51354e-34	33.5997	171	485	51	15812	OS07G0546700,OS01G0348700,OS03G0424800,OS02G0699600,OS07G0616600,OS05G0227700,OS01G0962600,OS04G0473400,OS06G0550000,OS01G0815800,OS02G0788400,OS12G0133050,OS02G0102700,OS03G0798600,OS04G0430100,OS04G0598200,OS02G0266100,OS02G0591800,OS11G0168200,OS05G0207300,OS12G0607100,OS11G0135400,OS02G0162500,OS05G0486700,OS03G0182700,OS12G0167900,OS01G0513800,OS01G0896800,OS02G0591700,OS08G0151400,OS08G0130…
GO:BP	cellular nitrogen compound metabolic process	GO:0034641	9.75302e-34	33.0109	4634	485	272	15812	OS02G0120900,OS03G0746800,OS07G0546700,OS02G0519900,OS01G0348700,OS06G0274200,OS03G0424800,OS02G0699600,OS07G0616600,OS01G0812800,OS07G0450000,OS07G0600400,OS05G0227700,OS04G0520000,OS04G0376000,OS06G0592500,OS04G0473400,OS06G0108900,OS01G0183100,OS03G0758800,OS04G0476400,OS08G0116500,OS02G0785800,OS03G0122600,OS09G0413500,OS05G0477300,OS07G0109500,OS08G0359600,OS06G0550000,OS11G0194800,OS10G0463…
GO:BP	cellular macromolecule biosynthetic process	GO:0034645	6.51871e-31	30.1858	3041	485	206	15812	OS07G0546700,OS02G0519900,OS01G0348700,OS06G0274200,OS03G0424800,OS02G0699600,OS07G0616600,OS01G0812800,OS07G0450000,OS05G0227700,OS04G0376000,OS04G0473400,OS06G0108900,OS03G0758800,OS08G0116500,OS02G0785800,OS03G0122600,OS09G0413500,OS05G0477300,OS07G0109500,OS08G0359600,OS06G0550000,OS11G0194800,OS10G0463400,OS01G0815800,OS05G0224700,OS02G0788400,OS12G0133050,OS01G0752300,OS07G0182400,OS09G0470…
GO:BP	macromolecule biosynthetic process	GO:0009059	2.4841e-30	29.6048	3095	485	207	15812	OS07G0546700,OS02G0519900,OS01G0348700,OS06G0274200,OS03G0424800,OS02G0699600,OS07G0616600,OS01G0812800,OS07G0450000,OS05G0227700,OS04G0376000,OS06G0592500,OS04G0473400,OS06G0108900,OS03G0758800,OS08G0116500,OS02G0785800,OS03G0122600,OS09G0413500,OS05G0477300,OS07G0109500,OS08G0359600,OS06G0550000,OS11G0194800,OS10G0463400,OS01G0815800,OS05G0224700,OS02G0788400,OS12G0133050,OS01G0752300,OS07G0182…
GO:BP	ribosomal large subunit biogenesis	GO:0042273	6.59553e-28	27.1808	111	485	38	15812	OS01G0348700,OS06G0274200,OS02G0699600,OS07G0600400,OS04G0376000,OS04G0473400,OS02G0785800,OS06G0550000,OS01G0815800,OS12G0133050,OS03G0241200,OS04G0598200,OS04G0605900,OS02G0591800,OS11G0168200,OS05G0207300,OS11G0135400,OS03G0802700,OS05G0486700,OS05G0556900,OS12G0167900,OS01G0513800,OS01G0896800,OS02G0591700,OS08G0234000,OS08G0130500,OS05G0169100,OS07G0475800,OS02G0622300,OS09G0507800,OS05G0558…
GO:BP	cellular component biogenesis	GO:0044085	6.29917e-26	25.2007	1095	485	107	15812	OS07G0546700,OS01G0348700,OS06G0274200,OS03G0424800,OS02G0699600,OS07G0616600,OS07G0600400,OS05G0227700,OS04G0520000,OS01G0962600,OS04G0376000,OS04G0473400,OS01G0183100,OS02G0785800,OS09G0413500,OS06G0550000,OS01G0815800,OS02G0788400,OS12G0133050,OS02G0102700,OS03G0798600,OS03G0241200,OS07G0424400,OS04G0430100,OS05G0176000,OS12G0606100,OS04G0598200,OS04G0605900,OS02G0266100,OS01G0880200,OS05G0346…
GO:BP	organelle assembly	GO:0070925	3.56488e-24	23.448	164	485	41	15812	OS01G0348700,OS03G0424800,OS02G0699600,OS07G0616600,OS01G0962600,OS04G0473400,OS06G0550000,OS01G0815800,OS12G0133050,OS03G0798600,OS04G0430100,OS12G0606100,OS04G0598200,OS02G0591800,OS11G0168200,OS05G0207300,OS11G0135400,OS02G0162500,OS05G0486700,OS12G0167900,OS01G0513800,OS01G0896800,OS02G0591700,OS08G0130500,OS03G0182600,OS04G0399000,OS05G0169100,OS04G0346100,OS04G0413600,OS11G0482000,OS04G0501…
GO:BP	cellular biosynthetic process	GO:0044249	4.48198e-24	23.3485	4128	485	233	15812	OS07G0546700,OS02G0519900,OS01G0348700,OS06G0274200,OS03G0424800,OS02G0699600,OS07G0616600,OS01G0812800,OS07G0450000,OS05G0227700,OS12G0448900,OS04G0376000,OS06G0592500,OS04G0473400,OS06G0108900,OS03G0758800,OS10G0138100,OS08G0116500,OS02G0785800,OS03G0122600,OS09G0413500,OS05G0477300,OS07G0109500,OS08G0359600,OS06G0550000,OS11G0194800,OS10G0463400,OS01G0815800,OS05G0224700,OS02G0788400,OS12G0133…
GO:BP	organic substance biosynthetic process	GO:1901576	2.06555e-23	22.685	4227	485	235	15812	OS07G0546700,OS02G0519900,OS01G0348700,OS06G0274200,OS03G0424800,OS02G0699600,OS07G0616600,OS01G0812800,OS07G0450000,OS05G0227700,OS12G0448900,OS04G0376000,OS06G0592500,OS04G0473400,OS06G0108900,OS03G0758800,OS10G0138100,OS08G0116500,OS02G0785800,OS03G0122600,OS09G0413500,OS05G0477300,OS07G0109500,OS08G0359600,OS06G0550000,OS11G0194800,OS10G0463400,OS01G0815800,OS05G0224700,OS02G0788400,OS12G0133…
GO:BP	biosynthetic process	GO:0009058	1.48593e-21	20.828	4380	485	236	15812	OS07G0546700,OS02G0519900,OS01G0348700,OS06G0274200,OS03G0424800,OS02G0699600,OS07G0616600,OS01G0812800,OS07G0450000,OS05G0227700,OS12G0448900,OS04G0376000,OS06G0592500,OS04G0473400,OS06G0108900,OS03G0758800,OS10G0138100,OS08G0116500,OS02G0785800,OS03G0122600,OS09G0413500,OS05G0477300,OS07G0109500,OS08G0359600,OS06G0550000,OS11G0194800,OS10G0463400,OS01G0815800,OS05G0224700,OS02G0788400,OS12G0133…
GO:BP	ribosomal large subunit assembly	GO:0000027	2.71411e-21	20.5664	46	485	23	15812	OS01G0348700,OS02G0699600,OS04G0473400,OS06G0550000,OS01G0815800,OS12G0133050,OS04G0598200,OS02G0591800,OS11G0168200,OS05G0207300,OS11G0135400,OS05G0486700,OS12G0167900,OS01G0513800,OS01G0896800,OS02G0591700,OS08G0130500,OS05G0169100,OS04G0501000,OS01G0896700,OS10G0466200,OS11G0220800,OS01G0205500
GO:BP	cytoplasmic translation	GO:0002181	5.10854e-18	17.2917	82	485	26	15812	OS07G0616600,OS05G0227700,OS04G0473400,OS08G0116500,OS02G0785800,OS02G0788400,OS12G0133050,OS01G0304000,OS07G0674200,OS03G0598800,OS02G0717800,OS03G0343500,OS12G0607100,OS11G0135400,OS05G0274900,OS09G0485900,OS03G0182700,OS05G0556900,OS02G0591700,OS08G0130500,OS03G0182600,OS05G0459900,OS12G0567700,OS08G0530200,OS06G0698674,OS11G0151300
GO:BP	ribosomal small subunit biogenesis	GO:0042274	6.32696e-18	17.1988	75	485	25	15812	OS03G0424800,OS07G0616600,OS01G0962600,OS01G0183100,OS03G0798600,OS03G0241200,OS04G0430100,OS05G0346300,OS02G0489400,OS02G0162500,OS03G0345200,OS03G0182600,OS04G0399000,OS04G0346100,OS12G0170700,OS04G0413600,OS11G0127900,OS04G0349500,OS11G0482000,OS02G0534800,OS10G0411700,OS02G0478700,OS03G0424500,OS05G0519500,OS02G0103900
GO:BP	cellular protein-containing complex assembly	GO:0034622	3.22832e-17	16.491	474	485	57	15812	OS07G0546700,OS01G0348700,OS03G0424800,OS02G0699600,OS07G0616600,OS05G0227700,OS01G0962600,OS04G0473400,OS06G0550000,OS01G0815800,OS02G0788400,OS12G0133050,OS02G0102700,OS03G0798600,OS04G0430100,OS12G0606100,OS04G0598200,OS02G0266100,OS02G0591800,OS11G0168200,OS05G0207300,OS12G0607100,OS11G0135400,OS02G0162500,OS05G0486700,OS03G0182700,OS12G0167900,OS01G0513800,OS01G0896800,OS11G0137300,OS02G0591…
GO:BP	protein-containing complex assembly	GO:0065003	4.63266e-17	16.3342	526	485	60	15812	OS07G0546700,OS01G0348700,OS03G0424800,OS02G0699600,OS07G0616600,OS05G0227700,OS01G0962600,OS04G0473400,OS06G0550000,OS01G0815800,OS02G0788400,OS12G0133050,OS02G0102700,OS03G0798600,OS04G0430100,OS12G0606100,OS04G0598200,OS02G0266100,OS02G0591800,OS11G0168200,OS05G0207300,OS12G0607100,OS11G0135400,OS02G0162500,OS05G0486700,OS03G0182700,OS12G0167900,OS01G0513800,OS01G0896800,OS11G0137300,OS02G0591…
GO:BP	ribosomal small subunit assembly	GO:0000028	1.07029e-16	15.9705	26	485	16	15812	OS03G0424800,OS07G0616600,OS01G0962600,OS03G0798600,OS04G0430100,OS02G0162500,OS03G0182600,OS04G0399000,OS04G0346100,OS04G0413600,OS11G0482000,OS02G0534800,OS10G0411700,OS02G0478700,OS03G0424500,OS05G0519500
GO:BP	rRNA processing	GO:0006364	1.13823e-16	15.9438	218	485	38	15812	OS06G0274200,OS07G0616600,OS07G0600400,OS04G0520000,OS04G0376000,OS01G0183100,OS03G0241200,OS05G0176000,OS04G0605900,OS05G0346300,OS02G0489400,OS02G0618250,OS02G0162500,OS11G0579800,OS03G0802700,OS02G0821800,OS01G0513800,OS03G0345200,OS08G0234000,OS03G0182600,OS07G0475800,OS12G0170700,OS07G0224900,OS04G0413600,OS11G0127900,OS04G0349500,OS09G0507800,OS08G0192900,OS05G0558000,OS03G0370500,OS01G0860…
GO:BP	rRNA metabolic process	GO:0016072	2.09458e-16	15.6789	222	485	38	15812	OS06G0274200,OS07G0616600,OS07G0600400,OS04G0520000,OS04G0376000,OS01G0183100,OS03G0241200,OS05G0176000,OS04G0605900,OS05G0346300,OS02G0489400,OS02G0618250,OS02G0162500,OS11G0579800,OS03G0802700,OS02G0821800,OS01G0513800,OS03G0345200,OS08G0234000,OS03G0182600,OS07G0475800,OS12G0170700,OS07G0224900,OS04G0413600,OS11G0127900,OS04G0349500,OS09G0507800,OS08G0192900,OS05G0558000,OS03G0370500,OS01G0860…
GO:BP	cellular protein metabolic process	GO:0044267	7.0865e-16	15.1496	3937	485	205	15812	OS07G0546700,OS02G0519900,OS01G0348700,OS06G0274200,OS03G0424800,OS08G0525600,OS02G0699600,OS07G0616600,OS01G0812800,OS07G0450000,OS05G0227700,OS04G0376000,OS04G0473400,OS05G0200500,OS03G0758800,OS08G0116500,OS02G0785800,OS09G0413500,OS05G0477300,OS07G0109500,OS04G0686650,OS08G0359600,OS06G0550000,OS01G0966300,OS01G0815800,OS02G0788400,OS12G0133050,OS01G0752300,OS06G0229000,OS02G0777400,OS01G0304…
GO:BP	protein-containing complex subunit organization	GO:0043933	1.73416e-14	13.7609	615	485	61	15812	OS07G0546700,OS01G0348700,OS03G0424800,OS02G0699600,OS07G0616600,OS05G0227700,OS01G0962600,OS04G0473400,OS03G0758800,OS06G0550000,OS01G0815800,OS02G0788400,OS12G0133050,OS02G0102700,OS03G0798600,OS04G0430100,OS12G0606100,OS04G0598200,OS02G0266100,OS02G0591800,OS11G0168200,OS05G0207300,OS12G0607100,OS11G0135400,OS02G0162500,OS05G0486700,OS03G0182700,OS12G0167900,OS01G0513800,OS01G0896800,OS11G0137…
GO:BP	ncRNA processing	GO:0034470	1.03545e-12	11.9849	346	485	42	15812	OS03G0746800,OS06G0274200,OS07G0616600,OS07G0600400,OS04G0520000,OS04G0376000,OS01G0183100,OS03G0241200,OS05G0176000,OS04G0605900,OS05G0346300,OS02G0489400,OS02G0618250,OS02G0162500,OS05G0194600,OS11G0579800,OS03G0802700,OS02G0821800,OS01G0513800,OS03G0345200,OS08G0234000,OS02G0750500,OS03G0182600,OS07G0475800,OS12G0170700,OS07G0224900,OS04G0413600,OS11G0127900,OS09G0482680,OS04G0349500,OS09G0507…
GO:BP	cellular component assembly	GO:0022607	2.33682e-12	11.6314	704	485	62	15812	OS07G0546700,OS01G0348700,OS03G0424800,OS02G0699600,OS07G0616600,OS05G0227700,OS01G0962600,OS04G0473400,OS06G0550000,OS01G0815800,OS02G0788400,OS12G0133050,OS02G0102700,OS03G0798600,OS04G0430100,OS12G0606100,OS04G0598200,OS02G0266100,OS02G0591800,OS11G0168200,OS05G0207300,OS12G0607100,OS11G0135400,OS02G0162500,OS05G0486700,OS03G0182700,OS09G0114500,OS12G0167900,OS01G0513800,OS01G0896800,OS11G0137…
GO:BP	protein metabolic process	GO:0019538	2.96322e-12	11.5282	4359	485	209	15812	OS07G0546700,OS02G0519900,OS01G0348700,OS06G0274200,OS03G0424800,OS08G0525600,OS02G0699600,OS07G0616600,OS01G0812800,OS07G0450000,OS05G0227700,OS04G0376000,OS04G0473400,OS05G0200500,OS03G0758800,OS08G0116500,OS02G0785800,OS09G0413500,OS05G0477300,OS07G0109500,OS04G0686650,OS08G0359600,OS06G0550000,OS01G0966300,OS01G0815800,OS02G0788400,OS12G0133050,OS01G0752300,OS06G0229000,OS02G0777400,OS01G0304…
GO:BP	organonitrogen compound metabolic process	GO:1901564	4.42287e-12	11.3543	5321	485	241	15812	OS02G0120900,OS03G0746800,OS07G0546700,OS02G0519900,OS01G0348700,OS06G0274200,OS03G0424800,OS08G0525600,OS02G0699600,OS07G0616600,OS01G0812800,OS07G0450000,OS05G0227700,OS04G0376000,OS04G0473400,OS05G0200500,OS03G0758800,OS08G0116500,OS02G0785800,OS09G0413500,OS05G0477300,OS07G0109500,OS04G0686650,OS08G0359600,OS06G0550000,OS01G0966300,OS01G0815800,OS02G0788400,OS12G0133050,OS01G0752300,OS06G0229…
GO:BP	cellular component organization or biogenesis	GO:0071840	1.25837e-11	10.9002	2401	485	135	15812	OS07G0546700,OS01G0348700,OS06G0274200,OS03G0424800,OS02G0699600,OS07G0616600,OS07G0600400,OS05G0227700,OS04G0520000,OS01G0962600,OS04G0376000,OS04G0473400,OS01G0183100,OS03G0758800,OS02G0785800,OS09G0413500,OS06G0550000,OS01G0966300,OS01G0815800,OS02G0788400,OS12G0133050,OS06G0229000,OS02G0102700,OS03G0798600,OS03G0646100,OS03G0241200,OS07G0424400,OS04G0430100,OS05G0176000,OS12G0606100,OS04G0598…
GO:BP	ncRNA metabolic process	GO:0034660	4.3109e-11	10.3654	421	485	44	15812	OS03G0746800,OS06G0274200,OS07G0616600,OS07G0600400,OS04G0520000,OS04G0376000,OS01G0183100,OS03G0241200,OS05G0176000,OS08G0538000,OS04G0605900,OS05G0346300,OS02G0489400,OS02G0618250,OS02G0162500,OS05G0194600,OS11G0579800,OS03G0802700,OS02G0821800,OS01G0513800,OS03G0345200,OS08G0234000,OS02G0750500,OS03G0182600,OS07G0475800,OS12G0170700,OS07G0224900,OS04G0413600,OS11G0127900,OS09G0482680,OS04G0349…
GO:BP	translational elongation	GO:0006414	9.99829e-11	10.0001	53	485	16	15812	OS02G0519900,OS03G0758800,OS08G0116500,OS05G0552300,OS07G0662500,OS03G0177900,OS03G0177500,OS06G0571400,OS02G0220500,OS01G0686800,OS03G0177400,OS07G0614500,OS03G0851100,OS05G0445500,OS03G0178000,OS01G0191100
GO:BP	maturation of SSU-rRNA	GO:0030490	7.2556e-10	9.13933	51	485	15	15812	OS07G0616600,OS01G0183100,OS03G0241200,OS02G0489400,OS02G0162500,OS03G0345200,OS03G0182600,OS12G0170700,OS04G0413600,OS11G0127900,OS04G0349500,OS02G0534800,OS10G0411700,OS05G0519500,OS02G0103900
GO:BP	RNA processing	GO:0006396	1.944e-08	7.7113	726	485	55	15812	OS03G0746800,OS06G0274200,OS07G0616600,OS07G0600400,OS04G0520000,OS04G0376000,OS01G0183100,OS01G0916600,OS02G0102700,OS03G0241200,OS05G0176000,OS04G0605900,OS02G0266100,OS05G0346300,OS02G0489400,OS02G0618250,OS02G0162500,OS05G0194600,OS11G0579800,OS03G0802700,OS02G0821800,OS06G0558766,OS01G0513800,OS03G0345200,OS08G0151400,OS08G0234000,OS02G0750500,OS06G0489200,OS03G0182600,OS07G0475800,OS07G0608…
GO:BP	maturation of SSU-rRNA from tricistronic rRNA transcript (SSU-rRNA, 5.8S rRNA, LSU-rRNA)	GO:0000462	2.94025e-08	7.53162	38	485	12	15812	OS07G0616600,OS01G0183100,OS02G0489400,OS02G0162500,OS03G0345200,OS03G0182600,OS04G0413600,OS11G0127900,OS04G0349500,OS02G0534800,OS05G0519500,OS02G0103900
GO:BP	nitrogen compound metabolic process	GO:0006807	2.11467e-07	6.67476	8358	485	318	15812	OS02G0120900,OS03G0746800,OS07G0546700,OS02G0519900,OS01G0348700,OS06G0274200,OS03G0424800,OS08G0525600,OS02G0699600,OS07G0616600,OS01G0812800,OS07G0450000,OS07G0600400,OS05G0227700,OS04G0520000,OS04G0376000,OS06G0592500,OS04G0473400,OS06G0108900,OS05G0200500,OS01G0183100,OS03G0758800,OS04G0476400,OS08G0116500,OS02G0785800,OS03G0122600,OS09G0413500,OS05G0477300,OS07G0109500,OS04G0686650,OS08G0359…
GO:BP	macromolecule metabolic process	GO:0043170	8.09539e-07	6.09176	7840	485	300	15812	OS02G0672200,OS03G0746800,OS07G0546700,OS02G0519900,OS01G0348700,OS06G0274200,OS03G0424800,OS08G0525600,OS02G0699600,OS07G0616600,OS01G0812800,OS07G0450000,OS07G0600400,OS05G0227700,OS04G0520000,OS04G0376000,OS06G0592500,OS04G0473400,OS06G0108900,OS05G0200500,OS01G0183100,OS03G0758800,OS04G0476400,OS08G0116500,OS02G0785800,OS03G0122600,OS09G0413500,OS05G0477300,OS07G0109500,OS04G0686650,OS08G0359…
GO:BP	maturation of LSU-rRNA	GO:0000470	2.75746e-06	5.55949	45	485	11	15812	OS06G0274200,OS07G0600400,OS04G0376000,OS03G0241200,OS04G0605900,OS03G0802700,OS01G0513800,OS08G0234000,OS09G0507800,OS05G0558000,OS01G0860300
GO:BP	organic substance metabolic process	GO:0071704	6.44274e-06	5.19093	10140	485	363	15812	OS02G0120900,OS02G0672200,OS12G0128700,OS03G0746800,OS07G0546700,OS02G0519900,OS01G0348700,OS06G0274200,OS03G0424800,OS08G0525600,OS02G0699600,OS07G0616600,OS01G0812800,OS07G0450000,OS07G0600400,OS05G0227700,OS04G0520000,OS12G0448900,OS04G0376000,OS06G0592500,OS04G0473400,OS06G0108900,OS05G0200500,OS01G0183100,OS03G0758800,OS04G0476400,OS10G0138100,OS08G0116500,OS02G0785800,OS03G0122600,OS09G0413…
GO:BP	cellular macromolecule metabolic process	GO:0044260	1.92427e-05	4.71573	6399	485	249	15812	OS03G0746800,OS07G0546700,OS02G0519900,OS01G0348700,OS06G0274200,OS03G0424800,OS08G0525600,OS02G0699600,OS07G0616600,OS01G0812800,OS07G0450000,OS05G0227700,OS04G0520000,OS04G0376000,OS04G0473400,OS06G0108900,OS05G0200500,OS03G0758800,OS04G0476400,OS08G0116500,OS02G0785800,OS03G0122600,OS09G0413500,OS05G0477300,OS07G0109500,OS04G0686650,OS08G0359600,OS06G0550000,OS11G0194800,OS10G0463400,OS01G0966…
GO:BP	ncRNA 3'-end processing	GO:0043628	4.18365e-05	4.37844	37	485	9	15812	OS07G0616600,OS04G0520000,OS05G0176000,OS02G0821800,OS03G0345200,OS03G0182600,OS09G0482680,OS03G0370500,OS07G0636000
GO:BP	primary metabolic process	GO:0044238	4.35085e-05	4.36143	9540	485	342	15812	OS12G0128700,OS03G0746800,OS07G0546700,OS02G0519900,OS01G0348700,OS06G0274200,OS03G0424800,OS08G0525600,OS02G0699600,OS07G0616600,OS01G0812800,OS07G0450000,OS07G0600400,OS05G0227700,OS04G0520000,OS12G0448900,OS04G0376000,OS06G0592500,OS04G0473400,OS06G0108900,OS05G0200500,OS01G0183100,OS03G0758800,OS04G0476400,OS10G0138100,OS08G0116500,OS02G0785800,OS03G0122600,OS09G0413500,OS05G0477300,OS07G0109…
GO:BP	rRNA pseudouridine synthesis	GO:0031118	9.41281e-05	4.02628	9	485	5	15812	OS06G0274200,OS02G0618250,OS11G0579800,OS03G0370500,OS07G0636000
GO:BP	rRNA modification	GO:0000154	0.000201364	3.69602	34	485	8	15812	OS06G0274200,OS05G0176000,OS02G0618250,OS11G0579800,OS02G0821800,OS12G0170700,OS03G0370500,OS07G0636000
GO:BP	organelle organization	GO:0006996	0.000201364	3.69602	1442	485	74	15812	OS01G0348700,OS03G0424800,OS02G0699600,OS07G0616600,OS01G0962600,OS04G0473400,OS06G0550000,OS01G0966300,OS01G0815800,OS12G0133050,OS06G0229000,OS03G0798600,OS03G0646100,OS04G0430100,OS05G0176000,OS12G0606100,OS04G0598200,OS06G0229066,OS02G0591800,OS11G0168200,OS05G0207300,OS05G0557800,OS11G0135400,OS02G0618250,OS02G0162500,OS08G0379200,OS02G0821800,OS05G0486700,OS01G0908200,OS03G0780600,OS09G0114…
GO:BP	maturation of LSU-rRNA from tricistronic rRNA transcript (SSU-rRNA, 5.8S rRNA, LSU-rRNA)	GO:0000463	0.000219829	3.65791	17	485	6	15812	OS07G0600400,OS04G0376000,OS04G0605900,OS03G0802700,OS01G0513800,OS08G0234000
GO:BP	positive regulation of translation	GO:0045727	0.000476475	3.32196	28	485	7	15812	OS03G0758800,OS12G0607100,OS11G0602500,OS01G0143300,OS06G0326500,OS03G0154700,OS11G0602600
GO:BP	cellular component organization	GO:0016043	0.000570938	3.24341	2133	485	98	15812	OS07G0546700,OS01G0348700,OS03G0424800,OS02G0699600,OS07G0616600,OS05G0227700,OS01G0962600,OS04G0473400,OS03G0758800,OS06G0550000,OS01G0966300,OS01G0815800,OS02G0788400,OS12G0133050,OS06G0229000,OS02G0102700,OS03G0798600,OS03G0646100,OS07G0424400,OS04G0430100,OS05G0176000,OS12G0606100,OS04G0598200,OS06G0229066,OS02G0266100,OS02G0591800,OS11G0168200,OS05G0207300,OS12G0607100,OS05G0557800,OS11G0135…
GO:BP	positive regulation of cellular amide metabolic process	GO:0034250	0.000589756	3.22933	29	485	7	15812	OS03G0758800,OS12G0607100,OS11G0602500,OS01G0143300,OS06G0326500,OS03G0154700,OS11G0602600
GO:BP	cellular metabolic process	GO:0044237	0.000617831	3.20913	9720	485	341	15812	OS02G0120900,OS03G0746800,OS07G0546700,OS02G0519900,OS01G0348700,OS06G0274200,OS03G0424800,OS08G0525600,OS02G0699600,OS07G0616600,OS01G0812800,OS07G0450000,OS07G0600400,OS05G0227700,OS04G0520000,OS12G0448900,OS04G0376000,OS06G0592500,OS04G0473400,OS06G0108900,OS05G0200500,OS01G0183100,OS03G0758800,OS04G0476400,OS10G0138100,OS08G0116500,OS02G0785800,OS03G0122600,OS09G0413500,OS05G0477300,OS07G0109…
GO:BP	positive regulation of translational fidelity	GO:0045903	0.000749325	3.12533	7	485	4	15812	OS12G0607100,OS11G0602500,OS03G0154700,OS11G0602600
GO:BP	snRNA pseudouridine synthesis	GO:0031120	0.000749325	3.12533	7	485	4	15812	OS06G0274200,OS02G0618250,OS03G0370500,OS07G0636000
GO:BP	RNA 3'-end processing	GO:0031123	0.000912999	3.03953	81	485	11	15812	OS07G0616600,OS04G0520000,OS05G0176000,OS02G0821800,OS06G0558766,OS03G0345200,OS03G0182600,OS09G0482680,OS03G0370500,OS07G0636000,OS02G0617700
GO:BP	snRNA modification	GO:0040031	0.00141433	2.84945	8	485	4	15812	OS06G0274200,OS02G0618250,OS03G0370500,OS07G0636000
GO:BP	protein folding	GO:0006457	0.00190715	2.71962	208	485	18	15812	OS08G0525600,OS11G0568500,OS03G0807400,OS04G0551800,OS05G0556700,OS04G0402100,OS09G0571400,OS04G0352400,OS03G0859600,OS08G0359500,OS08G0500700,OS03G0787300,OS07G0246200,OS03G0266900,OS01G0840100,OS06G0562600,OS04G0549600,OS02G0332200
GO:BP	snoRNA 3'-end processing	GO:0031126	0.00403875	2.39375	18	485	5	15812	OS04G0520000,OS05G0176000,OS02G0821800,OS03G0370500,OS07G0636000
GO:BP	response to heat	GO:0009408	0.00473998	2.32422	131	485	13	15812	OS06G0592500,OS06G0668200,OS10G0330000,OS08G0359500,OS08G0500700,OS03G0787300,OS03G0266900,OS01G0840100,OS06G0682900,OS04G0431200,OS04G0549600,OS08G0546800,OS02G0758000
GO:BP	snoRNA processing	GO:0043144	0.00510084	2.29236	19	485	5	15812	OS04G0520000,OS05G0176000,OS02G0821800,OS03G0370500,OS07G0636000
GO:BP	snoRNA metabolic process	GO:0016074	0.00510084	2.29236	19	485	5	15812	OS04G0520000,OS05G0176000,OS02G0821800,OS03G0370500,OS07G0636000
GO:BP	nucleoside monophosphate biosynthetic process	GO:0009124	0.0060365	2.21922	42	485	7	15812	OS01G0888500,OS08G0326600,OS03G0831500,OS08G0248800,OS01G0951200,OS05G0430200,OS03G0780500
GO:BP	endonucleolytic cleavage to generate mature 3'-end of SSU-rRNA from (SSU-rRNA, 5.8S rRNA, LSU-rRNA)	GO:0000461	0.00626326	2.2032	5	485	3	15812	OS07G0616600,OS03G0345200,OS03G0182600
GO:BP	regulation of translation	GO:0006417	0.00846666	2.07229	140	485	13	15812	OS03G0758800,OS07G0109500,OS05G0552300,OS12G0607100,OS11G0602500,OS03G0182700,OS01G0143300,OS06G0326500,OS03G0756000,OS03G0154700,OS01G0686800,OS11G0602600,OS04G0431200
GO:BP	mRNA modification	GO:0016556	0.00981706	2.00802	33	485	6	15812	OS01G0916600,OS10G0321700,OS06G0116600,OS03G0370500,OS07G0636000,OS12G0502200
GO:BP	regulation of cellular amide metabolic process	GO:0034248	0.0108003	1.96656	144	485	13	15812	OS03G0758800,OS07G0109500,OS05G0552300,OS12G0607100,OS11G0602500,OS03G0182700,OS01G0143300,OS06G0326500,OS03G0756000,OS03G0154700,OS01G0686800,OS11G0602600,OS04G0431200
GO:BP	cellular process	GO:0009987	0.0110477	1.95673	13135	485	429	15812	OS02G0120900,OS02G0672200,OS03G0746800,OS07G0546700,OS02G0519900,OS01G0348700,OS06G0274200,OS03G0424800,OS02G0633300,OS08G0525600,OS02G0699600,OS03G0195300,OS12G0638300,OS07G0616600,OS01G0812800,OS07G0450000,OS07G0600400,OS05G0227700,OS04G0520000,OS01G0962600,OS12G0448900,OS04G0376000,OS06G0592500,OS04G0473400,OS06G0108900,OS03G0296800,OS02G0823100,OS05G0200500,OS01G0183100,OS03G0758800,OS04G0476…
GO:BP	ribonucleoside monophosphate biosynthetic process	GO:0009156	0.0111382	1.95318	34	485	6	15812	OS01G0888500,OS08G0326600,OS03G0831500,OS08G0248800,OS01G0951200,OS03G0780500
GO:BP	protein retention in Golgi apparatus	GO:0045053	0.0112484	1.94891	6	485	3	15812	OS12G0594200,OS08G0116700,OS02G0470600
GO:BP	ribonucleoside monophosphate metabolic process	GO:0009161	0.0149082	1.82657	36	485	6	15812	OS01G0888500,OS08G0326600,OS03G0831500,OS08G0248800,OS01G0951200,OS03G0780500
GO:BP	posttranscriptional regulation of gene expression	GO:0010608	0.0158928	1.7988	210	485	16	15812	OS04G0520000,OS03G0758800,OS07G0109500,OS05G0552300,OS12G0607100,OS11G0602500,OS03G0182700,OS01G0143300,OS06G0326500,OS06G0489200,OS03G0756000,OS03G0154700,OS01G0686800,OS11G0602600,OS06G0682900,OS04G0431200
GO:BP	pseudouridine synthesis	GO:0001522	0.0171611	1.76545	25	485	5	15812	OS06G0274200,OS02G0618250,OS11G0579800,OS03G0370500,OS07G0636000
GO:BP	box C/D snoRNA processing	GO:0034963	0.0180255	1.74411	2	485	2	15812	OS05G0176000,OS02G0821800
GO:BP	box C/D snoRNA 3'-end processing	GO:0000494	0.0180255	1.74411	2	485	2	15812	OS05G0176000,OS02G0821800
GO:BP	histone glutamine methylation	GO:1990258	0.0180255	1.74411	2	485	2	15812	OS05G0176000,OS02G0821800
GO:BP	box C/D snoRNA metabolic process	GO:0033967	0.0180255	1.74411	2	485	2	15812	OS05G0176000,OS02G0821800
GO:BP	spliceosomal snRNP assembly	GO:0000387	0.019454	1.71099	26	485	5	15812	OS02G0102700,OS02G0266100,OS08G0151400,OS07G0608700,OS03G0410900
GO:BP	metabolic process	GO:0008152	0.019924	1.70062	11810	485	391	15812	OS02G0120900,OS07G0142900,OS02G0672200,OS12G0128700,OS03G0746800,OS07G0546700,OS02G0519900,OS09G0558900,OS01G0348700,OS06G0274200,OS03G0424800,OS08G0525600,OS02G0699600,OS07G0616600,OS01G0812800,OS07G0450000,OS07G0600400,OS05G0227700,OS04G0520000,OS12G0448900,OS04G0376000,OS06G0592500,OS04G0473400,OS06G0108900,OS05G0200500,OS04G0531900,OS01G0183100,OS03G0758800,OS04G0476400,OS10G0138100,OS08G0116…
GO:BP	rRNA 3'-end processing	GO:0031125	0.021959	1.65839	16	485	4	15812	OS07G0616600,OS04G0520000,OS03G0345200,OS03G0182600
GO:BP	snRNA metabolic process	GO:0016073	0.0224588	1.64861	27	485	5	15812	OS06G0274200,OS04G0520000,OS02G0618250,OS03G0370500,OS07G0636000
GO:BP	protein localization to Golgi apparatus	GO:0034067	0.0257745	1.58881	8	485	3	15812	OS12G0594200,OS08G0116700,OS02G0470600
GO:BP	maturation of 5.8S rRNA from tricistronic rRNA transcript (SSU-rRNA, 5.8S rRNA, LSU-rRNA)	GO:0000466	0.0257745	1.58881	28	485	5	15812	OS07G0616600,OS07G0600400,OS04G0520000,OS03G0345200,OS03G0182600
GO:BP	mitochondrial RNA metabolic process	GO:0000959	0.0257745	1.58881	41	485	6	15812	OS01G0916600,OS10G0321700,OS08G0538000,OS06G0116600,OS12G0502200,OS02G0617700
GO:BP	cytokinin-activated signaling pathway	GO:0009736	0.0289749	1.53798	42	485	6	15812	OS12G0139400,OS10G0463400,OS01G0952500,OS05G0186100,OS08G0359500,OS11G0143300
GO:BP	cleavage involved in rRNA processing	GO:0000469	0.029668	1.52771	29	485	5	15812	OS06G0274200,OS07G0616600,OS04G0520000,OS03G0345200,OS03G0182600
GO:BP	cellular response to cytokinin stimulus	GO:0071368	0.0320951	1.49356	43	485	6	15812	OS12G0139400,OS10G0463400,OS01G0952500,OS05G0186100,OS08G0359500,OS11G0143300
GO:BP	nucleobase biosynthetic process	GO:0046112	0.0390626	1.40824	31	485	5	15812	OS01G0888500,OS03G0831500,OS08G0248800,OS01G0951200,OS01G0654100
GO:BP	cytoplasmic translational initiation	GO:0002183	0.0390626	1.40824	31	485	5	15812	OS05G0227700,OS02G0788400,OS12G0607100,OS03G0182700,OS06G0698674
GO:BP	response to temperature stimulus	GO:0009266	0.0412838	1.38422	235	485	16	15812	OS06G0592500,OS11G0484500,OS06G0668200,OS02G0110400,OS08G0129200,OS10G0330000,OS08G0359500,OS08G0500700,OS03G0787300,OS03G0266900,OS01G0840100,OS06G0682900,OS04G0431200,OS04G0549600,OS08G0546800,OS02G0758000
GO:BP	nucleoside monophosphate metabolic process	GO:0009123	0.041761	1.37923	61	485	7	15812	OS01G0888500,OS08G0326600,OS03G0831500,OS08G0248800,OS01G0951200,OS05G0430200,OS03G0780500
GO:BP	positive regulation of cellular protein metabolic process	GO:0032270	0.0427475	1.36909	133	485	11	15812	OS03G0758800,OS08G0116500,OS05G0552300,OS12G0607100,OS11G0602500,OS01G0143300,OS06G0326500,OS03G0154700,OS01G0686800,OS11G0602600,OS03G0225100
GO:BP	rRNA transport	GO:0051029	0.0433432	1.36308	3	485	2	15812	OS07G0616600,OS03G0182600
GO:BP	rRNA export from nucleus	GO:0006407	0.0433432	1.36308	3	485	2	15812	OS07G0616600,OS03G0182600
GO:BP	peptidyl-glutamine methylation	GO:0018364	0.0433432	1.36308	3	485	2	15812	OS05G0176000,OS02G0821800
GO:BP	endonucleolytic cleavage in ITS1 to separate SSU-rRNA from 5.8S rRNA and LSU-rRNA from tricistronic rRNA transcript (SSU-rRNA, 5.8S rRNA, LSU-rRNA)	GO:0000447	0.0455585	1.34143	10	485	3	15812	OS07G0616600,OS03G0345200,OS03G0182600
GO:CC	cytosolic ribosome	GO:0022626	2.13468e-143	142.671	218	474	129	16500	OS07G0546700,OS01G0348700,OS03G0424800,OS02G0699600,OS07G0616600,OS01G0812800,OS07G0450000,OS01G0962600,OS04G0376000,OS04G0473400,OS08G0116500,OS02G0785800,OS09G0413500,OS05G0477300,OS07G0109500,OS08G0359600,OS06G0550000,OS11G0153800,OS01G0815800,OS12G0133050,OS01G0752300,OS01G0304000,OS03G0798600,OS07G0674200,OS04G0430100,OS03G0598800,OS05G0552300,OS10G0170200,OS04G0598200,OS04G0605900,OS02G0797…
GO:CC	ribosomal subunit	GO:0044391	1.90496e-139	138.72	273	474	137	16500	OS07G0546700,OS01G0348700,OS03G0424800,OS02G0699600,OS07G0616600,OS01G0812800,OS07G0450000,OS01G0962600,OS04G0376000,OS04G0473400,OS08G0116500,OS02G0785800,OS09G0413500,OS05G0477300,OS07G0109500,OS08G0359600,OS06G0550000,OS11G0153800,OS01G0815800,OS12G0133050,OS01G0752300,OS01G0304000,OS03G0798600,OS07G0674200,OS04G0430100,OS03G0598800,OS05G0552300,OS10G0170200,OS04G0598200,OS04G0605900,OS02G0797…
GO:CC	ribosome	GO:0005840	2.12543e-136	135.673	412	474	156	16500	OS07G0546700,OS01G0348700,OS03G0424800,OS02G0699600,OS07G0616600,OS01G0812800,OS07G0450000,OS01G0962600,OS04G0376000,OS04G0473400,OS08G0116500,OS02G0785800,OS09G0413500,OS05G0477300,OS07G0109500,OS08G0359600,OS06G0550000,OS11G0153800,OS01G0815800,OS12G0133050,OS01G0752300,OS01G0304000,OS03G0798600,OS01G0328400,OS07G0674200,OS04G0430100,OS03G0598800,OS05G0552300,OS10G0170200,OS04G0598200,OS04G0605…
GO:CC	ribonucleoprotein complex	GO:1990904	1.9069e-122	121.72	652	474	173	16500	OS07G0546700,OS02G0519900,OS01G0348700,OS06G0274200,OS03G0424800,OS02G0699600,OS07G0616600,OS01G0812800,OS07G0450000,OS07G0600400,OS05G0227700,OS01G0962600,OS04G0376000,OS04G0473400,OS01G0183100,OS08G0116500,OS02G0785800,OS09G0413500,OS05G0477300,OS07G0109500,OS08G0359600,OS06G0550000,OS11G0153800,OS01G0815800,OS01G0916600,OS02G0788400,OS12G0133050,OS01G0752300,OS04G0504800,OS02G0102700,OS01G0304…
GO:CC	non-membrane-bounded organelle	GO:0043228	1.57302e-94	93.8033	1337	474	201	16500	OS07G0546700,OS05G0597100,OS01G0348700,OS06G0274200,OS03G0424800,OS02G0699600,OS07G0616600,OS01G0812800,OS07G0450000,OS07G0600400,OS04G0520000,OS01G0962600,OS12G0448900,OS04G0376000,OS06G0592500,OS04G0473400,OS01G0183100,OS08G0116500,OS02G0785800,OS09G0413500,OS05G0477300,OS07G0109500,OS08G0359600,OS06G0550000,OS11G0194800,OS11G0153800,OS01G0815800,OS12G0133050,OS01G0752300,OS01G0304000,OS03G0798…
GO:CC	intracellular non-membrane-bounded organelle	GO:0043232	1.57302e-94	93.8033	1337	474	201	16500	OS07G0546700,OS05G0597100,OS01G0348700,OS06G0274200,OS03G0424800,OS02G0699600,OS07G0616600,OS01G0812800,OS07G0450000,OS07G0600400,OS04G0520000,OS01G0962600,OS12G0448900,OS04G0376000,OS06G0592500,OS04G0473400,OS01G0183100,OS08G0116500,OS02G0785800,OS09G0413500,OS05G0477300,OS07G0109500,OS08G0359600,OS06G0550000,OS11G0194800,OS11G0153800,OS01G0815800,OS12G0133050,OS01G0752300,OS01G0304000,OS03G0798…
GO:CC	cytosolic large ribosomal subunit	GO:0022625	1.58785e-85	84.7992	122	474	76	16500	OS07G0546700,OS01G0348700,OS02G0699600,OS01G0812800,OS07G0450000,OS04G0376000,OS04G0473400,OS08G0116500,OS02G0785800,OS09G0413500,OS07G0109500,OS06G0550000,OS01G0815800,OS12G0133050,OS01G0752300,OS01G0304000,OS07G0674200,OS03G0598800,OS04G0598200,OS04G0605900,OS02G0797200,OS02G0717800,OS11G0168200,OS05G0207300,OS03G0343500,OS11G0135400,OS10G0564300,OS07G0180900,OS05G0274900,OS09G0485900,OS05G0486…
GO:CC	large ribosomal subunit	GO:0015934	3.12163e-82	81.5056	156	474	81	16500	OS07G0546700,OS01G0348700,OS02G0699600,OS01G0812800,OS07G0450000,OS04G0376000,OS04G0473400,OS08G0116500,OS02G0785800,OS09G0413500,OS07G0109500,OS06G0550000,OS01G0815800,OS12G0133050,OS01G0752300,OS01G0304000,OS07G0674200,OS03G0598800,OS04G0598200,OS04G0605900,OS02G0797200,OS02G0717800,OS11G0168200,OS05G0207300,OS03G0343500,OS11G0135400,OS10G0564300,OS07G0180900,OS05G0274900,OS09G0485900,OS05G0486…
GO:CC	cytosol	GO:0005829	9.44742e-77	76.0247	1288	474	179	16500	OS02G0120900,OS03G0746800,OS07G0546700,OS02G0519900,OS09G0558900,OS01G0180800,OS01G0348700,OS03G0424800,OS02G0699600,OS07G0616600,OS01G0812800,OS07G0450000,OS01G0962600,OS04G0376000,OS04G0473400,OS08G0116500,OS02G0785800,OS09G0413500,OS05G0477300,OS07G0109500,OS08G0359600,OS06G0550000,OS11G0153800,OS01G0815800,OS12G0133050,OS01G0752300,OS04G0504800,OS02G0102700,OS01G0304000,OS03G0798600,OS07G0674…
GO:CC	cytosolic small ribosomal subunit	GO:0022627	1.85739e-58	57.7311	87	474	53	16500	OS03G0424800,OS07G0616600,OS01G0962600,OS05G0477300,OS08G0359600,OS11G0153800,OS03G0798600,OS04G0430100,OS05G0552300,OS10G0170200,OS01G0834500,OS05G0346300,OS07G0150200,OS02G0489400,OS11G0602500,OS02G0162500,OS07G0207400,OS07G0229900,OS03G0345200,OS03G0182600,OS04G0399000,OS03G0773150,OS06G0134000,OS04G0346100,OS08G0117200,OS03G0807800,OS09G0568800,OS03G0200500,OS03G0154700,OS04G0413600,OS05G0368…
GO:CC	small ribosomal subunit	GO:0015935	9.39133e-54	53.0273	117	474	56	16500	OS03G0424800,OS07G0616600,OS01G0962600,OS05G0477300,OS08G0359600,OS11G0153800,OS03G0798600,OS04G0430100,OS05G0552300,OS10G0170200,OS01G0834500,OS05G0346300,OS07G0150200,OS02G0489400,OS11G0602500,OS02G0162500,OS07G0207400,OS07G0229900,OS03G0345200,OS03G0182600,OS04G0399000,OS03G0773150,OS06G0134000,OS04G0346100,OS08G0117200,OS03G0807800,OS09G0568800,OS03G0200500,OS03G0154700,OS04G0413600,OS05G0368…
GO:CC	protein-containing complex	GO:0032991	8.11048e-46	45.091	2685	474	208	16500	OS03G0746800,OS07G0546700,OS02G0519900,OS01G0348700,OS06G0274200,OS03G0424800,OS02G0699600,OS07G0616600,OS01G0812800,OS07G0450000,OS07G0600400,OS05G0227700,OS04G0520000,OS01G0962600,OS04G0376000,OS04G0473400,OS01G0183100,OS04G0476400,OS11G0568500,OS08G0116500,OS02G0785800,OS09G0413500,OS05G0477300,OS07G0109500,OS08G0359600,OS06G0550000,OS11G0194800,OS11G0153800,OS01G0966300,OS01G0815800,OS01G0916…
GO:CC	cytoplasm	GO:0005737	5.12176e-30	29.2906	6353	474	306	16500	OS02G0120900,OS03G0746800,OS07G0546700,OS02G0519900,OS09G0558900,OS05G0365500,OS01G0180800,OS06G0710300,OS01G0348700,OS03G0424800,OS08G0300200,OS08G0525600,OS02G0699600,OS07G0616600,OS01G0812800,OS07G0450000,OS05G0227700,OS04G0520000,OS01G0962600,OS04G0376000,OS04G0473400,OS02G0823100,OS05G0200500,OS10G0536500,OS11G0568500,OS08G0116500,OS02G0785800,OS09G0413500,OS05G0477300,OS07G0109500,OS08G0359…
GO:CC	intracellular	GO:0005622	9.9601e-30	29.0017	10216	474	406	16500	OS02G0120900,OS03G0746800,OS07G0546700,OS02G0519900,OS09G0558900,OS05G0597100,OS05G0365500,OS01G0180800,OS06G0710300,OS01G0348700,OS06G0274200,OS03G0424800,OS08G0300200,OS08G0525600,OS02G0699600,OS07G0616600,OS01G0812800,OS07G0450000,OS07G0600400,OS05G0227700,OS04G0520000,OS01G0962600,OS12G0448900,OS04G0376000,OS06G0592500,OS04G0473400,OS06G0108900,OS02G0823100,OS05G0200500,OS10G0536500,OS04G0543…
GO:CC	intracellular organelle	GO:0043229	3.50658e-21	20.4551	8565	474	348	16500	OS03G0746800,OS07G0546700,OS09G0558900,OS05G0597100,OS05G0365500,OS01G0180800,OS06G0710300,OS01G0348700,OS06G0274200,OS03G0424800,OS08G0300200,OS02G0699600,OS07G0616600,OS01G0812800,OS07G0450000,OS07G0600400,OS04G0520000,OS01G0962600,OS12G0448900,OS04G0376000,OS06G0592500,OS04G0473400,OS06G0108900,OS02G0823100,OS05G0200500,OS10G0536500,OS04G0543200,OS01G0183100,OS04G0476400,OS08G0116500,OS02G0785…
GO:CC	organelle	GO:0043226	3.82019e-20	19.4179	8662	474	348	16500	OS03G0746800,OS07G0546700,OS09G0558900,OS05G0597100,OS05G0365500,OS01G0180800,OS06G0710300,OS01G0348700,OS06G0274200,OS03G0424800,OS08G0300200,OS02G0699600,OS07G0616600,OS01G0812800,OS07G0450000,OS07G0600400,OS04G0520000,OS01G0962600,OS12G0448900,OS04G0376000,OS06G0592500,OS04G0473400,OS06G0108900,OS02G0823100,OS05G0200500,OS10G0536500,OS04G0543200,OS01G0183100,OS04G0476400,OS08G0116500,OS02G0785…
GO:CC	nucleolus	GO:0005730	8.58082e-14	13.0665	248	474	35	16500	OS05G0597100,OS06G0274200,OS07G0600400,OS04G0520000,OS06G0592500,OS01G0183100,OS11G0194800,OS03G0241200,OS05G0176000,OS03G0352300,OS02G0591800,OS02G0618250,OS05G0350500,OS11G0579800,OS03G0802700,OS02G0821800,OS01G0513800,OS07G0475800,OS03G0203100,OS12G0170700,OS08G0117200,OS01G0375000,OS07G0224900,OS07G0203300,OS03G0350100,OS08G0117300,OS02G0135700,OS08G0192900,OS03G0370500,OS07G0636000,OS05G0519…
GO:CC	small-subunit processome	GO:0032040	6.32513e-09	8.19893	47	474	13	16500	OS01G0183100,OS03G0241200,OS05G0176000,OS03G0352300,OS05G0346300,OS02G0821800,OS07G0203300,OS03G0350100,OS05G0519500,OS06G0644600,OS07G0603200,OS02G0103900,OS03G0350300
GO:CC	small nucleolar ribonucleoprotein complex	GO:0005732	1.44336e-08	7.84063	33	474	11	16500	OS06G0274200,OS03G0241200,OS05G0176000,OS03G0352300,OS02G0618250,OS11G0579800,OS02G0821800,OS03G0350100,OS03G0370500,OS07G0636000,OS03G0350300
GO:CC	preribosome	GO:0030684	5.49414e-08	7.2601	89	474	16	16500	OS07G0600400,OS01G0183100,OS03G0241200,OS05G0176000,OS03G0352300,OS05G0346300,OS02G0821800,OS07G0475800,OS07G0203300,OS03G0350100,OS05G0558000,OS05G0519500,OS06G0644600,OS07G0603200,OS02G0103900,OS03G0350300
GO:CC	intracellular organelle lumen	GO:0070013	7.7764e-06	5.10922	908	474	53	16500	OS05G0597100,OS06G0274200,OS07G0600400,OS04G0520000,OS06G0592500,OS01G0183100,OS04G0476400,OS11G0194800,OS01G0966300,OS03G0241200,OS05G0176000,OS01G0642900,OS03G0352300,OS02G0591800,OS02G0618250,OS05G0350500,OS11G0579800,OS03G0802700,OS02G0821800,OS01G0511200,OS06G0300600,OS01G0513800,OS01G0143300,OS06G0326500,OS01G0251100,OS07G0475800,OS03G0203100,OS12G0170700,OS08G0117200,OS02G0682600,OS01G0375…
GO:CC	membrane-enclosed lumen	GO:0031974	7.7764e-06	5.10922	908	474	53	16500	OS05G0597100,OS06G0274200,OS07G0600400,OS04G0520000,OS06G0592500,OS01G0183100,OS04G0476400,OS11G0194800,OS01G0966300,OS03G0241200,OS05G0176000,OS01G0642900,OS03G0352300,OS02G0591800,OS02G0618250,OS05G0350500,OS11G0579800,OS03G0802700,OS02G0821800,OS01G0511200,OS06G0300600,OS01G0513800,OS01G0143300,OS06G0326500,OS01G0251100,OS07G0475800,OS03G0203100,OS12G0170700,OS08G0117200,OS02G0682600,OS01G0375…
GO:CC	organelle lumen	GO:0043233	7.7764e-06	5.10922	908	474	53	16500	OS05G0597100,OS06G0274200,OS07G0600400,OS04G0520000,OS06G0592500,OS01G0183100,OS04G0476400,OS11G0194800,OS01G0966300,OS03G0241200,OS05G0176000,OS01G0642900,OS03G0352300,OS02G0591800,OS02G0618250,OS05G0350500,OS11G0579800,OS03G0802700,OS02G0821800,OS01G0511200,OS06G0300600,OS01G0513800,OS01G0143300,OS06G0326500,OS01G0251100,OS07G0475800,OS03G0203100,OS12G0170700,OS08G0117200,OS02G0682600,OS01G0375…
GO:CC	box C/D snoRNP complex	GO:0031428	8.39784e-06	5.07583	13	474	6	16500	OS03G0241200,OS05G0176000,OS03G0352300,OS02G0821800,OS03G0350100,OS03G0350300
GO:CC	box H/ACA snoRNP complex	GO:0031429	9.83505e-06	5.00722	8	474	5	16500	OS06G0274200,OS02G0618250,OS11G0579800,OS03G0370500,OS07G0636000
GO:CC	box H/ACA RNP complex	GO:0072588	9.83505e-06	5.00722	8	474	5	16500	OS06G0274200,OS02G0618250,OS11G0579800,OS03G0370500,OS07G0636000
GO:CC	chaperone complex	GO:0101031	0.000193142	3.71412	13	474	5	16500	OS04G0551800,OS05G0556700,OS08G0359500,OS06G0562600,OS02G0332200
GO:CC	Pwp2p-containing subcomplex of 90S preribosome	GO:0034388	0.000200892	3.69704	7	474	4	16500	OS05G0519500,OS06G0644600,OS07G0603200,OS02G0103900
GO:CC	nuclear lumen	GO:0031981	0.000712495	3.14722	734	474	40	16500	OS05G0597100,OS06G0274200,OS07G0600400,OS04G0520000,OS06G0592500,OS01G0183100,OS04G0476400,OS11G0194800,OS03G0241200,OS05G0176000,OS03G0352300,OS02G0591800,OS02G0618250,OS05G0350500,OS11G0579800,OS03G0802700,OS02G0821800,OS01G0513800,OS07G0475800,OS03G0203100,OS12G0170700,OS08G0117200,OS01G0375000,OS07G0224900,OS07G0203300,OS03G0350100,OS08G0117300,OS02G0135700,OS05G0353400,OS08G0192900,OS03G0370…
GO:CC	90S preribosome	GO:0030686	0.00101621	2.99302	28	474	6	16500	OS07G0600400,OS05G0558000,OS05G0519500,OS06G0644600,OS07G0603200,OS02G0103900
GO:CC	U4 snRNP	GO:0005687	0.00101621	2.99302	10	474	4	16500	OS02G0102700,OS08G0151400,OS07G0608700,OS03G0410900
GO:CC	U1 snRNP	GO:0005685	0.00166186	2.77941	20	474	5	16500	OS02G0102700,OS02G0266100,OS08G0151400,OS07G0608700,OS03G0410900
GO:CC	SMN-Sm protein complex	GO:0034719	0.00175044	2.75685	5	474	3	16500	OS02G0102700,OS07G0608700,OS03G0410900
GO:CC	chaperonin-containing T-complex	GO:0005832	0.00208615	2.68065	12	474	4	16500	OS04G0551800,OS05G0556700,OS06G0562600,OS02G0332200
GO:CC	Cajal body	GO:0015030	0.00866364	2.0623	8	474	3	16500	OS05G0176000,OS02G0618250,OS02G0821800
GO:CC	precatalytic spliceosome	GO:0071011	0.00914406	2.03886	29	474	5	16500	OS02G0102700,OS03G0241200,OS08G0151400,OS07G0608700,OS03G0410900
GO:CC	U5 snRNP	GO:0005682	0.0127952	1.89295	19	474	4	16500	OS02G0102700,OS08G0151400,OS07G0608700,OS03G0410900
GO:CC	mitochondrial ribosome	GO:0005761	0.0136872	1.86369	32	474	5	16500	OS01G0511200,OS06G0300600,OS01G0251100,OS02G0102400,OS07G0202900
GO:CC	eukaryotic translation elongation factor 1 complex	GO:0005853	0.0159086	1.79837	3	474	2	16500	OS07G0662500,OS07G0614500
GO:CC	organellar ribosome	GO:0000313	0.0171414	1.76595	34	474	5	16500	OS01G0511200,OS06G0300600,OS01G0251100,OS02G0102400,OS07G0202900
GO:CC	mitochondrial matrix	GO:0005759	0.0180678	1.74309	123	474	10	16500	OS01G0966300,OS01G0642900,OS01G0511200,OS06G0300600,OS01G0143300,OS06G0326500,OS01G0251100,OS02G0102400,OS01G0771100,OS07G0202900
GO:CC	spliceosomal tri-snRNP complex	GO:0097526	0.0238348	1.62279	37	474	5	16500	OS02G0102700,OS03G0241200,OS08G0151400,OS07G0608700,OS03G0410900
GO:CC	U2 snRNP	GO:0005686	0.0313639	1.50357	25	474	4	16500	OS02G0102700,OS08G0151400,OS07G0608700,OS03G0410900
GO:CC	mitochondrial intermembrane space protein transporter complex	GO:0042719	0.045233	1.34454	5	474	2	16500	OS02G0682600,OS12G0571200
KEGG	Ribosome	KEGG:03010	9.86019e-79	78.0061	205	212	104	3466	OS01G0348700,OS02G0699600,OS07G0616600,OS01G0812800,OS01G0962600,OS04G0473400,OS08G0116500,OS02G0785800,OS05G0477300,OS07G0109500,OS08G0359600,OS11G0153800,OS01G0815800,OS12G0133050,OS01G0752300,OS03G0798600,OS01G0328400,OS07G0674200,OS03G0598800,OS10G0170200,OS04G0598200,OS04G0605900,OS02G0797200,OS05G0346300,OS11G0168200,OS05G0207300,OS03G0343500,OS07G0150200,OS05G0557800,OS11G0135400,OS02G0489…
KEGG	Ribosome biogenesis in eukaryotes	KEGG:03008	2.60196e-07	6.5847	60	212	18	3466	OS06G0274200,OS03G0241200,OS05G0176000,OS03G0300300,OS03G0352300,OS02G0618250,OS11G0579800,OS01G0375000,OS07G0224900,OS03G0350100,OS03G0370500,OS05G0574500,OS07G0636000,OS05G0519500,OS06G0644600,OS07G0603200,OS02G0103900,OS03G0350300
[truncated: 631 more columns]
