# Supplementary material for: Transcriptome profiling of two rice varieties reveals their molecular responses under high night-time temperature
Source: PLoS One. 2024 Oct 10;19(10):e0311746. doi: 10.1371/journal.pone.0311746 (PMC11466396; doi:10.1371/journal.pone.0311746)
Supplement: S7 Table — (XLSX) [file pone.0311746.s008.xlsx]

## Sheet: Colorado_30MCPvs25MCP
Supporting Information--Table S7. Lists of differentially expressed genes and gene ontology (GO) enrichment analysis under ambient versus high night temperatures with 1-MCP application.
	Annotation	baseMean	log2FoldChange	lfcSE	stat	pvalue	padj
ENSRNA049465109		200.33	-0.672745	0.238819	-2.81697	0.0048479	0.049928
ENSRNA049476430		20.0134	2.98709	0.913214	3.27096	0.00107182	0.0181161
ENSRNA049476437		19.8469	2.97353	0.912852	3.2574	0.00112437	0.0185453
ENSRNA049476444		19.8562	2.97425	0.91257	3.2592	0.00111728	0.0185313
ENSRNA049476447		19.6896	2.96056	0.912165	3.24564	0.00117185	0.0191135
ENSRNA049476452		365.384	5.20003	1.74272	2.98386	0.00284639	0.0349993
EPlOSAG00000008435		280.021	0.654683	0.203278	3.22063	0.0012791	0.020172
EPlOSAG00000008496		38.1204	2.45616	0.820299	2.99423	0.00275143	0.0341847
EPlOSAG00000008502		4083.42	-2.0405	0.695141	-2.93537	0.00333146	0.0389737
EPlOSAG00000008503		625.457	-2.94187	0.851475	-3.45502	0.000550244	0.0114828
EPlOSAG00000008516		419.934	1.27234	0.323366	3.93469	8.33051e-05	0.00311044
EPlOSAG00000008518		530.319	3.11101	0.922991	3.37058	0.000750103	0.0142393
EPlOSAG00000008519		526.996	3.10108	0.923122	3.35934	0.00078128	0.0146359
EPlOSAG00000008520		532.652	3.10302	0.921919	3.36583	0.000763129	0.0144412
EPlOSAG00000008521		533.625	3.13095	0.925896	3.38153	0.00072083	0.0138555
EPlOSAG00000008546		48.8519	4.15907	0.98436	4.22515	2.38784e-05	0.00126674
EPlOSAG00000008559		455.455	-2.92913	0.844945	-3.46665	0.000526993	0.0111386
EPlOSAG00000008569		3272.25	-11.7203	2.10373	-5.57119	2.53009e-08	6.42659e-06
EPlOSAG00000010308		143.221	0.881849	0.287383	3.06855	0.00215101	0.029197
EPlOSAG00000010309		273.007	1.01826	0.299883	3.39551	0.000685004	0.0133951
EPlOSAG00000019877		75.9261	-1.36176	0.395098	-3.44664	0.000567598	0.0117421
EPlOSAG00000020021		448.609	-2.92957	0.846884	-3.45923	0.000541715	0.0113601
EPlOSAG00000020043		129.445	-8.64039	2.57707	-3.3528	0.000799997	0.0148753
EPlOSAG00000025431		203.179	3.87903	0.499841	7.76053	8.45724e-15	1.51046e-11
EPlOSAG00000025983		19.8714	2.09339	0.736434	2.84261	0.00447464	0.0474285
EPlOSAG00000035510		269.41	1.02251	0.287904	3.55156	0.000382957	0.0090292
EPlOSAG00000035621		269.522	1.0322	0.287557	3.58955	0.000331253	0.00817906
EPlOSAG00000035732		279.43	1.01088	0.292351	3.45775	0.000544716	0.0114007
EPlOSAG00000035843		281.989	0.986933	0.286512	3.44464	0.000571816	0.0117838
EPlOSAG00000035954		283.077	1.01088	0.289813	3.48805	0.000486561	0.0106325
EPlOSAG00000036066		271.067	1.01486	0.286599	3.54105	0.000398542	0.00928479
EPlOSAG00000040404		235.189	-1.2924	0.31175	-4.14563	3.38883e-05	0.00167735
EPlOSAG00000052063		78.4232	1.38962	0.478966	2.90129	0.00371635	0.0419705
OS01G0100400	Similar to Pectinesterase-like protein.	30.2809	1.71335	0.460035	3.72438	0.000195799	0.00564027
OS01G0102300	Thylakoid lumen protein, Photosynthesis and chloroplast development	1163.77	-0.35837	0.123734	-2.89628	0.00377613	0.0423939
OS01G0104800	Sas10/Utp3 family protein.	139.496	0.823596	0.238831	3.44845	0.000563805	0.0116975
OS01G0106200	Similar to RER1A protein (AtRER1A).	558.604	-0.643284	0.197483	-3.25741	0.00112434	0.0185453
OS01G0106700	Hypothetical conserved gene.	406.835	1.24149	0.330591	3.75537	0.000173083	0.00513074
OS01G0106800	Similar to RING-box protein 1A (Regulator of cullins 1a) (dRbx1).	802.813	-0.453828	0.151686	-2.99189	0.00277254	0.0343474
OS01G0111700	Conserved hypothetical protein.	21.8283	-2.28247	0.751625	-3.03671	0.00239178	0.031352
OS01G0115500	Similar to Receptor-like kinase.	12.5263	-2.59864	0.906642	-2.86623	0.00415394	0.0451472
OS01G0115566	Similar to Receptor-like kinase.	58.5124	-1.76765	0.605939	-2.91721	0.00353181	0.0405996
OS01G0115600	Similar to LRK14.	241.653	-1.24742	0.307553	-4.05594	4.99325e-05	0.0021575
OS01G0115800	Similar to Receptor-like kinase.	109.449	-1.98417	0.579315	-3.42502	0.000614749	0.0124295
OS01G0120300	Similar to EMB2369 (EMBRYO DEFECTIVE 2369); ATP binding / aminoacyl-tRNA ligase/ leucine-tRNA ligase/ nucleotide binding.	766.237	0.440902	0.139446	3.1618	0.00156795	0.0234995
OS01G0120800	Similar to Eukaryotic translation initiation factor 3 subunit 10 (eIF-3 theta) (Eukaryotic translation initiation factor 3 large subunit) (eIF3a).	835.181	0.594995	0.15756	3.77631	0.000159169	0.00486839
OS01G0126200	Multicopper oxidase	776.87	-0.747105	0.155913	-4.79182	1.65275e-06	0.000160279
OS01G0126401	Hypothetical gene.	193.771	-0.848713	0.244098	-3.47693	0.00050719	0.0108903
OS01G0127700	Conserved hypothetical protein.	125.37	-2.01026	0.474788	-4.23401	2.29556e-05	0.00123925
OS01G0131300	Conserved hypothetical protein.	3430	-0.411569	0.133696	-3.07839	0.00208124	0.0286481
OS01G0131450	Hypothetical protein.	1130.68	0.519756	0.11293	4.60245	4.17547e-06	0.000332672
OS01G0134700	Calmodulin binding protein-like family protein.	53.1463	-2.77721	0.721676	-3.84828	0.00011895	0.00398958
OS01G0136100	16.9 kDa class I heat shock protein 1.	16.9117	2.70905	0.712346	3.803	0.000142952	0.00454562
OS01G0136400	Protein kinase, core domain containing protein.	387.404	-0.586867	0.14936	-3.92921	8.52266e-05	0.00315471
OS01G0137232	Non-protein coding transcript.	31.708	-1.43427	0.507379	-2.82682	0.00470132	0.0490964
OS01G0138900	Mandelate racemase/muconate lactonizing enzyme family protein.	682.757	0.828832	0.272715	3.03919	0.00237217	0.0311332
OS01G0142300	Glycosyl transferase, group 1 domain containing protein.	2843.77	-0.532652	0.149955	-3.55207	0.00038221	0.0090292
OS01G0142500	Homeodomain-like containing protein.	1072.35	-0.740723	0.213737	-3.46558	0.000529084	0.0111717
OS01G0148000	Similar to predicted protein.	246.621	2.23519	0.494578	4.51939	6.20185e-06	0.000451118
OS01G0149600	Histon H2B	280.904	-0.791632	0.197428	-4.00973	6.07871e-05	0.00247679
OS01G0149900	Conserved hypothetical protein.	825.897	-0.40378	0.121119	-3.33376	0.000856816	0.0155753
OS01G0151100	HSP20-like chaperone domain containing protein.	1165.75	-0.577778	0.15363	-3.76085	0.000169338	0.00504764
OS01G0152700	Similar to Histone H2B (CaH2B).	517.637	-0.660229	0.218287	-3.02459	0.00248968	0.0321438
OS01G0153100	Similar to Histone H2B-3 (Fragment).	3191.84	-0.759537	0.247817	-3.06491	0.00217733	0.0294081
OS01G0157900	Protein of unknown function Cys-rich family protein.	683.106	-1.07584	0.292654	-3.67617	0.000236765	0.00650559
OS01G0159400	Similar to Acyl-coenzyme A oxidase 4, peroxisomal (EC 1.3.3.6) (AOX 4) (Short- chain acyl-CoA oxidase) (SAOX) (AtCX4) (G6p) (AtG6).	306.543	0.614416	0.17671	3.47696	0.000507126	0.0108903
OS01G0160200	Leucine-rich repeat, N-terminal domain containing protein.	23.8015	-3.37592	0.727353	-4.64138	3.46093e-06	0.000287499
OS01G0162200	Leucine-rich repeat domain containing protein.	72.0704	-1.51163	0.501885	-3.01191	0.00259612	0.0330745
OS01G0162300	Leucine-rich repeat, plant specific containing protein.	248.84	-2.62058	0.58361	-4.4903	7.11218e-06	0.000494897
OS01G0162400	Conserved hypothetical protein.	20.1976	-3.53257	0.863516	-4.09092	4.29671e-05	0.00195184
OS01G0162500	Leucine-rich repeat-containing N-terminal, type 2 domain containing protein.	54.7328	-1.57292	0.459345	-3.42426	0.000616468	0.0124495
OS01G0162800	Hypothetical conserved gene.	267.952	-2.53194	0.453163	-5.58726	2.30679e-08	6.23056e-06
OS01G0166800	Similar to ETG1 (E2F TARGET GENE 1).	79.7425	1.20987	0.29346	4.12279	3.74315e-05	0.00178274
OS01G0169800	Tryptophan aminotransferase, Indole-3-acetic acid (IAA) biosynthesis	116.73	-1.13397	0.376669	-3.01053	0.00260791	0.0331157
OS01G0173000	Putative thiol-disulphide oxidoreductase DCC domain containing protein.	1679.24	-0.567196	0.19141	-2.96325	0.0030441	0.0367143
OS01G0174000	bZIP transcription factor, Homolog of Arabidopsis HY5 transcription factor	122.196	-0.776216	0.262801	-2.95363	0.00314064	0.0374153
OS01G0175700	Boron (B) transporter	6186.5	-0.753993	0.213819	-3.52631	0.00042139	0.00962818
OS01G0176300	Pentatricopeptide repeat domain containing protein.	24.7638	1.9836	0.571393	3.47152	0.000517513	0.0110252
OS01G0178000	Pyridoxal phosphate-dependent transferase, major region, subdomain 1 domain containing protein.	513.915	0.628477	0.192568	3.26367	0.00109981	0.0183862
OS01G0179600	UDP-glucuronosyl/UDP-glucosyltransferase family protein.	1329.79	-0.89127	0.259571	-3.43363	0.000595565	0.0121217
OS01G0180600	Similar to MutS homolog 7 (Fragment).	113.837	0.972807	0.275023	3.53718	0.000404422	0.00934219
OS01G0182300	Lipocalin domain containing protein.	28.7447	-1.5732	0.468323	-3.35923	0.000781598	0.0146359
OS01G0182832	Hypothetical conserved gene.	41.3572	2.11476	0.736655	2.87076	0.00409489	0.0447764
OS01G0184100	Class II small heat shock protein, Positive regulation in both Xoo resistance and heat/salt tolerance	32.3895	3.15057	0.597574	5.27226	1.34752e-07	2.28251e-05
OS01G0184200	Similar to OSIGBa0132G14.1 protein.	279.315	0.687131	0.193952	3.54278	0.000395927	0.00925356
OS01G0184500	DEAD-like helicase, N-terminal domain containing protein.	496.405	0.440327	0.146207	3.01166	0.00259822	0.0330745
OS01G0184700	Conserved hypothetical protein.	152.777	-0.583312	0.197186	-2.95818	0.00309466	0.0370944
OS01G0192000	CCCH-type zinc finger protein, Negative regulator for leaf senescence	523.036	0.753423	0.134881	5.58584	2.3257e-08	6.23056e-06
OS01G0198000	RNA-dependent RNA polymerase, eukaryotic-type domain containing protein.	67.3827	1.00363	0.339869	2.953	0.00314703	0.0374706
OS01G0200700	Similar to Metallothionein-like protein type 3 (MT-3) (MWMT3).	344256	-0.339954	0.11159	-3.04647	0.00231546	0.0305761
OS01G0201900	Conserved hypothetical protein.	154.204	0.687745	0.219631	3.13137	0.00173992	0.02534
OS01G0206700	Similar to Serine/threonine protein kinase (CBL-interacting protein kinase 20).	1121.57	1.44653	0.305526	4.73454	2.19548e-06	0.000201083
OS01G0209800	Similar to Cationic amino acid transporter (Fragment).	1022.85	-1.61153	0.250047	-6.4449	1.15677e-10	7.08342e-08
OS01G0212400	EF-Hand type domain containing protein.	93.5173	0.81057	0.247525	3.2747	0.00105776	0.0179492
OS01G0214200	Esterase, SGNH hydrolase-type, subgroup domain containing protein.	583.327	-1.43901	0.382396	-3.76315	0.000167789	0.00503437
OS01G0219300	Conserved hypothetical protein.	12.4754	3.47367	0.990089	3.50844	0.000450739	0.0100788
OS01G0220400	Hypothetical protein.	433.942	-0.76136	0.228979	-3.32501	0.000884138	0.01591
OS01G0221500	Protein of unknown function DUF2358 domain containing protein.	1681.79	-0.473946	0.166821	-2.84105	0.00449648	0.0475659
OS01G0222700	Protein of unknown function DUF659 domain containing protein.	162.923	0.734849	0.202983	3.62025	0.000294318	0.00761053
OS01G0223200	Lipase, GDSL domain containing protein.	198.534	0.967568	0.203767	4.74841	2.05018e-06	0.000191042
OS01G0224700	Flavin monooxygenase-like enzyme, Auxin biosynthesis	58.38	-1.19614	0.421071	-2.84071	0.00450132	0.0475701
OS01G0225000	Mitochondrial carrier protein domain containing protein.	101.998	-1.79295	0.317709	-5.64338	1.66744e-08	5.10522e-06
OS01G0227400	Similar to Cytochrome P450 71A1 (EC 1.14.-.-) (CYPLXXIA1) (ARP-2).	640.677	-0.494653	0.161202	-3.06854	0.00215109	0.029197
OS01G0227500	Cytochrome P450 family protein.	888.868	-0.778241	0.143566	-5.42077	5.9342e-08	1.25923e-05
OS01G0227700	Cytochrome P450 family protein.	55.2277	-1.24172	0.40121	-3.09494	0.00196852	0.0275927
OS01G0228600	Cytosolic hydroxypyruvate reductase, NADPH-dependent HPR, Photorespiratory metabolism	1085.47	-0.532946	0.12979	-4.10623	4.02177e-05	0.00187468
OS01G0231000	Similar to Auxin-responsive protein (Aux/IAA) (Fragment).	108.551	0.966591	0.276071	3.50124	0.000463092	0.0102743
OS01G0236300	Similar to Auxin response factor 18.	332.871	0.98811	0.330449	2.9902	0.00278792	0.034518
OS01G0238900	Similar to Protein SOF1.	337.605	0.488179	0.152044	3.21077	0.00132379	0.0207243
OS01G0242600	C2 calcium-dependent membrane targeting domain containing protein.	194.04	0.883385	0.283228	3.11898	0.00181476	0.0261033
OS01G0246700	Similar to WRKY transcription factor 1.	387.351	-0.86313	0.147194	-5.8639	4.52108e-09	1.79437e-06
OS01G0250900	HAD superfamily (subfamily IG) hydrolase, 5'-Nucleotidase protein.	768.12	0.574231	0.189869	3.02436	0.00249159	0.0321492
OS01G0253300	Importin alpha-1a subunit.	2499.26	0.632053	0.17861	3.53874	0.000402045	0.00932536
OS01G0254100	Similar to CTV.2.	1936.39	0.725774	0.255953	2.83557	0.00457441	0.0480818
OS01G0254200	Conserved hypothetical protein.	567.04	-0.570138	0.188258	-3.02849	0.00245777	0.0318277
OS01G0263900	Hypothetical protein.	126.368	1.004	0.337509	2.97472	0.00293254	0.0356901
OS01G0264000	Dof transcription factor, Promotion of nutrient ion uptake and accumulation	210.297	1.1653	0.209077	5.57355	2.49595e-08	6.42659e-06
OS01G0264500	Similar to T11I18.15 protein.	481.774	-0.718972	0.183753	-3.91271	9.12671e-05	0.00333226
OS01G0266000	RNA-binding protein Lupus La domain containing protein.	279.676	0.624462	0.16426	3.80166	0.00014373	0.0045501
OS01G0266200	Conserved hypothetical protein.	513.407	0.404052	0.139349	2.89957	0.00373678	0.0421287
OS01G0268800	Ubiquitin-associated/translation elongation factor EF1B, N-terminal, eukaryote domain containing protein.	538.62	-0.430133	0.13841	-3.10767	0.00188569	0.0268354
OS01G0275600	Similar to Argonaute 4 protein.	1331.01	0.823508	0.1861	4.42509	9.64029e-06	0.000617833
OS01G0275950	Hypothetical conserved gene.	152.083	1.36227	0.42042	3.24025	0.00119426	0.0193938
OS01G0278000	VQ domain containing protein.	18.2788	-1.53887	0.53805	-2.86009	0.00423516	0.0457961
OS01G0278900	Similar to 50S ribosomal protein L40.	2718.51	-0.560547	0.19182	-2.92225	0.00347508	0.0401932
OS01G0279400	Major facilitator superfamily antiporter.	503.956	-0.81429	0.281376	-2.89395	0.00380423	0.0425978
OS01G0289600	Similar to WRKY transcription factor 28.	153.722	-3.10826	0.46302	-6.71303	1.90626e-11	1.51315e-08
OS01G0292200	Serine/threonine protein kinase domain containing protein.	8579.54	0.412795	0.123178	3.3512	0.000804613	0.0149303
OS01G0292700	Intermediate filament, Cytoskeleton protein, Tolerance to salinity and heat stress	124.924	0.727058	0.253543	2.86759	0.00413606	0.0450656
OS01G0296166	Hypothetical protein.	72.0355	-1.56543	0.45564	-3.43568	0.000591068	0.0120686
OS01G0302000	Hypothetical conserved gene.	190.147	1.61301	0.371418	4.34284	1.40654e-05	0.000821388
OS01G0303000	Similar to CP12 (Fragment).	24374	-0.623986	0.17707	-3.52395	0.000425172	0.00967765
OS01G0323600	Similar to S-adenosylmethionine synthase 2.	4189.06	-0.721647	0.200885	-3.59233	0.000327729	0.00812011
OS01G0327600	Conserved hypothetical protein.	253.344	0.83446	0.257534	3.2402	0.00119447	0.0193938
OS01G0332800	Similar to Serine carboxypeptidase II-like protein.	2995.08	-0.447395	0.154186	-2.90165	0.003712	0.0419705
OS01G0342500	Hypothetical conserved gene.	297.954	-1.9572	0.263804	-7.41916	1.17869e-13	1.9432e-10
OS01G0346700	Conserved hypothetical protein.	1198.01	-0.870929	0.129394	-6.73083	1.68699e-11	1.43418e-08
OS01G0348700	Similar to 60S ribosomal protein L23a (L25).	460.052	0.552102	0.168114	3.28408	0.00102315	0.0175689
OS01G0349800	Similar to Cytochrome P450.	12.437	2.32667	0.777229	2.99355	0.00275756	0.034241
OS01G0350000	Transferase family protein.	54.63	1.39592	0.495049	2.81976	0.00480601	0.0496876
OS01G0357800	Pentatricopeptide repeat domain containing protein.	1182.4	0.684809	0.160396	4.26948	1.95932e-05	0.00109355
OS01G0357900	Similar to RALF.	105.014	-1.35894	0.469166	-2.8965	0.00377354	0.0423871
OS01G0359600	Disease resistance protein domain containing protein.	246.058	0.810891	0.277362	2.92358	0.00346029	0.0400437
OS01G0361500	Phospholipid/glycerol acyltransferase domain containing protein.	1524.06	0.697279	0.242408	2.87647	0.00402152	0.0442832
OS01G0364100	Similar to OSIGBa0145M07.8 protein.	39.0216	1.89266	0.50202	3.77009	0.000163189	0.00493295
OS01G0369700	Similar to Glutathione S-transferase GST 8 (EC 2.5.1.18).	226.11	-1.06382	0.267608	-3.97529	7.02942e-05	0.00273917
OS01G0377700	Similar to NPL4 family protein.	534.203	-0.400172	0.137013	-2.92069	0.00349255	0.0403517
OS01G0389700	Protein of unknown function DUF679 family protein.	45.0156	-1.80889	0.459627	-3.93556	8.30021e-05	0.00310454
OS01G0392100	Conserved hypothetical protein.	332.64	-0.633922	0.218959	-2.89517	0.00378956	0.0425225
OS01G0504100	Protein of unknown function DUF250 domain containing protein.	697.865	-0.540797	0.169307	-3.19419	0.00140225	0.0215899
OS01G0513100	Similar to Protein phosphatase 2C ABI2.	174.392	-0.689859	0.225312	-3.06179	0.00220019	0.0295825
OS01G0515300	Similar to Leucine Rich Repeat family protein.	185.452	-1.26378	0.352877	-3.58135	0.000341821	0.00832559
OS01G0528800	Similar to Cinnamyl alcohol dehydrogenase.	2343.89	-0.497822	0.137586	-3.61827	0.000296577	0.0076489
OS01G0533500	Similar to Callose synthase 1 catalytic subunit.	131.799	0.69823	0.237352	2.94176	0.00326358	0.0384313
OS01G0534900	Similar to Hv711N16.16 (Fragment).	129.362	1.839	0.387411	4.7469	2.06556e-06	0.000191641
OS01G0540800	Conserved hypothetical protein.	146.82	1.13419	0.343544	3.30143	0.000961943	0.0167963
OS01G0543600	Cytochrome P450 domain containing protein.	518.916	-1.30219	0.296029	-4.39887	1.08816e-05	0.000679925
OS01G0550300	Similar to Gda-1 protein.	8272.04	-0.709851	0.238534	-2.97589	0.00292135	0.0356146
OS01G0551000	Conserved hypothetical protein.	979.232	-0.838676	0.215357	-3.89435	9.84625e-05	0.00347382
OS01G0552050	Hypothetical protein.	38.0584	2.2663	0.66547	3.40557	0.000660268	0.0130451
OS01G0557500	Cation/proton exchanger 1a.	10754.3	-0.529948	0.0989652	-5.35489	8.56093e-08	1.69887e-05
OS01G0558100	Similar to Glutathione S-transferase TSI-1 (EC 2.5.1.18) (Glutathione S- transferase 1).	42.6877	-1.44715	0.42782	-3.38261	0.000718011	0.0138171
OS01G0559750	Hypothetical gene.	670.126	-1.26487	0.226662	-5.5804	2.39965e-08	6.3493e-06
OS01G0563000	Hypothetical conserved gene.	85.5677	2.33748	0.437561	5.34207	9.18906e-08	1.77423e-05
OS01G0565600	Protein of unknown function DUF866, eukaryotic family protein.	1055.93	-0.492044	0.137372	-3.58183	0.000341199	0.00832559
OS01G0566701	Non-protein coding transcript.	8.07313	3.41567	1.11709	3.05765	0.00223081	0.0298258
OS01G0566800	Hypothetical conserved gene.	12.354	2.80357	0.844761	3.31878	0.00090412	0.0161207
OS01G0570700	Carbamoyl-phosphate synthetase, large subunit, ATP-binding domain containing protein.	410.334	0.694694	0.198127	3.50631	0.000454362	0.0101436
OS01G0570800	IQ calmodulin-binding region domain containing protein.	583.597	-1.1552	0.225127	-5.13136	2.87663e-07	4.00338e-05
OS01G0571100	Similar to gibberellin responsive1.	104.543	1.01041	0.313345	3.2246	0.00126149	0.0200268
OS01G0572200	Hypothetical protein.	10.3788	5.7841	1.7598	3.28679	0.00101337	0.017515
OS01G0582600	Phospholipase A2, active site domain containing protein.	346.825	-0.72258	0.200889	-3.59691	0.000322015	0.00804138
OS01G0584900	WRKY transcription factor 28-like (WRKY5) (WRKY transcription factor 77).	141.598	-3.36645	0.457012	-7.36621	1.75548e-13	2.68739e-10
OS01G0589800	Similar to OHP2.	1316.29	-0.842202	0.248824	-3.38472	0.000712497	0.0137935
OS01G0590700	Peptidase M41 domain containing protein.	76.9507	0.99252	0.327054	3.03472	0.00240757	0.0314245
OS01G0591000	Aldehyde/histidinol dehydrogenase domain containing protein.	807.415	-0.957182	0.280085	-3.41746	0.000632074	0.0126798
OS01G0591300	Similar to Cytosolic aldehyde dehydrogenase RF2D.	1420.39	-0.806906	0.171663	-4.70051	2.59512e-06	0.000227014
OS01G0592900	Similar to regulator of telomere elongation helicase 1.	60.2476	1.02835	0.298962	3.43974	0.000582277	0.0119528
OS01G0593600	Similar to Protein SYS1.	265.926	-0.593913	0.181331	-3.2753	0.00105551	0.0179395
OS01G0602200	Cytochrome P450 monooxygenase, Tolerance to acetolactate synthase-inhibiting herbicides (pseudogene)	46.8016	1.18792	0.359062	3.30841	0.000938277	0.0164964
OS01G0610600	Endonuclease/exonuclease/phosphatase domain containing protein.	486.846	0.419953	0.136611	3.07407	0.00211162	0.0288809
OS01G0612700	Zinc finger, LSD1-type domain containing protein.	120.582	0.863352	0.287547	3.00248	0.00267794	0.0335243
OS01G0613800	Peptidase C1A, papain family protein.	28.4424	-2.97012	0.567501	-5.23368	1.66167e-07	2.59379e-05
OS01G0616900	Ctps protein.	1028.7	0.903596	0.173751	5.20051	1.98745e-07	2.89762e-05
OS01G0617500	Tetratricopeptide-like helical domain containing protein.	1072.95	0.45318	0.128657	3.52238	0.000427695	0.00971012
OS01G0617700	Similar to CENP-C (Fragment).	67.2891	1.03535	0.330333	3.13425	0.00172292	0.0251708
OS01G0622600	Calcium-dependent protein kinase, Positive regulation of salt and drought tolerance, Negative regulation of seedling growth and seed development, Regulation of pathogenesis-related genes involved in disease resistance	991.92	-0.737005	0.236001	-3.12288	0.0017909	0.0258817
OS01G0624500	A subunit of the SCF ubiquitin ligase complex, Molecular chaperone, Regulation of responses to salt stress and bacterial blight	1503.26	-0.618472	0.160786	-3.84655	0.000119791	0.00400524
OS01G0627400	Similar to Cytochrome P450 monooxygenase CYP72A5 (Fragment).	519.297	-0.648386	0.180631	-3.58957	0.00033123	0.00817906
OS01G0627900	Similar to Cytochrome P450.	42.5392	-3.53864	0.862518	-4.10269	4.08371e-05	0.00189032
OS01G0628700	Cytochrome P450.	612.514	-0.582916	0.193805	-3.00775	0.00263193	0.0332188
OS01G0633000	Similar to 50S ribosomal protein L31.	7723.93	-0.593706	0.201899	-2.9406	0.00327574	0.038511
OS01G0646800	Conserved hypothetical protein.	215.444	0.677987	0.205227	3.3036	0.000954526	0.0167409
OS01G0650800	Transposon, En/Spm-like domain containing protein.	121.165	1.47765	0.410837	3.59668	0.0003223	0.00804138
OS01G0652600	Similar to Ketol-acid reductoisomerase, chloroplast precursor (EC 1.1.1.86) (Acetohydroxy-acid reductoisomerase) (Alpha-keto-beta-hydroxylacil reductoisomerase).	1995.76	1.00834	0.200568	5.02739	4.97191e-07	6.23146e-05
OS01G0654200	Peptidase M50 domain containing protein.	416.764	0.419653	0.14805	2.83453	0.00458926	0.0482142
OS01G0658500	ESCRT-II complex, vps25 subunit domain containing protein.	596.336	-0.439102	0.144491	-3.03895	0.00237401	0.0311382
OS01G0665200	Similar to Blast and wounding induced mitogen-activated protein kinase.	777.12	0.531535	0.127726	4.16152	3.1614e-05	0.00159424
OS01G0667100	Similar to 60S ribosomal protein L18A.	203.913	-0.688309	0.192398	-3.57753	0.000346854	0.00838478
OS01G0667600	Similar to GTP-binding protein.	243.153	-1.23728	0.280018	-4.41856	9.93606e-06	0.000630529
OS01G0668200	Conserved hypothetical protein.	20.9241	2.09714	0.668452	3.13731	0.00170505	0.0249779
OS01G0672400	Drought induced 19 family protein.	955.576	-0.430281	0.114206	-3.76758	0.000164835	0.00497569
OS01G0673800	Similar to ATP synthase protein I -related.	2139.52	-0.430166	0.144545	-2.97599	0.00292041	0.0356146
OS01G0674000	Homeodomain-like containing protein.	291.254	-0.489344	0.164423	-2.97613	0.00291908	0.0356146
OS01G0674450	Non-protein coding transcript.	137.622	-2.7328	0.501324	-5.45116	5.00422e-08	1.09439e-05
OS01G0678500	Voltage-gated Ca2+ channel protein, Elicitor-induced defense reponses, Hypersensitive cell death, Activation of MAPK cascade	443.033	0.714738	0.186631	3.82969	0.000128304	0.00418539
OS01G0679000	RNA polymerase III Rpc82, C -terminal domain containing protein.	148.408	0.699467	0.230367	3.03631	0.00239491	0.0313739
OS01G0682001	Similar to NADH dependent Glutamate Synthase.	13.4264	7.14068	1.49666	4.77108	1.8324e-06	0.000175322
OS01G0682500	Similar to Protein Kinase C630.09c.	6537.07	-0.416106	0.131866	-3.15552	0.00160211	0.0238448
OS01G0686100	Hypothetical conserved gene.	292.93	0.467377	0.1649	2.8343	0.0045926	0.0482256
OS01G0686700	Similar to protein binding protein.	104.087	0.940213	0.292147	3.21829	0.00128958	0.0203073
OS01G0688600	Protein of unknown function DUF1639 family protein.	233.195	-0.715016	0.169914	-4.20811	2.57515e-05	0.00135604
OS01G0690800	Protein kinase, core domain containing protein.	79.0553	-0.912292	0.273244	-3.33875	0.000841566	0.0154026
OS01G0691600	Similar to DNA repair helicase XPB2 (EC 3.6.1.-) (XPB homolog 2) (ERCC3 homolog 2) (RAD25 homolog 2) (AtXPB2).	746.35	0.387026	0.132574	2.91933	0.0035078	0.0404316
OS01G0692700	Similar to Protein binding protein.	658.368	-0.49472	0.120708	-4.09848	4.15864e-05	0.00191626
OS01G0693300	Similar to Lipid phosphate phosphatase 2 (EC 3.1.3.-) (AtLPP2) (Phosphatidic acid phosphatase 2) (AtPAP2) (Prenyl diphosphate phosphatase).	64.6423	-2.14662	0.503144	-4.26641	1.98645e-05	0.00110294
OS01G0693400	Pathogenesis-related transcriptional factor and ERF, DNA-binding domain containing protein.	168.348	-1.18147	0.311886	-3.78816	0.000151767	0.00472773
OS01G0702000	Protein of unknown function DUF151 domain containing protein.	254.3	-0.83886	0.266442	-3.14838	0.00164179	0.0242167
OS01G0706000	Similar to RNA polymerase II transcriptional coactivator KELP.	187.237	1.06773	0.34517	3.09333	0.00197922	0.0276883
OS01G0706700	Protein of unknown function DUF590 family protein.	95.2236	0.897797	0.293726	3.05657	0.00223882	0.0298671
OS01G0710800	Conserved hypothetical protein.	384.408	-0.422753	0.140301	-3.01319	0.00258519	0.0329997
OS01G0715400	Hypothetical conserved gene.	261.426	1.53135	0.227218	6.73956	1.58872e-11	1.41872e-08
OS01G0717400	EGF-like, alliinase domain containing protein.	282.972	0.826747	0.263685	3.13536	0.00171643	0.0251103
OS01G0719125	Hypothetical protein.	157.514	0.78117	0.261412	2.98827	0.00280563	0.0346173
OS01G0719300	Similar to Sulfate transporter 3.1 (AST12) (AtST1).	54.2108	2.32575	0.648971	3.58376	0.000338687	0.00829569
OS01G0720600	Similar to Starch synthase IV.	208.448	0.868893	0.205412	4.23	2.33691e-05	0.00125841
OS01G0723400	NADP-malic enzyme, Splicing variant	1669.48	0.556375	0.184829	3.01021	0.00261065	0.0331187
OS01G0725000	Similar to H0402C08.3 protein.	169.337	-0.812394	0.212164	-3.82908	0.000128624	0.00418946
OS01G0725400	Uncharacterised protein family UPF0497, trans-membrane plant subgroup domain containing protein.	13.0983	-2.67907	0.819696	-3.26836	0.00108171	0.0181742
OS01G0728300	Similar to Cytochrome P450 monooxygenase CYP72A5 (Fragment).	269.954	-0.980392	0.236955	-4.13747	3.5116e-05	0.00170659
OS01G0731000	Similar to ubiquitin domain containing 1.	393.794	-0.529804	0.153925	-3.44196	0.000577525	0.0118786
OS01G0733500	Similar to Dehydration-induced protein RD22-like protein 1.	21.8387	2.17189	0.615856	3.52662	0.000420904	0.00962734
OS01G0734466	Similar to NAD(P)H oxidase (Fragment).	155.106	1.1259	0.320269	3.5155	0.000438934	0.00991279
OS01G0734600	UDP-glucuronosyl/UDP-glucosyltransferase family protein.	933.463	-0.603435	0.142803	-4.22566	2.38244e-05	0.00126674
OS01G0734800	UDP-glucuronosyl/UDP-glucosyltransferase family protein.	558.975	-1.70247	0.321084	-5.30227	1.14373e-07	1.99288e-05
OS01G0740500	Similar to glutamate carboxypeptidase 2.	150.128	0.982274	0.34101	2.88048	0.00397067	0.0439563
OS01G0742300	3-hydroxyacid dehydrogenase/reductase domain containing protein.	415.266	-0.869637	0.184084	-4.72413	2.31099e-06	0.000208106
OS01G0742400	Hypothetical conserved gene.	60.7569	-1.62868	0.450821	-3.61269	0.000303039	0.00775028
OS01G0743300	Protease-associated PA domain containing protein.	146.287	0.799375	0.220988	3.61728	0.000297711	0.00766893
OS01G0746200	Nucleoporin, Common symbiosis signaling (SYM) pathway	433.081	0.569342	0.164077	3.46998	0.000520499	0.0110558
OS01G0747800	VQ domain containing protein.	548.629	-0.43683	0.131864	-3.31274	0.000923869	0.0163504
OS01G0752700	Similar to GTP-binding protein.	529.592	0.426087	0.144682	2.94499	0.0032296	0.0381161
OS01G0754200	Glycosyl transferase, family 48 protein.	725.796	0.544257	0.164345	3.31168	0.000927371	0.0163718
OS01G0762000	ARF/SAR superfamily domain containing protein.	229.854	0.776624	0.195108	3.98048	6.87748e-05	0.00270539
OS01G0763200	TCP family transcription factor, Strigolactone and cytokinin controlled mesocotyl elongation in darkness	54.0588	-1.13317	0.365866	-3.09723	0.0019534	0.0274644
OS01G0763750	Exo70 exocyst complex subunit family protein.	443.996	-0.774718	0.20716	-3.7397	0.000184236	0.0053795
OS01G0764900	Similar to Formamidase.	1942.41	0.618597	0.198322	3.11915	0.00181375	0.0261033
OS01G0765400	Protease inhibitor I4, serpin, plant domain containing protein.	66.1984	-0.837313	0.291939	-2.86811	0.00412935	0.0450309
OS01G0767600	Conserved hypothetical protein.	646.714	0.37598	0.123544	3.04328	0.00234016	0.0308817
OS01G0769200	Peptidase S8, subtilisin-related domain containing protein.	5.98012	5.97485	1.50505	3.96986	7.19138e-05	0.00277704
OS01G0769900	Similar to PTAC12 (PLASTID TRANSCRIPTIONALLY ACTIVE12).	565.877	0.420975	0.143393	2.93582	0.00332667	0.0389534
OS01G0771400	Similar to CM0545.290.nc protein.	458.336	0.905312	0.265241	3.41317	0.000642129	0.0127782
OS01G0771900	Similar to Exo-beta-glucanase.	216.285	0.61598	0.19025	3.23774	0.00120481	0.0194586
OS01G0772700	Armadillo-type fold domain containing protein.	263.786	0.920793	0.294473	3.12692	0.00176648	0.0256152
OS01G0773200	Hypothetical conserved gene.	329.505	0.468337	0.160992	2.90907	0.00362501	0.0413505
OS01G0777700	Similar to acid phosphatase/ oxidoreductase/ transition metal ion binding.	254.638	0.890582	0.295562	3.01318	0.00258522	0.0329997
OS01G0782200	Diacylglycerol kinase, catalytic region domain containing protein.	192.88	-0.758272	0.252399	-3.00426	0.0026623	0.0333887
OS01G0783800	Serine/threonine protein kinase-related domain containing protein.	214.19	1.04884	0.230982	4.54077	5.60487e-06	0.00042597
OS01G0787000	Similar to Peroxidase (EC 1.11.1.7).	30.6768	-2.85757	0.766923	-3.72602	0.000194529	0.00561567
OS01G0793900	Conserved hypothetical protein.	96.1758	-3.24502	0.675284	-4.80542	1.54426e-06	0.000155429
OS01G0794500	Translation initiation factor SUI1 domain containing protein.	2054.1	-0.687541	0.207727	-3.30983	0.000933512	0.0164667
OS01G0796000	Conserved hypothetical protein.	27.9231	-2.19391	0.640145	-3.42721	0.000609806	0.0123646
OS01G0798100	Similar to cDNA clone:J023120H23, full insert sequence.	640.821	0.42452	0.134594	3.15408	0.00161003	0.0239294
OS01G0803200	Cysteine proteinase inhibitor-I (Oryzacystatin-I).	8270.91	-0.429138	0.119291	-3.5974	0.000321415	0.00804138
OS01G0803300	Protein of unknown function DUF6, transmembrane domain containing protein.	34.8678	2.69413	0.570656	4.72112	2.34553e-06	0.00020991
OS01G0804400	Cytochrome P450 family protein.	1280.61	-0.825339	0.168383	-4.90154	9.50862e-07	0.000103446
OS01G0805700	Similar to plectin-related.	335.219	0.619359	0.189389	3.2703	0.00107435	0.0181445
OS01G0805900	Tubulin beta-2 chain (Beta-2 tubulin).	65.6259	1.28482	0.394246	3.25893	0.00111835	0.0185313
OS01G0809300	Extracellular leucine-rich repeat (eLRR) domain protein, XB21 interacting protein, XA21-mediated immune response, Regulation of plant responses against pathogen	1784.84	-0.62711	0.217318	-2.88569	0.00390561	0.0434155
OS01G0813400	Similar to ADP-ribosylation factor 1.	2365.68	-0.448504	0.116103	-3.86297	0.000112018	0.00379269
OS01G0815100	Hypothetical conserved gene.	203.454	-0.936629	0.222045	-4.2182	2.46259e-05	0.00129996
OS01G0816400	Similar to microtubule organization protein.	1144.42	0.800818	0.257269	3.11277	0.00185341	0.0264991
OS01G0823700	Protein of unknown function DUF641, plant domain containing protein.	13.3218	-2.86577	0.923528	-3.10307	0.00191527	0.02709
OS01G0824800	Conserved hypothetical protein.	74.5843	-1.38921	0.453208	-3.06527	0.00217472	0.029406
OS01G0833700	Clathrin adaptor, mu subunit, C-terminal domain containing protein.	679.941	0.525073	0.173287	3.03008	0.00244492	0.0317573
OS01G0835600	AT hook, DNA-binding, conserved site domain containing protein.	492.701	-0.583708	0.193198	-3.02129	0.002517	0.0324379
OS01G0835900	Similar to Histone H4.	1899.74	-0.828788	0.207141	-4.00108	6.30528e-05	0.00254971
OS01G0840100	Heat shock protein Hsp70 family protein.	3796.47	0.921256	0.238896	3.8563	0.000115115	0.00388527
OS01G0844800	Similar to Pumilio RBD (Fragment).	732.307	0.726279	0.120148	6.04488	1.49518e-09	7.28291e-07
OS01G0846400	Conserved hypothetical protein.	85.6957	2.27059	0.510277	4.44972	8.59818e-06	0.000561818
OS01G0846450	Hypothetical conserved gene.	770.669	1.42797	0.303536	4.70446	2.54537e-06	0.000223575
OS01G0847200	Similar to Mannose-1-phosphate guanyltransferase (EC 2.7.7.13) (ATP-mannose-1- phosphate guanylyltransferase) (GDP-mannose pyrophosphorylase) (NDP- hexose pyrophosphorylase).	4120.47	-0.646344	0.22157	-2.91711	0.00353296	0.0405996
OS01G0847700	Aldo-keto reductase, Detoxification of reactive aldehydes, Abiotic stress tolerance	1144.52	-1.10546	0.349168	-3.16598	0.00154561	0.0232459
OS01G0847800	Similar to Aldose reductase (EC 1.1.1.21) (AR) (Aldehyde reductase) (20-alpha- hydroxysteroid dehydrogenase) (EC 1.1.1.149) (20-alpha-HSD).	199.982	-0.575357	0.189544	-3.03548	0.00240152	0.0314155
OS01G0848700	Similar to Ras-related protein Rab11C.	57.5321	-1.39026	0.461138	-3.01484	0.00257115	0.0328985
OS01G0850900	SOUL haem-binding protein domain containing protein.	2453.99	-0.760676	0.13801	-5.51174	3.55306e-08	8.30147e-06
OS01G0853800	C2 calcium-dependent membrane targeting domain containing protein.	672.817	-0.504838	0.176972	-2.85265	0.00433565	0.0465235
OS01G0856800	Similar to pleckstrin homology domain-containing protein 1.	659.421	-0.497309	0.134322	-3.70237	0.000213592	0.00601538
OS01G0857400	Amino acid transporter, transmembrane domain containing protein.	383.529	-0.997352	0.287939	-3.46377	0.000532671	0.0112231
OS01G0864200	Conserved hypothetical protein.	228.991	-2.38352	0.36672	-6.49956	8.05532e-11	5.23156e-08
OS01G0864500	Harpin-induced 1 domain containing protein.	47.4828	-3.02606	0.59874	-5.05405	4.32528e-07	5.55086e-05
OS01G0866200	Similar to Histone H3.	646.431	-0.963865	0.262426	-3.67291	0.000239808	0.00656394
OS01G0866300	VAMP-like protein YKT61 (AtYKT61) (Geranylgeranylated protein 1) (AtGP1).	926.21	-0.415834	0.147243	-2.82414	0.00474071	0.0492262
OS01G0866500	Similar to Soluble inorganic pyrophosphatase (EC 3.6.1.1) (Pyrophosphate phospho- hydrolase) (PPase).	224.615	-1.07525	0.296193	-3.63025	0.000283142	0.00739134
OS01G0866600	Similar to bolA-like protein.	1535.21	-0.597813	0.188128	-3.17769	0.00148452	0.0225647
OS01G0868200	Zinc finger, DHHC-type domain containing protein.	401.147	-0.458141	0.161272	-2.8408	0.00450008	0.0475701
OS01G0869000	Protein of unknown function DUF639 family protein.	1775.78	0.683136	0.203009	3.36504	0.000765317	0.0144412
OS01G0869600	TRAM, LAG1 and CLN8 homology domain containing protein.	436.701	-0.658598	0.218953	-3.00794	0.00263029	0.0332188
OS01G0869800	22-kDa Photosystem II protein, Photoprotection	34683.7	-0.887814	0.20178	-4.39992	1.08291e-05	0.000678622
OS01G0869900	Serine/threonine protein kinase, Hyperosmotic stress response	634.887	0.467436	0.12388	3.77329	0.00016111	0.00490661
OS01G0870100	Ion channel DMI1., Cation channel protein.	294.908	0.579555	0.171256	3.38415	0.000714002	0.0137935
OS01G0873200	Similar to Amidophosphoribosyltransferase, chloroplast precursor (EC 2.4.2.14) (Glutamine phosphoribosylpyrophosphate amidotransferase) (ATASE) (GPAT) (Fragment).	664.674	-0.818022	0.155581	-5.25787	1.45737e-07	2.42126e-05
OS01G0873800	Conserved hypothetical protein.	347.941	0.7252	0.235986	3.07306	0.00211877	0.0289232
OS01G0875700	Heat shock protein DnaJ family protein.	23.1853	1.67374	0.555969	3.0105	0.00260821	0.0331157
OS01G0878300	Protein kinase, core domain containing protein.	2955.61	-0.667871	0.133961	-4.98558	6.17768e-07	7.48022e-05
OS01G0878800	Similar to 4, 5-DOPA dioxygenase extradiol.	179.605	-1.01026	0.253168	-3.99045	6.59475e-05	0.002632
OS01G0884200	Hypothetical gene.	22.8687	-1.50118	0.475267	-3.15861	0.00158523	0.0236922
OS01G0884300	No apical meristem (NAM) protein domain containing protein.	3365.71	-1.04974	0.175241	-5.99028	2.09485e-09	9.55251e-07
OS01G0884900	Similar to DNA glycosylase.	3061.22	-0.572202	0.181526	-3.15217	0.00162061	0.0240699
OS01G0888500	Similar to Phosphoribosylformylglycinamidine synthase.	348.867	0.496377	0.171506	2.89423	0.0038009	0.0425828
OS01G0898800	Protein of unknown function DUF1685 domain containing protein.	973.336	0.790374	0.279763	2.82516	0.00472577	0.0492049
OS01G0901500	Similar to 4-coumarate--CoA ligase-like 5.	496.247	-0.714298	0.253623	-2.81638	0.00485685	0.0499854
OS01G0901900	S1, RNA binding domain containing protein.	879.741	0.662839	0.137232	4.83005	1.365e-06	0.000140647
OS01G0905700	Zinc finger, RING/FYVE/PHD-type domain containing protein.	360.806	0.836025	0.275064	3.03939	0.00237061	0.0311316
OS01G0908200	Member of the Bric-a-Brac/Tramtrack/Broad (BTB) family, BT1/BT2 ortholog, Negative regulation of nitrate uptake and nitrogen use efficiency	841.787	-0.864175	0.274172	-3.15195	0.00162187	0.0240719
OS01G0909200	Dicer-like 3 homolog, 24-nt siRNA processing, Control of agricultural trait	501.014	0.711007	0.187328	3.79551	0.00014734	0.0046302
OS01G0913000	Similar to Thioredoxin F-type 2, chloroplast precursor (TRX-F2).	17867.4	-0.569381	0.159173	-3.57711	0.00034741	0.00838478
OS01G0915600	Similar to TA1 protein (Fragment).	962.637	-0.787393	0.274242	-2.87116	0.00408968	0.0447599
OS01G0916800	Similar to predicted protein.	695.147	0.765939	0.250336	3.05964	0.002216	0.0296833
OS01G0918300	Ubiquitin-like protein SMT3.	6270.21	-0.489579	0.155046	-3.15763	0.00159055	0.0237256
OS01G0924000	Similar to Chloroplast 50S ribosomal protein L27 (Fragment).	5554.69	-0.387397	0.132355	-2.92694	0.00342314	0.0397425
OS01G0925700	Similar to predicted protein.	904.666	-1.86297	0.265196	-7.02489	2.14236e-12	2.55083e-09
OS01G0925800	Similar to Ubiquitin conjugating enzyme.	691.444	-0.601144	0.178846	-3.36124	0.000775937	0.0145748
OS01G0926800	Cellular retinaldehyde-binding/triple function, N-terminal domain containing protein.	1827.79	-0.613577	0.187104	-3.27933	0.00104053	0.0177698
OS01G0930200	Conserved hypothetical protein.	1531.45	-0.363766	0.10144	-3.58603	0.000335745	0.00824248
OS01G0931000	Similar to tropinone reductase 2.	73.6112	-1.46443	0.330967	-4.42471	9.65724e-06	0.000617833
OS01G0931100	Conserved hypothetical protein.	441.159	1.11334	0.330296	3.37074	0.00074967	0.0142393
OS01G0934100	C2 calcium-dependent membrane targeting domain containing protein.	559.841	-1.10906	0.19707	-5.62776	1.8256e-08	5.21682e-06
OS01G0936600	Hypothetical protein.	82.8503	-1.12139	0.31498	-3.5602	0.000370575	0.00881483
OS01G0937400	NB-ARC domain containing protein.	308.713	0.727722	0.22473	3.2382	0.00120286	0.0194564
OS01G0944000	Conserved hypothetical protein.	947.603	0.648255	0.221558	2.9259	0.00343462	0.0398326
OS01G0944200	Ribonuclease H-like domain containing protein.	5988.73	0.479718	0.13922	3.44575	0.000569477	0.0117696
OS01G0944900	Similar to Glucan endo-1, 3-beta-D-glucosidase.	30.8168	-3.36084	0.894096	-3.75893	0.000170642	0.00507239
OS01G0945300	Amino acid/polyamine transporter I family protein.	248.293	1.0533	0.188463	5.58888	2.28533e-08	6.23056e-06
OS01G0948100	Restriction endonuclease, type II-like, core domain containing protein.	94.333	0.718131	0.23758	3.02269	0.00250537	0.0323075
OS01G0948200	Similar to GRAS family transcription factor containing protein.	629.925	-0.713486	0.164284	-4.343	1.40548e-05	0.000821388
OS01G0948900	Ankyrin repeat containing protein.	87.647	-1.33209	0.352634	-3.77754	0.000158383	0.00485667
OS01G0951000	Conserved hypothetical protein.	414.069	0.468885	0.144784	3.23851	0.00120158	0.0194539
OS01G0951500	Cytochrome P450 family protein.	79.8589	-1.10319	0.271316	-4.06605	4.78158e-05	0.00211297
OS01G0952300	Similar to Ran GTPase binding / chromatin binding / zinc ion binding.	461.48	0.47257	0.166336	2.84105	0.00449647	0.0475659
OS01G0952600	Similar to LacZ (Fragment).	554.395	0.896825	0.282753	3.17176	0.00151518	0.0229008
OS01G0953500	C2 calcium-dependent membrane targeting domain containing protein.	444.138	-0.975502	0.21204	-4.60055	4.21379e-06	0.000334481
OS01G0954500	Protein of unknown function DUF702 family protein.	85.6771	-2.21797	0.593454	-3.73739	0.000185938	0.00540708
OS01G0957800	Cytochrome P450 domain containing protein.	6.82815	6.166	2.11928	2.90947	0.00362037	0.0413382
OS01G0957900	Armadillo-type fold domain containing protein.	174.567	0.581207	0.203295	2.85894	0.00425061	0.0459401
OS01G0958900	Similar to MLH1 protein (Fragment).	206.029	0.682736	0.235526	2.89877	0.00374634	0.0421478
OS01G0960400	Protein kinase, core domain containing protein.	191.309	1.22247	0.357756	3.41705	0.000633043	0.0126798
OS01G0964133	Similar to Actin.	239.284	0.689437	0.226228	3.04753	0.0023073	0.0305059
OS01G0965900	Conserved hypothetical protein.	523.973	-0.706753	0.235761	-2.99775	0.00271976	0.0339092
OS01G0966500	Similar to Vacuolar protein sorting 55 containing protein.	452.431	-0.494228	0.151749	-3.25688	0.00112644	0.0185528
OS01G0970700	Peptidase M48, Ste24p family protein.	9113.47	-0.610516	0.160575	-3.80207	0.000143494	0.0045501
OS01G0971100	Drought induced 19 family protein.	1779.81	-0.436041	0.131764	-3.30925	0.000935478	0.0164831
OS01G0971200	Protein of unknown function DUF707 family protein.	2553	-0.656605	0.182121	-3.60533	0.000311758	0.00789788
OS01G0971900	Similar to BPM.	87.5838	0.818009	0.253018	3.23301	0.00122492	0.0196648
OS01G0974200	RicMT (Metallothionein-like protein).	680.965	1.54517	0.348213	4.43743	9.10397e-06	0.000591262
OS01G0975300	MYB-related transcription factor, Drought and salinity tolerance	566.589	0.82919	0.22099	3.75216	0.000175319	0.00518983
OS01G0977600	Hypothetical conserved gene.	1039.06	0.735211	0.238133	3.08739	0.00201922	0.0280533
OS02G0101000	Amino acid transporter, transmembrane domain containing protein.	102.089	1.06063	0.258099	4.10938	3.96716e-05	0.00186456
OS02G0101750	Hypothetical gene.	142.749	1.31408	0.409737	3.20712	0.00134071	0.020928
OS02G0101800	Kinesin, motor domain domain containing protein.	406.334	0.530316	0.182931	2.89899	0.00374372	0.0421404
OS02G0105100	Sec16, central conserved domain domain containing protein.	612.709	0.480013	0.151949	3.15905	0.00158283	0.0236808
OS02G0106100	Vacuolar acid invertase, Sugar metabolism, Regulation of grain size	2613.45	2.79005	0.677865	4.11594	3.85603e-05	0.00182032
OS02G0106201	Hypothetical protein.	65.9565	7.00195	1.70956	4.09575	4.208e-05	0.00192705
OS02G0109400	Transcription factor jumonji/aspartyl beta-hydroxylase domain containing protein.	9.61942	2.19636	0.767224	2.86273	0.00420007	0.0455546
OS02G0114033	Glutamine-Leucine-Glutamine, QLQ domain containing protein.	202.758	2.00448	0.530331	3.77968	0.000157032	0.00484245
OS02G0115600	S1, RNA binding domain containing protein.	1412.84	0.385382	0.114729	3.35906	0.000782081	0.0146359
OS02G0121300	Cyclophilin, Peptidyl-prolyl cis-trans isomerase, Auxin signal transduction, Lateral root initiation, Stress tolerance	33221.9	-0.666524	0.172025	-3.87457	0.000106814	0.00365109
OS02G0122500	Conserved hypothetical protein.	2143.99	-1.19897	0.175457	-6.83337	8.29431e-12	8.46494e-09
OS02G0128300	ENTH/VHS domain containing protein.	240.331	0.615799	0.180977	3.40263	0.000667401	0.0131347
OS02G0130100	SNO glutamine amidotransferase family protein.	1214.88	-0.767183	0.242973	-3.15749	0.00159136	0.0237256
OS02G0131050	Hypothetical gene.	291.596	2.72669	0.526891	5.17506	2.27834e-07	3.23373e-05
OS02G0131300	Similar to Mitochondrial ATP synthase.	1676.77	0.433365	0.125179	3.46195	0.000536282	0.0112682
OS02G0134400	Fumarate reductase/succinate dehydrogenase flavoprotein, C-terminal domain containing protein.	846.967	-0.753574	0.232802	-3.23698	0.00120803	0.0194958
OS02G0137450	Conserved hypothetical protein.	45.7174	2.14201	0.698655	3.0659	0.00217019	0.029375
OS02G0137800	Heterotrimeric G protein gamma subunit 2, Regulation of abiotic stresses	600.154	-0.560566	0.134797	-4.15858	3.20229e-05	0.00160708
OS02G0138100	Conserved hypothetical protein.	83.4334	-0.93479	0.310775	-3.00794	0.00263028	0.0332188
OS02G0139100	Activator of Hsp90 ATPase, N-terminal domain containing protein.	573.089	-0.691428	0.173819	-3.97787	6.95348e-05	0.00271947
OS02G0139200	Skb1 methyltransferase family protein.	132.865	0.715255	0.206509	3.46356	0.000533085	0.0112231
OS02G0139300	Glycoside hydrolase, family 17 protein.	47.2092	2.86878	0.43598	6.58006	4.70258e-11	3.25115e-08
OS02G0142450	Hypothetical gene.	87.7732	0.797677	0.277508	2.87442	0.00404764	0.0444639
OS02G0147100	Conserved hypothetical protein.	210.984	0.579098	0.196639	2.94499	0.00322969	0.0381161
OS02G0151800	Similar to Ca2+/calmodulin-dependent protein kinase phosphatase.	1532.87	0.548332	0.164247	3.33845	0.000842465	0.0154059
OS02G0152800	RNA polymerase Rpb1, domain 1 containing protein.	25.8148	2.61564	0.727088	3.59742	0.000321388	0.00804138
OS02G0153200	Leucine-rich repeat receptor-like kinase	186.01	0.893613	0.298651	2.99217	0.00277006	0.0343455
OS02G0153900	Leucine-rich repeat receptor-like kinase	83.6946	-1.0816	0.34994	-3.09082	0.00199602	0.0278327
OS02G0156600	Hypothetical conserved gene.	146.521	-1.88684	0.422797	-4.46277	8.09082e-06	0.00053685
OS02G0161300	Similar to Mot1 (Fragment).	193.528	1.53213	0.413133	3.70858	0.000208428	0.00591267
OS02G0162000	Cytochrome c oxidase, subunit VIIa domain containing protein.	622.732	-0.426562	0.141748	-3.00929	0.00261857	0.0331489
OS02G0162766	Hypothetical conserved gene.	60.5159	1.80603	0.638887	2.82685	0.00470088	0.0490964
OS02G0164900	Similar to Auxin response factor 3.	333.767	0.851286	0.177898	4.78524	1.70786e-06	0.000164878
OS02G0167600	Hypothetical gene.	166.266	-2.06139	0.588265	-3.50419	0.000458006	0.0101931
OS02G0167700	Armadillo-like helical domain containing protein.	622.333	0.511544	0.145924	3.50555	0.000455666	0.0101622
OS02G0168000	Similar to urease accessory protein F.	350.565	-0.712723	0.170603	-4.17766	2.94529e-05	0.00151739
OS02G0168100	Similar to 4-hydroxyphenylpyruvate dioxygenase.	2159.18	-0.380942	0.134324	-2.83598	0.00456846	0.0480664
OS02G0178100	Similar to CONSTANS-like protein CO6.	3419.9	-0.495204	0.151347	-3.27198	0.00106796	0.0180794
OS02G0179900	Similar to Negative elongation factor E (NELF-E) (RD protein). Splice isoform 2.	437.824	0.454354	0.145768	3.11697	0.00182723	0.0262472
OS02G0180700	Similar to Cinnamoyl-CoA reductase (EC 1.2.1.44).	171.272	-1.00096	0.223137	-4.48586	7.26209e-06	0.000502068
OS02G0182850	Hypothetical conserved gene.	105.905	-1.05454	0.345259	-3.05435	0.00225552	0.0299752
OS02G0184300	Hypothetical protein.	1169.65	0.911374	0.140929	6.4669	1.00036e-10	6.30581e-08
OS02G0184400	Similar to Sucrose-phosphate synthase 9 (EC 2.4.1.14).	472.126	0.570408	0.169926	3.35679	0.000788516	0.0147128
OS02G0185200	Cytochrome P450 family protein.	40.5767	1.48133	0.477023	3.10537	0.00190038	0.026955
OS02G0185300	Cytochrome P450 family protein.	122.141	-1.84073	0.408851	-4.5022	6.72529e-06	0.000475698
OS02G0187800	Cinnamyl-alcohol dehydrogenase, Lignin biosynthesis, Monolignol biosynthesis	97.7827	-2.31332	0.482274	-4.79669	1.61309e-06	0.000158893
OS02G0188000	UDP-glucuronosyl/UDP-glucosyltransferase family protein.	1307.26	-0.980366	0.199181	-4.92199	8.5669e-07	9.5628e-05
OS02G0190600	Lycopene beta and epsilon cyclase domain containing protein.	1158.47	-0.61187	0.210582	-2.90562	0.00366531	0.0416737
OS02G0193200	Similar to TMV response-related protein.	46.76	-1.08332	0.373397	-2.90127	0.00371655	0.0419705
OS02G0194700	Similar to Lipoxygenase 2.3, chloroplast precursor (EC 1.13.11.12) (LOX2:Hv:3).	21459.2	1.1719	0.354415	3.30656	0.000944485	0.0165784
OS02G0199600	Similar to F-box domain containing protein.	204.416	-0.720871	0.230433	-3.12833	0.00175801	0.0255268
OS02G0201900	DNA/RNA helicase, C-terminal domain containing protein.	154.299	1.38511	0.44245	3.13055	0.00174477	0.025369
OS02G0202200	SPX domain-containing protein, Pi-dependent inhibition of phosphate starvation responses, Negative regulation of leaf inclination	507.474	-0.519664	0.177985	-2.91972	0.0035035	0.0404129
OS02G0202250	Hypothetical conserved gene.	485.205	0.783997	0.232289	3.37509	0.000737923	0.0141081
OS02G0202300	Protein of unknown function DUF3414 domain containing protein.	25.3456	2.29049	0.685731	3.34021	0.000837145	0.0153785
OS02G0205500	Similar to Fatty acid elongase 1.	158.338	-1.66883	0.319834	-5.21779	1.81075e-07	2.695e-05
OS02G0218200	Peptidase M1, membrane alanine aminopeptidase family protein.	1710.33	0.653108	0.226794	2.87974	0.00398009	0.0440379
OS02G0219900	Similar to Epstein-Barr nuclear antigen-1 (EBNA-1).	1554.7	-0.619271	0.166458	-3.72029	0.000198995	0.0057017
OS02G0223700	Protein of unknown function DUF3511 domain containing protein.	1629.71	-0.52244	0.149698	-3.48997	0.00048307	0.0106042
OS02G0227200	Early nodulin.	327.774	-0.677347	0.184249	-3.67626	0.000236681	0.00650559
OS02G0227700	Serine/threonine protein kinase-related domain containing protein.	135.335	-2.77698	0.540948	-5.13355	2.84324e-07	3.98276e-05
OS02G0228300	Protein kinase, core domain containing protein.	3554.8	-0.807427	0.197168	-4.09513	4.21937e-05	0.00192813
OS02G0235900	Oxygen oxidoreductase covalent FAD-binding site domain containing protein.	362.468	-0.483592	0.158101	-3.05875	0.00222265	0.0297538
OS02G0241600	Protein kinase, core domain containing protein.	192.722	0.733445	0.186445	3.93384	8.35978e-05	0.00311595
OS02G0245100	Similar to Peroxisomal targeting signal type 2 receptor.	158.919	-0.582306	0.191906	-3.03434	0.00241066	0.0314265
OS02G0255801	Non-protein coding transcript.	81.3711	1.16093	0.332166	3.49504	0.000473985	0.0104618
OS02G0258800	Conserved hypothetical protein.	82.1562	1.48638	0.492211	3.01981	0.00252934	0.0325775
OS02G0259850	Hypothetical gene.	35.6404	3.67764	0.639997	5.74635	9.11927e-09	3.05382e-06
OS02G0259900	Conserved hypothetical protein.	293.534	2.60817	0.229339	11.3726	5.7287e-30	1.22778e-25
OS02G0261100	Ubiquitin-conjugating enzyme E2, Elicitor-induced defense response	786.987	-0.754694	0.205444	-3.67349	0.000239262	0.00655737
OS02G0262800	Similar to NBS-LRR protein (Fragment).	69.246	1.28536	0.454927	2.82543	0.00472171	0.0492049
OS02G0264700	Similar to flagelliform silk protein-like protein [Oryza sativa (japonica cultivar-group)].	189.46	1.02498	0.227562	4.50416	6.66353e-06	0.000473186
OS02G0275200	Xyloglucan fucosyltransferase family protein.	152.191	-1.15124	0.313738	-3.66942	0.000243105	0.00660133
OS02G0276400	Similar to Isochorismatase family protein rutB.	381.058	-0.490209	0.169487	-2.89231	0.00382421	0.0427545
OS02G0277700	Leucine-rich repeat domain containing protein.	57.1873	1.04837	0.342514	3.06082	0.00220735	0.0296601
OS02G0280700	Similar to Iron/ascorbate-dependent oxidoreductase.	225.073	-1.10858	0.266255	-4.16362	3.13243e-05	0.00158336
OS02G0281200	Similar to NBS-LRR protein (Fragment).	130.966	-0.921855	0.283468	-3.25206	0.00114573	0.0187445
OS02G0297200	Protein of unknown function DUF594 family protein.	28.9341	2.20256	0.485296	4.53859	5.66309e-06	0.000428874
OS02G0303500	Eggshell protein family protein.	67.9435	3.75697	0.649677	5.78283	7.34559e-09	2.58083e-06
OS02G0304900	Drought-induced 19 family protein, Drought resistance, Positive regulation of abscisic acid (ABA) response	294.52	-0.53951	0.174465	-3.09237	0.00198568	0.0277294
OS02G0318450	ABC transporter-like domain containing protein.	55.6194	2.33924	0.572782	4.08399	4.42686e-05	0.00200161
OS02G0318500	ABC transporter-like domain containing protein.	26.8513	3.22702	0.600039	5.37801	7.5312e-08	1.55201e-05
OS02G0326000	Protein of unknown function DUF2232, membrane domain containing protein.	370.82	-0.607315	0.203257	-2.98792	0.00280885	0.0346184
OS02G0332800	Hypothetical gene.	36.0219	1.27715	0.386829	3.3016	0.000961359	0.0167963
OS02G0437200	SNAP-34.	547.17	-0.78311	0.237156	-3.30209	0.00095967	0.0167899
OS02G0456800	Similar to Pollen signalling protein with adenylyl cyclase activity (Fragment).	243.975	0.877591	0.277033	3.16783	0.00153583	0.0231314
OS02G0464400	Similar to D-mannose binding lectin family protein, expressed.	356.301	0.68445	0.192475	3.55605	0.000376468	0.00893517
OS02G0469600	Similar to Cysteine proteinase 1 precursor (EC 3.4.22.-).	11733.8	-0.395858	0.139434	-2.83905	0.00452485	0.0477847
OS02G0470600	Similar to phosphoinositide binding.	50.5041	3.55356	0.774754	4.58669	4.50329e-06	0.000356142
OS02G0474000	F-box associated interaction domain domain containing protein.	647.184	0.793877	0.166977	4.75441	1.99026e-06	0.00018874
OS02G0474700	Armadillo-like helical domain containing protein.	263.35	0.734707	0.178139	4.12436	3.71771e-05	0.00177457
OS02G0477300	Hypothetical conserved gene.	686.265	0.462576	0.140783	3.28574	0.00101716	0.0175484
OS02G0481900	Hypothetical conserved gene.	198.608	0.66321	0.22515	2.94563	0.00322293	0.0380992
OS02G0488600	Armadillo-like helical domain containing protein.	648.069	-0.540295	0.171833	-3.1443	0.00166482	0.0244722
OS02G0496500	HhH-GPD domain domain containing protein.	368.831	0.781601	0.188841	4.13894	3.48911e-05	0.00170211
OS02G0497500	Similar to DNA repair protein Rad50.	89.8295	0.93575	0.29532	3.1686	0.00153175	0.0231047
OS02G0498666	Non-protein coding transcript.	373.305	0.608459	0.155852	3.90408	9.45853e-05	0.0033885
OS02G0503400	Similar to 60S ribosomal protein L35.	856.682	0.556696	0.184631	3.01519	0.00256822	0.0328945
OS02G0504000	Similar to Cytochrome P450 CYP81L6.	609.416	-0.756589	0.197042	-3.83973	0.00012317	0.00409268
OS02G0506600	Heat shock protein DnaJ, cysteine-rich domain domain containing protein.	2080.74	-0.785215	0.171802	-4.57047	4.86621e-06	0.000379246
OS02G0510000	Similar to Chaperone protein dnaJ.	212.9	-2.94625	0.995752	-2.95882	0.00308819	0.0370376
OS02G0515600	LPS-induced tumor necrosis factor alpha factor domain containing protein.	294.33	-0.819353	0.208051	-3.93824	8.20821e-05	0.00308088
OS02G0518000	C2 calcium-dependent membrane targeting domain containing protein.	534.05	-2.1755	0.369707	-5.88438	3.9955e-09	1.64676e-06
OS02G0518100	Protein of unknown function DUF803 family protein.	640.769	-0.485946	0.135821	-3.57784	0.000346447	0.00838478
OS02G0521700	Similar to Thioesterase family protein.	210.887	-0.664826	0.20385	-3.26135	0.00110883	0.0184649
OS02G0526000	Similar to H0502B11.6 protein.	95.0189	3.06327	0.552717	5.54221	2.98683e-08	7.27428e-06
OS02G0527100	DEAD-like helicase, N-terminal domain containing protein.	67.8345	1.30982	0.384275	3.40856	0.000653061	0.012943
OS02G0527200	Similar to OSIGBa0142C11.2 protein.	88.9662	1.08408	0.353794	3.06415	0.00218288	0.0294235
OS02G0536500	Similar to H0622F05.5 protein.	389.191	-1.30606	0.222884	-5.8598	4.63438e-09	1.80589e-06
OS02G0550100	Similar to Vacuolar ATP synthase 16 kDa proteolipid subunit (EC 3.6.3.14) (V- ATPase 16 kDa proteolipid subunit) (Fragment).	575.914	-0.646117	0.227639	-2.83835	0.0045348	0.0478532
OS02G0550800	Ammonium transporter family protein.	314.7	-2.01796	0.38574	-5.23141	1.68224e-07	2.59379e-05
OS02G0550900	FAR1 DNA binding domain domain containing protein.	106.496	5.78032	1.49504	3.86633	0.000110485	0.00375262
OS02G0553802	Hypothetical conserved gene.	98.0486	1.65772	0.49538	3.34637	0.00081878	0.0151146
OS02G0554800	Conserved hypothetical protein.	269.802	-1.12473	0.248881	-4.51913	6.2094e-06	0.000451118
OS02G0556800	Similar to proline-rich family protein.	8486.86	-0.653171	0.206426	-3.16419	0.00155517	0.023357
OS02G0561900	Similar to E3 ubiquitin-protein ligase EL5.	9.51143	-2.47153	0.839515	-2.94399	0.00324009	0.0382178
OS02G0564200	Conserved hypothetical protein.	502.455	-0.527253	0.1619	-3.25665	0.00112734	0.0185528
OS02G0567100	Thioredoxin domain 2 containing protein.	2633.03	-0.768271	0.159878	-4.80536	1.54472e-06	0.000155429
OS02G0568600	Hypothetical conserved gene.	110.175	-3.53633	0.620291	-5.70109	1.19043e-08	3.80794e-06
OS02G0575500	Similar to ABC transporter-like.	3582.32	0.497514	0.142464	3.4922	0.000479063	0.0105305
OS02G0578800	Protein of unknown function DUF962 family protein.	727.585	-0.500575	0.176022	-2.84381	0.00445774	0.0473196
OS02G0579000	No apical meristem (NAM) protein domain containing protein.	123.897	-2.25691	0.649181	-3.47655	0.000507903	0.0108903
OS02G0579800	Similar to Fw2.2.	307.492	-1.40339	0.337522	-4.15793	3.21148e-05	0.00160708
OS02G0580400	Dynein light chain, type 1 family protein.	182.454	-0.812648	0.194479	-4.17858	2.93335e-05	0.00151488
OS02G0581400	Conserved hypothetical protein.	244.959	1.39271	0.375217	3.71174	0.00020584	0.00586644
OS02G0583000	Hypothetical protein.	30.008	1.60713	0.499655	3.21649	0.00129771	0.0204204
OS02G0584800	Heavy metal transport/detoxification protein domain containing protein.	172.541	-2.06455	0.389314	-5.30303	1.13897e-07	1.99288e-05
OS02G0589000	Lecithin:cholesterol acyltransferase family protein.	66.5097	2.04106	0.553286	3.68897	0.000225165	0.00629169
OS02G0590400	Lecithin:cholesterol acyltransferase family protein.	44.6927	4.13638	0.776375	5.32781	9.94035e-08	1.83657e-05
OS02G0592300	Similar to predicted protein.	200.769	0.707572	0.235783	3.00094	0.00269145	0.0335953
OS02G0598400	Hypothetical conserved gene.	159.168	0.666556	0.202942	3.28447	0.00102175	0.0175646
OS02G0598800	Telomere length regulation protein, conserved domain domain containing protein.	126.126	0.947725	0.243222	3.89655	9.75736e-05	0.00345652
OS02G0606300	Similar to Met-10+ like family protein.	142.876	0.698965	0.225935	3.09365	0.00197708	0.0276883
OS02G0608400	EF-Hand type domain containing protein.	830.591	0.486056	0.143613	3.38449	0.000713117	0.0137935
OS02G0611800	Similar to Hydroxyanthranilate hydroxycinnamoyltransferase 3.	269.778	-1.5496	0.428908	-3.61289	0.000302807	0.00775028
OS02G0612900	Similar to Temperature stress-induced lipocalin.	1037.64	-0.640691	0.160773	-3.98506	6.74637e-05	0.00267756
OS02G0614500	Protein of unknown function DUF250 domain containing protein.	681.875	-0.611507	0.212992	-2.87104	0.00409129	0.0447599
OS02G0614966	Leucine-rich repeat domain containing protein.	10.0289	-3.23529	1.04102	-3.1078	0.00188488	0.0268354
OS02G0617300	Similar to OSIGBa0157A06.7 protein.	66.2431	1.31496	0.339182	3.87684	0.000105823	0.00363065
OS02G0626400	Phenylalanine ammonia-lyase (EC 4.3.1.5).	1740.69	-1.14511	0.288158	-3.97388	7.071e-05	0.00275038
OS02G0628800	Similar to Ubiquitin-like protein 5 (Fragment).	2913.8	-0.544887	0.125607	-4.33802	1.43774e-05	0.000835059
OS02G0634500	Similar to ATP-dependent Clp protease proteolytic subunit (EC 3.4.21.92) (Endopeptidase Clp).	6431.75	-0.45733	0.144075	-3.17424	0.00150228	0.02277
OS02G0634700	Similar to Serine carboxypeptidase II-like protein.	543.778	-1.80633	0.402884	-4.4835	7.34289e-06	0.0005044
OS02G0641300	Hypothetical conserved gene.	31.1204	-2.01921	0.630359	-3.20327	0.00135875	0.0211479
OS02G0645100	Kinesin, motor region domain containing protein.	88.535	2.66919	0.703212	3.79572	0.000147218	0.0046302
OS02G0646400	Similar to Glutaredoxin.	291.49	-0.499273	0.176749	-2.82476	0.00473163	0.0492049
OS02G0646500	Aldehyde dehydrogenase domain containing protein.	45.1778	1.51038	0.432835	3.48951	0.0004839	0.0106042
OS02G0649300	HD-ZIP I protein, Transcription activator, Stress response, Panicle development	17.258	2.28762	0.660915	3.46128	0.000537605	0.011285
OS02G0655700	Amino acid/polyamine transporter I family protein.	936.752	-0.598123	0.184401	-3.2436	0.00118029	0.0192072
OS02G0661000	Similar to peroxisomal biogenesis factor 19.	628.053	-0.350845	0.12319	-2.84801	0.00439942	0.0469683
OS02G0662700	GRAS (GAI-RGA-SCR) plant-specific transcription factor, Maintenance of shoot apical meristem indeterminacy, Regulation of vegetative to reproductive phase change	685.768	-0.560142	0.179999	-3.11192	0.00185872	0.0265397
OS02G0664000	Similar to Phospholipid hydroperoxide glutathione peroxidase, chloroplast precursor (EC 1.11.1.12) (PHGPx).	1643.74	-0.640265	0.202631	-3.15976	0.00157897	0.0236482
OS02G0664100	Hypothetical conserved gene.	158.867	2.10852	0.525237	4.01441	5.95943e-05	0.00245149
OS02G0664150	Hypothetical gene.	106.047	1.31099	0.43271	3.02973	0.00244776	0.0317681
OS02G0666800	Protein of unknown function DUF788 family protein.	1303.16	-0.42898	0.122988	-3.48798	0.00048668	0.0106325
OS02G0668100	Similar to Geranylgeranyl-diphosphate synthase.	1134.23	-0.577596	0.177367	-3.2565	0.00112795	0.0185528
OS02G0670500	Rapid ALkalinization Factor family protein.	308.219	-1.28464	0.309957	-4.14457	3.40445e-05	0.0016812
OS02G0671400	Hypothetical gene.	246.616	0.609448	0.194604	3.13174	0.00173774	0.0253356
OS02G0672200	Similar to AGO1 homologous protein.	1017.54	0.667104	0.159466	4.18336	2.87235e-05	0.00149056
OS02G0673500	Basic helix-loop-helix dimerisation region bHLH domain containing protein.	489.455	-1.50331	0.387236	-3.88216	0.000103533	0.00359049
OS02G0678400	NAD(P)-binding domain containing protein.	818.127	-0.604805	0.199479	-3.03192	0.00243004	0.0316216
OS02G0681700	Serine/threonine protein kinase-related domain containing protein.	232.638	-1.36278	0.345378	-3.94576	7.95481e-05	0.00300154
OS02G0681900	GRAS transcription factor domain containing protein.	145.868	-1.10086	0.240718	-4.57324	4.80234e-06	0.000375634
OS02G0684500	Similar to Histone H4.	484.721	-0.7675	0.216173	-3.55039	0.000384657	0.00904936
OS02G0687500	Similar to S-ribonuclease binding protein SBP1.	1069.96	-0.742331	0.179234	-4.1417	3.44749e-05	0.00169464
OS02G0692700	Similar to PLATZ transcription factor.	718.737	-0.728427	0.200169	-3.63905	0.000273643	0.00722256
OS02G0693000	Conserved hypothetical protein.	183.051	-0.734705	0.249384	-2.94608	0.00321826	0.0380833
OS02G0694300	Conserved hypothetical protein.	644.428	0.467406	0.152754	3.05986	0.00221443	0.0296833
OS02G0697500	Similar to Selenium-binding protein-like.	1672.8	-0.490379	0.171443	-2.8603	0.0042324	0.0457961
OS02G0703300	Protein of unknown function DUF1218 family protein.	230.381	-0.867385	0.192104	-4.51519	6.32605e-06	0.00045804
OS02G0703600	Similar to Abscisic acid 8'-hydroxylase 1.	120.302	-1.23767	0.403705	-3.06578	0.00217105	0.029375
OS02G0704300	Conserved hypothetical protein.	4152.38	-1.0929	0.269071	-4.06175	4.87068e-05	0.00213911
OS02G0704500	Phosphatidic acid phosphatase type 2/haloperoxidase domain containing protein.	569.139	-0.537131	0.173754	-3.09133	0.00199263	0.0278034
OS02G0704900	Similar to Inorganic pyrophosphatase-like protein.	3677.87	-0.639763	0.141821	-4.51107	6.45024e-06	0.000464994
OS02G0705100	Alpha/beta hydrolase fold-1 domain containing protein.	5910.83	-0.685653	0.212268	-3.23012	0.00123736	0.0197757
OS02G0709400	Similar to Dek1-calpain-like protein.	1242.56	0.785831	0.235203	3.34108	0.000834545	0.0153528
OS02G0710102	Hypothetical conserved gene.	78.5278	1.29598	0.415475	3.11928	0.00181291	0.0261033
OS02G0714200	Similar to Pyrophosphate--fructose 6-phosphate 1-phosphotransferase alpha subunit (EC 2.7.1.90) (PFP) (6-phosphofructokinase, pyrophosphate dependent) (Pyrophosphate-dependent 6-phosphofructose-1-kinase) (PPi-PFK).	58.5721	1.38242	0.390363	3.54136	0.000398063	0.00928479
OS02G0717400	Tetratricopeptide-like helical domain containing protein.	1452.36	0.562971	0.190892	2.94917	0.0031863	0.0378122
OS02G0717600	Similar to predicted protein.	218.328	-2.13438	0.478241	-4.46297	8.08312e-06	0.00053685
OS02G0719800	Similar to AML1.	815.677	0.637757	0.208955	3.05212	0.00227229	0.0301195
OS02G0721700	Similar to Gpi-anchored protein (Fragment).	311.573	-1.28818	0.39903	-3.22827	0.00124541	0.019845
OS02G0722350	Hypothetical protein.	225.669	-2.2413	0.56639	-3.95718	7.5841e-05	0.00287713
OS02G0722400	Similar to AAP7.	36.018	1.37714	0.415428	3.315	0.000916423	0.0162819
OS02G0722450	Hypothetical protein.	5.89282	5.95536	1.66566	3.57539	0.00034971	0.00843081
OS02G0722800	WD40 repeat-like domain containing protein.	494.326	0.469689	0.164757	2.85081	0.00436082	0.0466839
OS02G0726600	Similar to tic20 protein-related.	869.552	-0.715326	0.183365	-3.90111	9.57535e-05	0.00342032
OS02G0729400	Similar to Extracellular calcium sensing receptor.	9563.4	-0.624026	0.154751	-4.03244	5.51997e-05	0.00231515
OS02G0729801	Hypothetical protein.	144.909	0.639347	0.211033	3.02961	0.00244872	0.0317681
OS02G0732700	Mediator complex, subunit Med23 domain containing protein.	1025.14	0.635947	0.193132	3.29282	0.000991893	0.0172132
OS02G0734600	Similar to EFA27 for EF hand, abscisic acid, 27kD.	2203.6	-0.924526	0.236343	-3.9118	9.16112e-05	0.00333914
OS02G0735900	Zinc finger, RING/FYVE/PHD-type domain containing protein.	455.962	-0.432276	0.144587	-2.98972	0.00279229	0.0345452
OS02G0736200	RNA-dependent RNA polymerase, Regulation of endogenous genes through smRNA-mediated pathways involving DNA methylation	40.2936	1.88179	0.531891	3.53793	0.000403274	0.00933366
OS02G0739100	Similar to Formin-like protein 16.	356.151	-1.22558	0.248595	-4.93003	8.22174e-07	9.44444e-05
OS02G0740300	ATPase, AAA-type, core domain containing protein.	269.783	0.641268	0.212858	3.01266	0.00258972	0.0330178
OS02G0741500	Ribbon-helix-helix domain containing protein.	126.094	1.9974	0.581915	3.43247	0.000598113	0.012162
OS02G0743400	PIN protein, Auxin efflux carrier, Auxin transport and signaling, "Root, shoot and inflorescence development"	341.927	0.58348	0.206567	2.82465	0.0047333	0.0492049
OS02G0744600	Hypothetical conserved gene.	26.2666	-2.68183	0.725811	-3.69493	0.000219944	0.00615383
OS02G0745200	Hypothetical gene.	77.9369	1.23482	0.318475	3.8773	0.000105621	0.00363065
OS02G0748300	Similar to VMP3 protein.	226.589	-0.984737	0.283295	-3.47601	0.000508935	0.0108966
OS02G0749800	Mitochodrial transcription termination factor-related family protein.	532.29	-0.965024	0.243812	-3.95806	7.55603e-05	0.00287639
OS02G0752800	Similar to Dehydration responsive element binding protein 2B (DREB2B protein).	14872.2	-0.637983	0.218547	-2.9192	0.00350926	0.0404316
OS02G0754600	Conserved hypothetical protein.	1146.96	-1.1042	0.195921	-5.63592	1.74131e-08	5.11228e-06
OS02G0756800	Phosphate-induced protein 1 conserved region family protein.	269.011	-2.30864	0.568823	-4.05862	4.93628e-05	0.0021575
OS02G0758200	Conserved hypothetical protein.	11.1868	-3.41185	1.14189	-2.98791	0.00280895	0.0346184
OS02G0760000	Similar to chaperone protein dnaJ.	721.936	-0.629924	0.186352	-3.3803	0.000724072	0.0138928
OS02G0768000	Conserved hypothetical protein.	94.9161	-3.15267	0.734256	-4.29369	1.7573e-05	0.00100166
OS02G0768750	Hypothetical conserved gene.	161.246	1.65972	0.452538	3.66759	0.00024485	0.00662289
OS02G0775300	Conserved hypothetical protein.	142.438	-1.16169	0.231938	-5.00861	5.48246e-07	6.75287e-05
OS02G0777100	DENN domain containing protein.	906.529	0.651434	0.20366	3.19864	0.00138076	0.021351
OS02G0777700	Similar to XI-I (Myosin-like protein XI-I); motor/ protein binding.	405.593	0.894359	0.211628	4.22608	2.37799e-05	0.00126674
OS02G0780550	Similar to smr domain containing protein.	578.52	0.475637	0.138793	3.42695	0.0006104	0.0123649
OS02G0782100	Uncharacterised domain NUC173 domain containing protein.	252.005	0.590085	0.160915	3.66705	0.000245361	0.00662289
OS02G0800500	Similar to Cyclin B.	542.714	0.649635	0.209005	3.10823	0.00188213	0.0268204
OS02G0802700	Similar to MGDG synthase type A.	500.921	-0.750134	0.190754	-3.93247	8.4077e-05	0.00312836
OS02G0804400	Conserved hypothetical protein.	170.457	-0.78399	0.261606	-2.99683	0.002728	0.033992
OS02G0806400	Similar to Gata zn finger family protein.	425.476	-1.40416	0.44151	-3.18035	0.00147096	0.0224222
OS02G0806700	Similar to Retroelement pol polyprotein-like.	3114.01	-0.493677	0.145121	-3.40184	0.000669337	0.0131608
OS02G0809800	Phosphate (Pi) transporter, Root-to-shoot Pi transfer	103.383	1.43324	0.329092	4.35514	1.32984e-05	0.000782996
OS02G0812400	Trimeric LpxA-like domain containing protein.	343.923	0.540986	0.172176	3.14206	0.00167766	0.024644
OS02G0818000	Similar to Brown planthopper-induced resistance protein 1.	18502.6	0.945481	0.247315	3.82298	0.000131847	0.00425563
OS02G0820400	Transferase family protein.	104.763	-0.729967	0.2473	-2.95174	0.00315984	0.0376023
OS02G0826100	Similar to RNA helicase (Fragment).	108.539	0.943042	0.330701	2.85164	0.00434937	0.0466078
OS02G0828200	TPR-like domain containing protein.	1810.36	-0.422902	0.14832	-2.85128	0.00435437	0.0466381
OS02G0830300	Conserved hypothetical protein.	89.0213	1.21023	0.345432	3.50353	0.000459137	0.0102077
OS02G0830801	Similar to binding.	57.189	1.92902	0.615028	3.13647	0.00170994	0.0250324
OS02G0831100	Conserved hypothetical protein.	805.374	-0.637234	0.175967	-3.62133	0.000293093	0.0075956
OS02G0832400	Similar to Callose synthase 1 catalytic subunit.	241.983	1.99548	0.481926	4.14064	3.46338e-05	0.00169614
OS03G0103100	Similar to Physical impedance induced protein.	17.8943	-4.41408	1.38571	-3.18542	0.00144543	0.0221351
OS03G0103200	Similar to Physical impedance induced protein.	594.603	-4.91743	1.47824	-3.32654	0.000879306	0.015863
OS03G0103800	Conserved hypothetical protein.	1426.02	0.525667	0.142074	3.69995	0.000215638	0.0060571
OS03G0107400	Prefoldin domain containing protein.	33.551	1.77467	0.541265	3.27874	0.0010427	0.0177923
OS03G0109300	Similar to Lysine decarboxylase-like protein.	113.159	2.72329	0.601207	4.5297	5.90663e-06	0.000444136
OS03G0109400	Similar to cDNA clone:J033091P14, full insert sequence.	307.535	0.840974	0.184817	4.55032	5.35643e-06	0.000412946
OS03G0110300	Conserved hypothetical protein.	698.599	-0.803279	0.227638	-3.52876	0.000417516	0.00957026
OS03G0111400	Heavy metal transport/detoxification protein domain containing protein.	144.086	-1.82979	0.530758	-3.44751	0.000565787	0.0117159
OS03G0111800	WD40/YVTN repeat-like domain containing protein.	165.473	0.959732	0.237838	4.03523	5.45499e-05	0.00229688
OS03G0112600	Similar to Plus-3 domain containing protein, expressed.	55.6856	1.5592	0.523311	2.9795	0.00288719	0.0353792
OS03G0113700	Similar to Heat shock 70 kDa protein, mitochondrial precursor.	1410.28	0.478557	0.122711	3.89987	9.62433e-05	0.00342639
OS03G0115200	Similar to Partner of Nob1; Pno1p; Yor145cp like KH domain containing protein, transcripts identified by EST.	419.717	0.507482	0.16423	3.09007	0.00200109	0.0278851
OS03G0115500	Similar to pyridoxine 5'-phosphate oxidase-related.	449.349	-0.726201	0.205105	-3.54063	0.000399168	0.00928479
OS03G0116300	Similar to catalytic/ hydrolase.	1588.29	-0.857829	0.210102	-4.08291	4.44753e-05	0.00200673
OS03G0122000	Serine/threonine protein kinase domain containing protein.	320.986	0.512525	0.170052	3.01392	0.00257892	0.0329782
OS03G0124500	Conserved hypothetical protein.	242.903	0.956607	0.251522	3.80327	0.0001428	0.00454562
OS03G0125100	Beta-carotene hydroxylase, Drought and oxidative stress resistance	108.317	-1.17409	0.360333	-3.25836	0.00112059	0.0185313
OS03G0125300	D111/G-patch domain containing protein.	935.799	0.903853	0.158101	5.71693	1.08463e-08	3.57627e-06
OS03G0125800	Cystathionine beta-synthase, core domain containing protein.	369.544	0.510996	0.153934	3.31957	0.000901553	0.0161207
OS03G0126800	Similar to CBL-interacting protein kinase 9.	226.82	0.935219	0.243541	3.84009	0.00012299	0.00409268
OS03G0126850	Conserved hypothetical protein.	6.36649	-6.15823	2.09898	-2.93391	0.00334721	0.0391153
OS03G0126900	Conserved hypothetical protein.	100.67	-1.31129	0.359077	-3.65185	0.000260358	0.00695523
OS03G0128200	Similar to predicted protein.	205.621	1.09965	0.313391	3.50888	0.000449994	0.0100776
OS03G0128400	Conserved hypothetical protein.	492.345	-0.575378	0.181855	-3.16393	0.00155653	0.023361
OS03G0128700	Calcium-dependent protein kinase, isoform 11 (EC 2.7.1.-) (CDPK 11).	339.062	0.869758	0.219884	3.95552	7.63677e-05	0.00288662
OS03G0128800	Conserved hypothetical protein.	2626.76	-0.578981	0.171595	-3.37412	0.000740511	0.0141324
OS03G0129200	Similar to predicted protein.	631.16	0.571031	0.193724	2.94766	0.00320189	0.0379342
OS03G0130300	Similar to Cp-thionin.	72.8292	4.66565	0.489537	9.53074	1.5616e-21	1.11561e-17
OS03G0131100	Octicosapeptide/Phox/Bem1p domain containing protein.	1439.7	0.527199	0.180535	2.92021	0.003498	0.0403711
OS03G0131200	Catalase, Hydrogen peroxide-induced leaf cell death	43178.4	-0.683479	0.175438	-3.89584	9.78577e-05	0.00346087
OS03G0131400	Polynucleotide adenylyltransferase region domain containing protein.	92.489	0.719436	0.251	2.86629	0.00415319	0.0451472
OS03G0133000	NAC transcription factor, Drought and salt stress tolerance, Modulation of ABA-mediated pathway	170.027	-3.16119	0.579564	-5.45443	4.91313e-08	1.08555e-05
OS03G0139400	Conserved hypothetical protein.	552.081	-0.65364	0.192177	-3.40125	0.000670795	0.0131773
OS03G0140200	Similar to Cytochrome P450 86A1 (EC 1.14.-.-) (CYPLXXXVI) (P450-dependent fatty acid omega-hydroxylase).	9.81001	4.77512	1.42355	3.35437	0.000795445	0.0148114
OS03G0140300	Conserved hypothetical protein.	21.088	2.43485	0.803877	3.02888	0.00245461	0.0318253
OS03G0140400	Cytochrome P450 protein CYP96B4, Growth regulation, Drought stress response	478.702	1.28207	0.31755	4.03736	5.40563e-05	0.00228508
OS03G0140700	Tetratricopeptide-like helical domain containing protein.	1075.1	-0.976168	0.183126	-5.33058	9.78987e-08	1.83657e-05
OS03G0145700	Hypothetical conserved gene.	142.239	0.642514	0.222302	2.89027	0.00384912	0.0429434
OS03G0146200	Conserved hypothetical protein.	183.825	1.54583	0.266895	5.79193	6.95827e-09	2.4855e-06
OS03G0147400	Putative citrate transporter, Citrate-metal hydrogen symport (CitMHS) family protein, Citrate transport and distribution during leaf development	14059.9	-0.898071	0.275607	-3.25853	0.00111992	0.0185313
OS03G0150600	Pi transporter, Pi homeostasis	328.523	-1.73019	0.489641	-3.5336	0.000409943	0.00943706
OS03G0151700	Similar to WD repeat protein (Fragment).	204.428	0.847985	0.233877	3.62578	0.000288092	0.00748586
OS03G0153900	Aromatic-ring hydroxylase family protein.	7.51596	-6.39857	1.60649	-3.98295	6.80656e-05	0.00269646
OS03G0159100	Similar to Protein kinase APK1B, chloroplast precursor (EC 2.7.1.-).	239.841	-0.6733	0.234514	-2.87104	0.00409123	0.0447599
OS03G0159600	Similar to Rab28 protein.	26.0905	-8.19276	1.54352	-5.30784	1.10932e-07	1.96672e-05
OS03G0159900	Hypothetical conserved gene.	547.476	-0.679516	0.171017	-3.97339	7.08559e-05	0.00275106
OS03G0161000	Conserved hypothetical protein.	507.009	0.458723	0.162837	2.81707	0.00484638	0.049928
OS03G0161200	Similar to Sulphate transporter.	2313.37	0.89869	0.169308	5.30802	1.10822e-07	1.96672e-05
OS03G0163100	Protein of unknown function DUF1012 family protein.	261.514	0.528532	0.185475	2.84961	0.00437734	0.0468139
OS03G0169900	Pathogenic type III effector avirulence factor Avr cleavage site domain containing protein.	801.401	-0.695058	0.146912	-4.73112	2.2328e-06	0.000202769
OS03G0170100	Conserved hypothetical protein.	11.1729	-2.94411	1.0268	-2.86727	0.00414024	0.0450882
OS03G0172000	Peptidase S59, nucleoporin family protein.	520.682	0.654225	0.212471	3.07912	0.00207612	0.028596
OS03G0178100	Similar to Copper-translocating P-type ATPase family protein, expressed.	1273.59	0.572887	0.160097	3.57837	0.000345741	0.00838478
OS03G0179000	Similar to Tubulin-tyrosine ligase family protein, expressed.	66.2987	1.40769	0.378378	3.72032	0.00019897	0.0057017
OS03G0179900	Similar to Avr9/Cf-9 rapidly elicited protein 44 (Fragment).	117.905	1.40219	0.374004	3.74912	0.000177458	0.00523869
OS03G0182800	Similar to Ethylene responsive element binding factor3 (OsERF3).	19.6579	-2.25882	0.701333	-3.22075	0.00127856	0.020172
OS03G0183800	Similar to Leucine-rich repeat transmembrane protein kinase 1 (Fragment).	257.092	-1.93305	0.569941	-3.39167	0.000694682	0.0135104
OS03G0187100	Hypothetical conserved gene.	453.785	0.674298	0.23062	2.92385	0.0034573	0.0400308
OS03G0187300	Similar to transducin family protein / WD-40 repeat family protein.	270.505	0.659451	0.221796	2.97324	0.00294679	0.0357619
OS03G0187600	GRAM domain containing protein.	785.123	-1.19219	0.23484	-5.0766	3.84243e-07	5.0522e-05
OS03G0188500	Glutelin family protein.	12.7175	-2.9478	1.002	-2.94191	0.0032619	0.0384313
OS03G0190300	Similar to protein binding protein.	145.938	-1.0653	0.327387	-3.25394	0.00113818	0.0186494
OS03G0190400	Hypothetical gene.	98.3923	-1.79883	0.410472	-4.38235	1.17405e-05	0.000722996
OS03G0194600	Protein of unknown function DUF568, DOMON-like domain containing protein.	61.3268	-1.76421	0.576581	-3.05978	0.00221497	0.0296833
OS03G0195300	Similar to Low affinity sulphate transporter 3.	164.683	0.758238	0.252377	3.00439	0.00266113	0.0333887
OS03G0196400	Similar to UPF0497 membrane protein 12.	154.472	-1.08327	0.223313	-4.8509	1.22901e-06	0.000130397
OS03G0197050	Non-protein coding transcript.	111.497	1.08846	0.361811	3.00837	0.00262655	0.0332108
OS03G0197175	Hypothetical gene.	132.52	-2.71033	0.425304	-6.3727	1.85724e-10	1.0758e-07
OS03G0197200	Similar to Sorbitol transporter.	758.409	-2.6222	0.385451	-6.80294	1.02507e-11	9.63474e-09
OS03G0197900	Protein of unknown function DUF623, plant domain containing protein.	114.909	-1.7262	0.405483	-4.25716	2.07042e-05	0.00112909
OS03G0203100	Nucleolar 27S pre-rRNA processing, Urb2/Npa2, C-terminal domain containing protein.	120.13	0.862894	0.280206	3.07949	0.00207352	0.028596
OS03G0205400	Similar to XPG I-region family protein, expressed.	158.976	0.856278	0.293145	2.92101	0.00348903	0.0403327
OS03G0209000	Similar to MFP1 attachment factor 1.	162.949	-0.854659	0.233191	-3.66505	0.000247288	0.0066645
OS03G0210600	Conserved hypothetical protein.	794.97	-0.556159	0.188789	-2.94593	0.00321981	0.0380833
OS03G0213600	Conserved hypothetical protein.	68.8327	1.8009	0.36169	4.97914	6.38668e-07	7.68985e-05
OS03G0215700	Myosin II heavy chain-like family protein.	46.5475	1.32662	0.427584	3.10259	0.00191836	0.02709
OS03G0218400	Similar to Hexose transporter.	4303.85	-0.540877	0.165985	-3.25859	0.00111967	0.0185313
OS03G0218500	Similar to 70kD heat shock protein.	336.046	1.36302	0.166695	8.17673	2.91658e-16	1.25016e-12
OS03G0223100	Cytochrome P450 family protein.	861.717	-0.685482	0.176686	-3.87966	0.000104605	0.00361012
OS03G0223200	Similar to Cinnamyl alcohol dehydrogenase.	10.6104	2.05004	0.724484	2.82965	0.00465982	0.0487405
OS03G0224300	HAD-superfamily hydrolase subfamily IIB protein.	327.36	-0.590256	0.195762	-3.01517	0.00256832	0.0328945
OS03G0225500	Nucleoporin, Common symbiosis signaling (SYM) pathway	280.907	0.864649	0.191137	4.52371	6.07644e-06	0.000446375
OS03G0240700	Similar to Erwinia induced protein 2.	763.795	-0.624388	0.164604	-3.79327	0.000148676	0.00466534
OS03G0241400	Hypothetical protein.	16.4108	7.43064	1.35809	5.47138	4.46541e-08	9.96902e-06
OS03G0244950	Heat shock protein DnaJ, N-terminal domain containing protein.	185.76	-1.01142	0.239533	-4.22249	2.41621e-05	0.00127862
OS03G0249100	Conserved hypothetical protein.	101.084	-1.3314	0.391828	-3.39792	0.000678999	0.0133029
OS03G0254000	NB-ARC domain containing protein.	94.9965	-0.721236	0.253454	-2.84562	0.00443247	0.0471376
OS03G0254250	Non-protein coding transcript.	1307.36	-0.714992	0.177287	-4.03296	5.50782e-05	0.00231458
OS03G0254900	Zinc finger, RING/FYVE/PHD-type domain containing protein.	1684.98	-0.326256	0.113329	-2.87883	0.00399148	0.0440955
OS03G0256400	Similar to Imidazole glycerol phosphate synthase hisHF, chloroplast precursor (IGP synthase) (ImGP synthase) (IGPS) [Includes: Glutamine amidotransferase (EC 2.4.2.-); Cyclase (EC 4.1.3.-)].	85.7409	0.865443	0.300392	2.88105	0.00396359	0.0439252
OS03G0263700	Similar to glycine-rich protein.	741.922	-0.880544	0.197294	-4.46312	8.07756e-06	0.00053685
OS03G0264400	Anthranilate synthase alpha 2 subunit.	395.712	0.505841	0.161365	3.13477	0.00171991	0.0251439
OS03G0265800	Protein of unknown function DUF2253, membrane domain containing protein.	133.467	-1.37308	0.384222	-3.57367	0.000352019	0.00845793
OS03G0266300	Class I low-molecular-weight heat shock protein 17.9.	267.975	0.936911	0.247628	3.78354	0.000154615	0.00479553
OS03G0267300	Similar to Fructose-1, 6-bisphosphatase, chloroplast precursor (EC 3.1.3.11) (D- fructose-1, 6-bisphosphate 1-phosphohydrolase) (FBPase).	12926.3	-0.320199	0.103171	-3.10359	0.0019119	0.0270825
OS03G0267600	Protein of unknown function DUF3527 domain containing protein.	207.551	0.593476	0.20033	2.9625	0.00305155	0.036778
OS03G0269100	Short chain alcohol dehydrogenase-like.	1422.51	-0.484927	0.139707	-3.47103	0.000518473	0.0110347
OS03G0269900	Protein of unknown function DUF604 family protein.	429.36	-1.20292	0.312153	-3.85363	0.00011638	0.00392179
OS03G0270200	Hypothetical conserved gene.	871.909	0.771312	0.214378	3.59791	0.00032079	0.00804138
OS03G0270500	Protein of unknown function DUF668 family protein.	182.231	-1.58958	0.317675	-5.00379	5.62138e-07	6.88442e-05
OS03G0270600	Cytochrome c domain domain containing protein.	36.2199	-1.38502	0.387419	-3.57499	0.00035024	0.00843129
OS03G0271200	Similar to Chloroplastic outer envelope membrane protein (OEP75) precursor (Outer membrane protein).	584.986	0.43649	0.14058	3.10492	0.00190327	0.0269782
OS03G0271400	Armadillo-like helical domain containing protein.	340.605	0.680867	0.179533	3.79243	0.000149182	0.00467438
OS03G0273800	HAD-superfamily hydrolase, subfamily IA, variant 3 domain containing protein.	2099.05	-0.734071	0.216062	-3.39749	0.00068006	0.0133106
OS03G0278900	ATPase, F0 complex, subunit B/B', bacterial and chloroplast family protein.	23278.3	-0.554622	0.186501	-2.97383	0.00294112	0.0357489
OS03G0279000	Similar to Histone H2B.1.	3376	-0.66131	0.175575	-3.76653	0.000165531	0.00498265
OS03G0279400	Similar to predicted protein.	97.4142	0.892727	0.236783	3.77023	0.000163095	0.00493295
OS03G0280400	Similar to plant-specific domain TIGR01589 family protein.	152.888	2.68052	0.499837	5.36278	8.195e-08	1.65694e-05
OS03G0286300	Similar to Phosphate/phosphoenolpyruvate translocator protein-like.	753.75	-0.744811	0.257507	-2.89239	0.00382321	0.0427545
OS03G0288000	Similar to Metallothionein.	52.8977	3.37665	0.952262	3.54592	0.000391241	0.00916401
OS03G0292100	Hypothetical conserved gene.	506.086	-0.774974	0.246076	-3.14933	0.00163645	0.024181
OS03G0292700	Similar to Protein kinase domain containing protein, expressed.	161.379	-1.44908	0.504966	-2.86965	0.00410926	0.0449106
OS03G0293850	Similar to Ribosomal protein S15 containing protein.	1185.08	0.834117	0.208551	3.99959	6.34531e-05	0.00255146
OS03G0295300	Protein of unknown function DUF3615 domain containing protein.	346.994	-0.859093	0.177228	-4.84739	1.25096e-06	0.000132071
OS03G0295800	Gamma interferon inducible lysosomal thiol reductase GILT family protein.	2467.52	-0.300706	0.104485	-2.87798	0.00400226	0.0441617
OS03G0296700	7TM GPCR, rhodopsin-like domain containing protein.	141.269	0.742966	0.227123	3.2712	0.0010709	0.0181149
OS03G0297600	Streptomyces cyclase/dehydrase family protein.	284.901	-1.59609	0.283123	-5.63743	1.7261e-08	5.11228e-06
OS03G0298700	Hypothetical conserved gene.	100.613	0.841831	0.249575	3.37306	0.000743387	0.014162
OS03G0299800	Protein of unknown function Cys-rich family protein.	208.394	-1.56222	0.44927	-3.47724	0.000506595	0.0108903
OS03G0300300	WD40 repeat-like domain containing protein.	36.936	1.42839	0.401844	3.5546	0.000378551	0.00896476
OS03G0302800	Similar to Long cell-linked locus protein.	12.3944	-2.7487	0.884021	-3.10932	0.00187518	0.0267391
OS03G0305200	Conserved hypothetical protein.	42.3303	-4.15819	0.795534	-5.22692	1.7236e-07	2.61987e-05
OS03G0306700	Conserved hypothetical protein.	35.5682	-2.31347	0.59462	-3.89067	9.99695e-05	0.00350977
OS03G0306800	Similar to CP12 (Fragment).	3566.05	-0.858982	0.151367	-5.67481	1.38839e-08	4.37589e-06
OS03G0307400	Six-bladed beta-propeller, TolB-like domain containing protein.	98.7181	-1.51437	0.370769	-4.0844	4.4191e-05	0.00200161
OS03G0308800	Tetratricopeptide-like helical domain containing protein.	3253.93	-0.906613	0.227945	-3.97733	6.96942e-05	0.00272074
OS03G0310800	Similar to Hypersensitive reaction associated Ca2+-binding protein.	3809.16	-0.90611	0.221205	-4.09625	4.19903e-05	0.00192705
OS03G0311000	Hypothetical protein.	58.7273	-1.3213	0.330313	-4.00015	6.33034e-05	0.00255022
OS03G0314100	DEAD-like helicase, N-terminal domain containing protein.	1250.93	0.46567	0.145265	3.20565	0.00134756	0.0210196
OS03G0319000	Similar to VQ motif family protein, expressed.	531.827	-1.04414	0.199048	-5.24565	1.5573e-07	2.50948e-05
OS03G0319300	Calmodulin, Ca<sup>2+</sup> sensor, Ca<sup>2+</sup> signalling, Thermotolerance	4042.17	-0.930712	0.242863	-3.83225	0.000126978	0.00416434
OS03G0327100	Similar to CUC1.	273.781	-1.15456	0.281734	-4.09804	4.16657e-05	0.00191626
OS03G0327600	Ricin B-related lectin domain containing protein.	117.828	1.43746	0.464207	3.09659	0.00195761	0.0274757
OS03G0331700	Similar to cDNA clone:002-120-A09, full insert sequence.	458.683	-1.37075	0.246099	-5.5699	2.54881e-08	6.42659e-06
OS03G0331900	Yos1-like domain containing protein.	402.122	-0.592437	0.152573	-3.88296	0.000103192	0.00358447
OS03G0333100	Protein of unknown function DUF663 domain containing protein.	204.928	0.774668	0.252194	3.07171	0.00212836	0.0290172
OS03G0336300	Peptidase M16, core domain containing protein.	404.409	0.611949	0.178135	3.43531	0.000591873	0.0120695
OS03G0339100	Similar to PRL1 protein.	620.002	0.414657	0.124223	3.338	0.000843825	0.0154107
OS03G0342900	Dormancyauxin associated family protein.	4111.13	0.606534	0.138645	4.37472	1.21589e-05	0.000744544
OS03G0343300	Small-subunit processome, Utp14 domain containing protein.	173.782	0.799397	0.200297	3.99106	6.57787e-05	0.00263017
OS03G0344100	Similar to ASF/SF2-like pre-mRNA splicing factor SRP32''.	771.226	0.400411	0.13223	3.02815	0.00246056	0.0318447
OS03G0345100	Similar to auxin response factor 75.	105.532	0.856999	0.269594	3.17885	0.00147859	0.0225065
OS03G0347200	Armadillo-type fold domain containing protein.	359.893	0.48233	0.148624	3.2453	0.00117327	0.019122
OS03G0348900	Similar to CHY zinc finger family protein, expressed.	11.4806	3.63057	1.17296	3.09522	0.00196665	0.0275846
OS03G0349000	Nucleoporin interacting component family protein.	496.562	0.524882	0.180233	2.91225	0.00358837	0.0410822
OS03G0350300	Similar to SAR DNA-binding protein-like protein.	411.32	0.819318	0.222495	3.68241	0.000231035	0.00643058
OS03G0352400	Similar to Nucleolar GTP-binding protein 2 (Autoantigen NGP-1).	1157.67	0.514692	0.13593	3.78644	0.00015282	0.00474674
OS03G0352450		72.1989	1.77293	0.539268	3.28766	0.00101023	0.0174749
OS03G0360300	Conserved hypothetical protein.	32.0183	1.72537	0.524621	3.28879	0.00100618	0.0174188
OS03G0360700	Similar to Protein-methionine-S-oxide reductase, PilB family.	1502.97	-0.614109	0.211818	-2.89923	0.00374076	0.0421293
OS03G0364400	Receptor-like cytoplasmic kinase, Leaf senescence, Salt stress response	2645.81	-0.535497	0.184268	-2.90607	0.00365999	0.0416353
OS03G0365250	Conserved hypothetical protein.	40.2205	1.13618	0.381936	2.97478	0.00293197	0.0356901
OS03G0370400	Protein of unknown function DUF679 family protein.	6.05092	5.99133	2.12535	2.81898	0.00481762	0.0497117
OS03G0375200	Hypothetical conserved gene.	451.171	-0.527472	0.176469	-2.98904	0.00279859	0.0345672
OS03G0382350	Hypothetical conserved gene.	689.131	0.517578	0.142174	3.64045	0.00027216	0.00720117
OS03G0383800	Similar to SAP domain containing protein, expressed.	2251.28	0.343018	0.111809	3.06789	0.00215573	0.029223
OS03G0385301	Conserved hypothetical protein.	413.922	-0.549875	0.164658	-3.3395	0.000839286	0.0153844
OS03G0387000	Similar to Aquarius.	450.209	0.41296	0.135053	3.05776	0.00223	0.0298258
OS03G0388500	Similar to Anther ethylene-upregulated protein ER1 (Fragment).	974.012	-0.747669	0.186107	-4.01742	5.88396e-05	0.0024439
OS03G0401100	Similar to Protein kinase domain containing protein, expressed.	4410.08	0.598839	0.205414	2.91527	0.00355378	0.0407515
OS03G0402400	Similar to Ribosome-associated protein p40-like.	210.329	0.751136	0.185675	4.04544	5.2225e-05	0.00222965
OS03G0402800	Tify domain containing protein.	750.215	-1.10268	0.278192	-3.96374	7.37835e-05	0.0028238
OS03G0403100	Similar to DNA-directed RNA polymerase subunit.	242.431	0.740964	0.240158	3.08533	0.00203329	0.0281645
OS03G0405500	Similar to PDI-like protein.	189.677	1.22184	0.400877	3.04792	0.00230433	0.0304855
OS03G0406200	Elongation factor 1 beta 2.	369.23	0.959219	0.180142	5.32479	1.01069e-07	1.85138e-05
OS03G0407050	Hypothetical protein.	154.804	0.984264	0.322049	3.05625	0.00224123	0.029872
OS03G0416500	6-phosphogluconolactonase domain containing protein.	107.293	1.20455	0.299931	4.01609	5.91723e-05	0.0024478
OS03G0419200	Conserved hypothetical protein.	295.351	-0.673161	0.17351	-3.87966	0.000104603	0.00361012
OS03G0424000	Similar to U-box domain containing protein.	302.884	0.619968	0.159605	3.88439	0.000102588	0.00356925
OS03G0424200	Serine/threonine protein kinase-related domain containing protein.	271.672	0.527195	0.158852	3.31878	0.000904101	0.0161207
OS03G0428800	Tetratricopeptide-like helical domain containing protein.	6292.18	-0.318272	0.102474	-3.10588	0.00189714	0.0269268
OS03G0429000	Proteinase inhibitor I25, cystatin domain containing protein.	695.069	-3.08752	0.953394	-3.23845	0.0012018	0.0194539
OS03G0431100	Conserved hypothetical protein.	805.357	-0.688263	0.164594	-4.18158	2.89486e-05	0.00149861
OS03G0435200	Pentatricopeptide repeat domain containing protein.	70.2009	1.66828	0.423404	3.94017	8.14241e-05	0.00306155
OS03G0437600	Similar to Hydrolase.	1249.38	-0.323541	0.114265	-2.83149	0.0046331	0.048532
OS03G0440900	Similar to LRR protein.	2624.11	-0.741539	0.213901	-3.46674	0.000526813	0.0111386
OS03G0454100	TMS membrane protein/tumour differentially expressed protein family protein.	754.757	-0.374833	0.124899	-3.00108	0.00269023	0.0335953
OS03G0554900	Hypothetical conserved gene.	639.8	0.623092	0.185185	3.36469	0.000766288	0.0144412
OS03G0554950	Hypothetical conserved gene.	45.9808	2.42383	0.576114	4.20721	2.58542e-05	0.00135811
OS03G0565500	Similar to Elongation factor G 1, mitochondrial precursor (mEF-G-1) (EFGM).	559.946	0.62551	0.153597	4.07242	4.65272e-05	0.00207596
OS03G0574900	Similar to Potassium transporter 1 (OsHAK1). Splice isoform 2.	1819.58	-1.17535	0.343593	-3.42076	0.000624459	0.0125548
OS03G0575700	Conserved hypothetical protein.	426.281	-0.804593	0.22934	-3.5083	0.000450987	0.0100788
OS03G0578200	Conserved hypothetical protein.	347.983	-0.592979	0.158468	-3.74195	0.000182601	0.00534633
OS03G0579000	Peptidase M50 domain containing protein.	1473.44	-0.737026	0.15512	-4.75132	2.02089e-06	0.000189134
OS03G0580200	Lipase, GDSL domain containing protein.	228.926	-1.74465	0.483964	-3.60492	0.000312244	0.00790085
OS03G0586500	Similar to chloroplast post-illumination chlorophyll fluorescence increase protein.	5038.72	-0.608404	0.166784	-3.64786	0.000264431	0.00703137
OS03G0586800	Similar to Lysyl-tRNA synthetase (EC 6.1.1.6) (Lysine--tRNA ligase) (LysRS).	369.547	0.571631	0.156825	3.64502	0.000267376	0.00710087
OS03G0594100	Cytochrome P450 family protein.	54.742	-1.66774	0.377455	-4.41839	9.94396e-06	0.000630529
OS03G0598200	Nop14-like protein family protein.	411.082	0.614768	0.166369	3.6952	0.000219713	0.00615383
OS03G0602600	PfkB family fructokinase, WLP2 paralog, Chloroplast biogenesis and plant growth, Protection of chloroplasts under heat stress	213.691	0.675929	0.223375	3.02599	0.0024782	0.0320238
OS03G0606600	Hypothetical conserved gene.	48.5698	1.04238	0.366115	2.84715	0.00441122	0.0470589
OS03G0607200	Gibberellin regulated protein family protein.	85.8504	1.87902	0.464253	4.04741	5.17878e-05	0.00222428
OS03G0619400	Chaperone, tailless complex polypeptide 1 domain containing protein.	406.367	0.556821	0.187008	2.97753	0.0029058	0.0354855
OS03G0625700	Subunit of the exocyst complex, Defense response	58.5243	1.67449	0.457034	3.66382	0.000248482	0.00668189
OS03G0639200	Similar to DIRP family protein, expressed.	98.5779	1.51926	0.520256	2.92021	0.00349792	0.0403711
OS03G0645250	Hypothetical protein.	146.498	0.614545	0.202482	3.03506	0.00240487	0.0314245
OS03G0646100	Similar to Plastid division protein ftsZ1 precursor.	49.4259	2.42944	0.425803	5.70556	1.15963e-08	3.76563e-06
OS03G0650200	Similar to Cytochrome P450 CYP92C5.	702.672	-1.81841	0.180599	-10.0688	7.59214e-24	8.13574e-20
OS03G0651900	Hypothetical gene.	354.307	-0.525363	0.152744	-3.43949	0.000582806	0.0119528
OS03G0656500	Node-expressed Cd transporter, Putative cation/calcium (Ca) exchanger, Cd accumulation in the grain	195.676	-0.629231	0.201126	-3.12854	0.00175678	0.0255263
OS03G0659450	Hypothetical protein.	20.7881	5.28891	1.2691	4.16745	3.08031e-05	0.0015681
OS03G0670700	Similar to Glycine-rich RNA-binding, abscisic acid-inducible protein.	6561.53	1.02436	0.286881	3.57069	0.000356041	0.00851638
OS03G0673400	Conserved hypothetical protein.	26.1402	-2.66094	0.681135	-3.90663	9.35923e-05	0.00337759
OS03G0673700	Similar to predicted protein.	179.497	-1.2435	0.243064	-5.11594	3.1218e-07	4.28887e-05
OS03G0682100	Similar to nitrate and chloride transporter.	101.642	-0.891569	0.272245	-3.27488	0.00105706	0.0179492
OS03G0683700	Conserved hypothetical protein.	91.2937	0.851237	0.266386	3.19551	0.00139585	0.0215532
OS03G0685500	CHCH domain containing protein.	2669.29	-0.614987	0.167102	-3.6803	0.000232957	0.0064589
OS03G0685700	Conserved hypothetical protein.	71.6851	2.11516	0.540098	3.91625	8.99376e-05	0.00328932
OS03G0688300	Calcium-dependent protein kinase, Positive regulator of drought stress tolerance and spikelet fertility	266.93	-0.625899	0.207418	-3.01757	0.00254811	0.0327797
OS03G0689100	Histidine acid phosphatase family protein.	1335.79	0.504315	0.169941	2.96759	0.00300148	0.0363228
OS03G0689900	Similar to predicted protein.	276.671	0.564633	0.166627	3.38861	0.000702489	0.0136251
OS03G0694900	Similar to Valyl-tRNA synthetase (EC 6.1.1.9) (Valine--tRNA ligase) (ValRS).	679.394	0.589613	0.192686	3.05997	0.00221358	0.0296833
OS03G0696000	Harpin-induced 1 domain containing protein.	176.612	-0.959683	0.265586	-3.61345	0.000302144	0.00774588
OS03G0698500	Similar to protein yippee-like.	930.774	-0.392469	0.115019	-3.41222	0.000644368	0.0128109
OS03G0699200	BRCT domain containing protein.	518.262	0.906288	0.178331	5.08205	3.73384e-07	4.9665e-05
OS03G0699600	Cyclin-like F-box domain containing protein.	814.534	-0.537625	0.124327	-4.3243	1.5302e-05	0.000883968
OS03G0700800	Similar to EIN2.	1386.28	0.453448	0.159831	2.83705	0.00455331	0.047954
OS03G0701000	Similar to HEAT repeat family protein, expressed.	654.633	0.626739	0.203449	3.08058	0.00206599	0.0285483
OS03G0701200	Similar to Sugar-starvation induced protein (Fragment).	54.2595	1.89122	0.43119	4.38606	1.15423e-05	0.000714957
OS03G0703900	SNARE associated Golgi protein domain containing protein.	177.84	-0.88831	0.308832	-2.87636	0.00402293	0.0442832
OS03G0708250	Conserved hypothetical protein.	142.622	-1.20561	0.240537	-5.01217	5.382e-07	6.66746e-05
OS03G0708400	Protein of unknown function DUF1295 family protein.	1805.81	-0.542711	0.13688	-3.96487	7.34375e-05	0.00281559
OS03G0709000	Membrane-associated, eicosanoid and glutathione metabolism (MAPEG) domain containing protein.	947.505	-0.650119	0.172579	-3.76707	0.000165173	0.00497888
OS03G0710600	Conserved hypothetical protein.	8444.42	-0.591688	0.158917	-3.72324	0.000196682	0.0056581
OS03G0710700	Similar to predicted protein.	87.3236	-1.10033	0.385336	-2.85551	0.00429681	0.0462543
OS03G0711150	Hypothetical protein.	245.001	1.41453	0.269398	5.25072	1.51506e-07	2.49137e-05
OS03G0712900	Pentatricopeptide repeat domain containing protein.	106.579	0.847648	0.295451	2.86899	0.00411779	0.044958
OS03G0716900	Hypothetical gene.	41.7544	-1.93299	0.537981	-3.59305	0.000326834	0.00810731
OS03G0717900	Similar to ABRH7 (Fragment).	17537.8	-0.571914	0.172614	-3.31326	0.000922149	0.0163447
OS03G0719800	Phytochrome A, Photoreceptor	604.544	0.785576	0.274572	2.86109	0.00422188	0.0457449
OS03G0721200	Armadillo-like helical domain containing protein.	765.799	0.88584	0.226678	3.90791	9.3097e-05	0.00337607
OS03G0723700	Conserved hypothetical protein.	38.7021	-2.74583	0.520874	-5.27158	1.35255e-07	2.28251e-05
OS03G0727100	Conserved hypothetical protein.	226.279	-0.513534	0.182344	-2.81629	0.00485813	0.0499854
OS03G0728800	Similar to RNA helicase (Fragment).	219.479	0.700217	0.202132	3.46415	0.000531914	0.0112205
OS03G0729300	Thioredoxin-like fold domain containing protein.	2427.56	-0.721903	0.109115	-6.616	3.69043e-11	2.63645e-08
OS03G0730800	Calcium-transporting ATPase 3, endoplasmic reticulum-type (EC 3.6.3.8).	262.015	0.707919	0.193557	3.65742	0.000254765	0.00681664
OS03G0737300	HAD-superfamily phosphatase, subfamily IIIC domain containing protein.	37.34	-3.32886	0.746784	-4.45759	8.28844e-06	0.000544901
OS03G0741100	Basic helix-loop-helix transcription factor, Drought tolerance	226.48	-1.8227	0.351096	-5.19146	2.08657e-07	3.00129e-05
OS03G0741600	Prenylated rab acceptor PRA1 family protein.	223.177	-0.823965	0.193164	-4.26562	1.99349e-05	0.00110399
OS03G0743200	Hypothetical conserved gene.	179.898	0.616964	0.191601	3.22005	0.0012817	0.0201981
OS03G0744675	Similar to WD-40 repeat family protein / beige-related.	26.0277	2.33221	0.669152	3.48533	0.000491537	0.0107059
OS03G0747600	Similar to Acetyltransferase, GNAT family protein, expressed.	467.2	0.628809	0.212803	2.95489	0.00312779	0.0373245
OS03G0750100	Similar to TPR Domain containing protein, expressed.	462.936	0.495584	0.173385	2.85829	0.00425926	0.0459871
OS03G0757000	UDP-glucuronosyl/UDP-glucosyltransferase domain containing protein.	653.798	-0.887359	0.197258	-4.49848	6.8441e-06	0.000480927
OS03G0758000	Similar to WRKY23 transcription factor (Fragment).	56.7212	-1.62718	0.438042	-3.71467	0.000203468	0.00581063
OS03G0762300	Similar to Peroxidase 51 precursor (EC 1.11.1.7) (Atperox P51) (ATP37).	110.24	0.981827	0.330668	2.96923	0.00298549	0.0361906
OS03G0764100	Zinc finger transcription factor ZF1.	353.622	-0.672224	0.161211	-4.16983	3.04833e-05	0.00155552
OS03G0772800	Cytochrome c oxidase, subunit VIa family protein.	741.423	-0.542225	0.14745	-3.67734	0.000235679	0.00650075
OS03G0775600	Similar to predicted protein.	533.373	0.596064	0.205921	2.89462	0.00379616	0.0425742
OS03G0776000	Glucose-6-phosphate isomerase, cytosolic A (EC 5.3.1.9) (GPI-A) (Phosphoglucose isomerase A) (PGI-A) (Phosphohexose isomerase A) (PHI- A).	1431.58	0.35122	0.107897	3.25514	0.00113336	0.0186048
OS03G0778100	Similar to Photosystem-1 F subunit.	16171.6	-0.76131	0.217868	-3.49437	0.000475188	0.0104668
OS03G0780400	Actin depolymerizing factor, Actin-binding protein, Abiotic stress response	3366.8	-0.377893	0.12864	-2.9376	0.00330758	0.0388003
OS03G0784600	Conserved hypothetical protein.	181.029	1.4933	0.483984	3.08543	0.0020326	0.0281645
OS03G0787200	IQ calmodulin-binding region domain containing protein.	51.3048	1.02876	0.354393	2.90288	0.00369746	0.0418837
OS03G0795800	Uncharacterised protein family UPF0005 domain containing protein.	769.767	-0.617551	0.176763	-3.49367	0.000476438	0.0104836
OS03G0800400	Protein of unknown function DUF1618 domain containing protein.	467.119	-0.76196	0.21078	-3.61495	0.000300404	0.007729
OS03G0800700	Similar to Thioredoxin H-type 5 (TRX-H-5).	904.322	-0.421788	0.125529	-3.36008	0.000779211	0.0146235
OS03G0802650	Hypothetical gene.	27.4416	-3.7106	0.616065	-6.02306	1.71149e-09	8.15123e-07
OS03G0802700	RH27 helicase (Fragment).	178.604	1.18887	0.216378	5.49441	3.92018e-08	8.93801e-06
OS03G0803800	Conserved hypothetical protein.	17.603	2.65159	0.904037	2.93305	0.00335647	0.0392021
OS03G0805600	Similar to pheophorbide a oxygenase.	3748.04	-0.588939	0.18691	-3.15093	0.00162753	0.0241059
OS03G0807400	Pentatricopeptide repeat domain containing protein.	559.646	0.586987	0.195022	3.00985	0.0026138	0.0331187
OS03G0812000	DNA topoisomerase, type IIA, subunit A or C-terminal domain containing protein.	167.231	0.742287	0.197422	3.75991	0.000169976	0.00505962
OS03G0816900	Conserved hypothetical protein.	36.7852	1.99064	0.617497	3.22372	0.00126538	0.0200489
OS03G0816950	Hypothetical protein.	766.054	0.988729	0.313733	3.1515	0.00162433	0.0240918
OS03G0818400	Similar to 40S ribosomal protein S23 (S12).	392.534	0.558452	0.191549	2.91546	0.0035517	0.0407495
OS03G0820500	Actin depolymerizing factor, Actin-binding protein, Abiotic stress response	137.871	1.6571	0.342127	4.84352	1.2756e-06	0.000134014
OS03G0822900	Protein of unknown function DUF659 domain containing protein.	392.368	0.619955	0.151155	4.10145	4.10564e-05	0.00189638
OS03G0824100	Pentatricopeptide repeat protein, Regulation of chloroplast development	533.004	0.818754	0.222694	3.67658	0.000236379	0.00650559
OS03G0826200	Conserved hypothetical protein.	2448.74	-0.917912	0.231608	-3.9632	7.39503e-05	0.00282514
OS03G0826600	Similar to Phospholipase (Fragment).	4808.52	-0.634913	0.129235	-4.91287	8.97542e-07	9.91552e-05
OS03G0831100	Armadillo-like helical domain containing protein.	152.5	0.818983	0.227745	3.59605	0.000323084	0.00805154
OS03G0831500	Similar to Phosphoribosylformylglycinamidine cyclo-ligase, chloroplast/mitochondrial precursor (EC 6.3.3.1) (AIRS) (Phosphoribosyl-aminoimidazole synthetase) (AIR synthase) (VUpur5).	101.715	0.893941	0.28948	3.08809	0.00201445	0.0280166
OS03G0833700	RNA 3'-terminal phosphate cyclase family protein.	415.199	0.432039	0.151309	2.85534	0.00429911	0.0462543
OS03G0834050	Haloacid dehalogenase-like APase, Low-Pi-responsive haloacid dehalogenase (HAD)-like hydrolase, Pi homeostasis	68.4635	-1.87331	0.621597	-3.01371	0.00258071	0.0329814
OS03G0838400	Ammonium transporter.	287.833	-4.89908	0.976667	-5.01612	5.27249e-07	6.56977e-05
OS03G0838500	Peptidase S8, subtilisin-related domain containing protein.	7.68114	-6.42984	1.67526	-3.83813	0.000123977	0.00410042
OS03G0838900	Mitochodrial transcription termination factor-related domain containing protein.	3764.35	-0.455831	0.151667	-3.00547	0.00265168	0.0333514
OS03G0839800	Protein of unknown function DUF688 domain containing protein.	41.3579	-2.36808	0.741186	-3.19499	0.00139834	0.021576
OS03G0840200	Six-bladed beta-propeller, TolB-like domain containing protein.	3047.84	-0.486492	0.161178	-3.01835	0.00254152	0.0327146
OS03G0843500	Similar to Sarcoplasmic reticulum protein (With alternative splicing).	1422.44	0.533518	0.145029	3.67869	0.000234434	0.00648258
OS03G0843600	Ion channel DMI1., Cation channen protein.	272.782	0.528113	0.18461	2.8607	0.00422711	0.0457784
OS03G0844000	Pentatricopeptide repeat domain containing protein.	102.831	0.777506	0.241383	3.22104	0.00127725	0.020172
OS03G0845000	Similar to Pirin-like protein.	1092.13	-0.861487	0.201619	-4.27286	1.92986e-05	0.00107991
OS03G0846400	Peptidase, trypsin-like serine and cysteine domain containing protein.	1114.2	0.543169	0.159314	3.40943	0.000650981	0.0129303
OS03G0854000	Butirosin biosynthesis, BtrG-like domain containing protein.	730.331	-0.836242	0.140814	-5.93862	2.87424e-09	1.25716e-06
OS03G0856500	Similar to Plastid-specific 30S ribosomal protein 1, chloroplast precursor (CS- S5) (CS5) (S22) (Ribosomal protein 1) (PSRP-1).	3447.19	0.780628	0.212761	3.66904	0.000243463	0.00660133
OS03G0858800	Multi antimicrobial extrusion protein MatE family protein.	27.4178	2.15949	0.713668	3.02591	0.00247889	0.0320238
OS03G0862100	Conserved hypothetical protein.	2234.43	0.466177	0.113619	4.103	4.07835e-05	0.00189032
OS04G0107900	Similar to Heat shock protein 82.	49.0685	2.2635	0.479667	4.71889	2.37136e-06	0.000210884
OS04G0108101	Hypothetical protein.	15.8673	3.0359	0.734548	4.13302	3.58023e-05	0.00172044
OS04G0110400	Similar to H0201G08.9 protein.	60.2471	-0.887668	0.297943	-2.97932	0.00288887	0.0353796
OS04G0118500	Peptidyl-prolyl cis-trans isomerase 1 (EC 5.2.1.8) (Rotamase Pin1) (PPIase Pin1) (DlPar13).	441.173	-0.423296	0.146002	-2.89924	0.00374066	0.0421293
OS04G0151800	Argonaute and Dicer protein, PAZ domain containing protein.	421.132	0.634433	0.173235	3.66227	0.000249994	0.00670573
OS04G0171800	Similar to Cytochrome P450 79A1 (EC 1.14.13.41) (Tyrosine N-monooxygenase) (Cytochrome P450Tyr).	171.803	1.52263	0.299097	5.09077	3.56606e-07	4.80678e-05
OS04G0182650	Similar to predicted protein.	156.865	0.98622	0.291737	3.38051	0.000723515	0.0138928
OS04G0183500	Similar to OSIGBa0140C02.6 protein.	40.814	1.37068	0.383058	3.57825	0.000345897	0.00838478
OS04G0186400	Pi transporter, Pi homeostasis, Embryo development, Seed germination	1469.43	-0.653772	0.120246	-5.43693	5.42065e-08	1.17349e-05
OS04G0186800	Similar to OSIGBa0113D21.1 protein.	20.6646	-3.72191	1.03213	-3.60604	0.0003109	0.00789352
OS04G0188433	Similar to OSIGBa0102N07.2 protein.	2745.2	2.30786	0.249852	9.2369	2.53737e-20	1.35952e-16
OS04G0202500	Lectin receptor kinase 3, Brown planthopper (BPH) resistance	145.46	-1.84268	0.514954	-3.57833	0.000345794	0.00838478
OS04G0206500	UDP-glucuronosyl/UDP-glucosyltransferase family protein.	83.0995	-1.98264	0.337253	-5.87879	4.13281e-09	1.67122e-06
OS04G0218600	Conserved hypothetical protein.	173.173	1.76863	0.434608	4.06949	4.71163e-05	0.00209067
OS04G0219000	Similar to cDNA, clone: J075169H23, full insert sequence.	215.884	0.697032	0.221393	3.1484	0.00164169	0.0242167
OS04G0233400	Similar to Arabidopsis thaliana (Fragment).	418.15	1.20934	0.226347	5.34285	9.14958e-08	1.77423e-05
OS04G0252200	Similar to CPSF160; nucleic acid binding.	699.652	0.570902	0.201327	2.8357	0.00457257	0.0480818
OS04G0253000	Similar to Histone H1.	35394	-0.750497	0.190934	-3.93066	8.47136e-05	0.00314659
OS04G0270200	Uncharacterised protein family UPF0172 domain containing protein.	527.26	-0.794247	0.260076	-3.05391	0.00225881	0.0299943
OS04G0272700	Hypothetical gene.	373.38	0.643711	0.1894	3.39869	0.000677091	0.0132888
OS04G0278200	Hypothetical conserved gene.	106.613	0.709004	0.24852	2.8529	0.00433221	0.0465169
OS04G0287400	WRKY transcription factor, Positive regulator in defense response, Negative regulator in GA signaling	1224.34	-1.0513	0.206323	-5.09541	3.47993e-07	4.72038e-05
OS04G0301700	Glycosyl transferase, family 14 protein.	595.249	-0.72508	0.192209	-3.77235	0.000161714	0.00491094
OS04G0306800	RNA recognition motif, RNP-1 domain containing protein.	844.071	0.532332	0.184686	2.88237	0.00394696	0.043807
OS04G0307500	Similar to OSIGBa0113B06.2 protein.	150.125	-1.60333	0.354442	-4.52353	6.08163e-06	0.000446375
OS04G0310400	Similar to H0211A12.15 protein.	104.478	-1.2224	0.409936	-2.98194	0.00286428	0.035179
OS04G0323800	Hypothetical protein.	275.534	0.670293	0.207599	3.22879	0.00124317	0.019845
OS04G0337201	Similar to OSIGBa0137O04.8 protein.	196.022	1.21261	0.376143	3.22379	0.00126506	0.0200489
OS04G0345100	Hypothetical gene.	86.6936	-1.07865	0.308401	-3.49754	0.000469567	0.0103857
OS04G0346800	Similar to OSIGBa0111I14.3 protein.	99.5706	-0.860691	0.297736	-2.89079	0.0038428	0.0428952
OS04G0349500	Similar to 40S ribosomal protein S8.	1735.84	0.499703	0.15249	3.27696	0.00104933	0.0178881
OS04G0349700	Leucine-rich repeat, typical subtype containing protein.	1519.77	-1.18209	0.243379	-4.857	1.19177e-06	0.000127075
OS04G0369000	PapD-like domain containing protein.	187.836	-4.01987	0.646794	-6.21507	5.13009e-10	2.7487e-07
OS04G0369066	Similar to H0607F01.7 protein.	81.5029	-3.28788	0.690843	-4.75922	1.94341e-06	0.000185116
OS04G0373400	Similar to MATE efflux family protein, expressed.	316.908	-0.809579	0.227945	-3.55164	0.000382843	0.0090292
OS04G0379900	Similar to Acyl-[acyl-carrier-protein] desaturase, chloroplast precursor (EC 1.14.19.2) (Stearoyl-ACP desaturase).	1318.77	0.719799	0.231637	3.10745	0.00188711	0.0268378
OS04G0381000	Similar to DRP3A (DYNAMIN-RELATED PROTEIN 3A); GTP binding / GTPase/ phosphoinositide binding.	184.839	0.546468	0.190135	2.87411	0.00405172	0.0444838
OS04G0391000	Similar to OSIGBa0132D06.6 protein.	6.20526	4.09751	1.43449	2.85642	0.00428445	0.0462
OS04G0395600	Auxin receptor, Flag leaf inclination, Primary root growth, Crown root initiation, Seed development, Tillering	421.063	0.646598	0.217108	2.97823	0.00289914	0.0354244
OS04G0400000	Similar to OSIGBa0113L04.2 protein.	39.1841	3.45152	0.769243	4.4869	7.22659e-06	0.000501231
OS04G0401700	Potassium transporter, Potassium mediated growth, Salt tolerance	236.578	-1.73908	0.479598	-3.62612	0.000287715	0.00748586
OS04G0403701	Similar to protein phosphatase 2C containing protein.	2412.43	0.471439	0.154242	3.05649	0.00223948	0.0298671
OS04G0403900	Similar to H0502B11.1 protein.	6509	-0.611618	0.11676	-5.23826	1.62098e-07	2.58317e-05
OS04G0412300	Similar to H0717B12.10 protein.	156.822	-0.741713	0.250906	-2.95614	0.00311514	0.0372565
OS04G0416000	Protein of unknown function DUF1279 domain containing protein.	2855.19	-0.579275	0.125313	-4.62264	3.78894e-06	0.000307593
OS04G0417600	Similar to OSIGBa0092M08.12 protein.	47.6665	-1.17305	0.407404	-2.87934	0.00398511	0.0440622
OS04G0418500	Similar to photoperiod responsive protein.	247.811	-1.24014	0.284256	-4.36275	1.28436e-05	0.000764621
OS04G0419600	Histone H3.	402.241	-0.815188	0.214312	-3.80374	0.000142529	0.00454562
OS04G0429600	Putative cellulose synthase-like protein H3.	363.541	-1.57236	0.487904	-3.22268	0.00126997	0.020102
OS04G0430600	Similar to OSIGBa0160I14.1 protein.	288.793	-2.25487	0.459127	-4.9112	9.05211e-07	9.94897e-05
OS04G0432250	Conserved hypothetical protein.	26.0487	1.89806	0.607249	3.12567	0.001774	0.0257068
OS04G0435200	Hypothetical protein.	29.0235	-1.85133	0.463864	-3.9911	6.57687e-05	0.00263017
OS04G0435500	Glutathione S-transferase, C-terminal-like domain containing protein.	314.25	-0.812859	0.244275	-3.32764	0.000875844	0.0158139
OS04G0439100	Similar to H0525C06.4 protein.	2176.34	1.11844	0.360483	3.10261	0.00191824	0.02709
OS04G0439900	Similar to Translocon Tic40 precursor.	1820.35	0.434741	0.118495	3.66886	0.000243638	0.00660133
OS04G0447700	Similar to Polyketide reductase.	287.556	-2.06471	0.468164	-4.41023	1.03262e-05	0.000652835
OS04G0449400	Similar to H0818E04.11 protein.	537.588	-0.586188	0.200102	-2.92945	0.00339562	0.0394872
OS04G0449500	Similar to H0818E04.12 protein.	180.312	-1.67898	0.428593	-3.91743	8.94985e-05	0.00327886
OS04G0449900	Similar to RNA Binding Protein 47.	4152.03	0.758862	0.229766	3.30275	0.000957406	0.0167777
OS04G0450000	Zinc finger, FYVE/PHD-type domain containing protein.	15.9848	-3.95728	1.21986	-3.24404	0.00117845	0.019192
OS04G0450900	Protein kinase PKN/PRK1, effector domain containing protein.	43.9068	-2.17155	0.599965	-3.61946	0.000295219	0.00762305
OS04G0452000	Similar to H0815C01.7 protein.	1032.9	-1.01561	0.291273	-3.4868	0.000488845	0.0106581
OS04G0453400	Similar to H0505F09.6 protein.	182.478	-0.654329	0.21702	-3.01506	0.00256931	0.0328945
OS04G0457800	A member of the somatic embryogenesis receptor kinases (SERKs) family, Positive regulation of somatic embryogenesis, Defense response, Regulation of plant growth, Brassinosteroid (BR) signaling	1304.39	-0.712155	0.22072	-3.22651	0.00125311	0.0199382
OS04G0458300	Similar to OSIGBa0097P08.2 protein.	92.0396	-2.1936	0.534293	-4.10561	4.03241e-05	0.00187468
OS04G0460350	Similar to predicted protein.	223.546	-0.924443	0.236736	-3.90495	9.42463e-05	0.00338734
OS04G0462300	Conserved hypothetical protein.	385.288	-1.1276	0.399545	-2.82221	0.00476933	0.0494037
OS04G0462600	Dynein light chain, type 1 family protein.	122.829	-2.01685	0.450203	-4.47988	7.46842e-06	0.000509755
OS04G0462800	Hypothetical conserved gene.	27.1702	-2.26289	0.530887	-4.26247	2.02176e-05	0.00111389
OS04G0463500	Similar to Anthranilate synthase beta chain.	442.125	-0.744938	0.234522	-3.17641	0.0014911	0.0226487
OS04G0463800	Pentatricopeptide repeat domain containing protein.	48.315	1.10683	0.359896	3.07542	0.00210204	0.0287976
OS04G0464500	SEP domain containing protein.	942.179	-0.444327	0.132045	-3.36497	0.000765509	0.0144412
OS04G0464800	Similar to OSIGBa0130P02.2 protein.	468.316	0.544206	0.182153	2.98763	0.00281148	0.0346297
OS04G0467550	Non-protein coding transcript.	11.8111	-6.06821	1.85614	-3.26926	0.00107829	0.0181638
OS04G0474900	Similar to Cyanogenic beta-glucosidase precursor (EC 3.2.1.21) (Linamarase) (Fragment).	121.102	0.885321	0.277719	3.18784	0.00143342	0.0220065
OS04G0477000	BTB/POZ fold domain containing protein.	500.089	-0.658629	0.164241	-4.01014	6.06815e-05	0.00247679
OS04G0478000	Protein of unknown function DUF3778 domain containing protein.	1267.17	0.496827	0.165352	3.00466	0.00265878	0.0333887
OS04G0481300	Methyltransferase type 11 domain containing protein.	306.758	-0.789007	0.255147	-3.09237	0.00198568	0.0277294
OS04G0482000	Similar to Peptide methionine sulfoxide reductase.	1554.56	-0.778078	0.127404	-6.10716	1.0142e-09	5.15425e-07
OS04G0482900	Similar to H0525D09.12 protein.	1606.96	-0.410146	0.144095	-2.84636	0.00442221	0.0471058
OS04G0483400	Similar to H0805A05.2 protein.	119.19	0.713735	0.247702	2.88143	0.00395879	0.0439155
OS04G0483600	Kelch-type beta propeller domain containing protein.	279.083	0.804095	0.176831	4.54726	5.43496e-06	0.000414786
OS04G0487200	Serine/threonine protein kinase domain containing protein.	983.631	-0.789277	0.183689	-4.29681	1.73277e-05	0.000990311
OS04G0488000	Similar to PITSLRE serine/threonine-protein kinase CDC2L1 (EC 2.7.1.37) (Galactosyltransferase associated protein kinase p58/GTA) (Cell division cycle 2-like protein kinase 1).	1403.43	0.433861	0.150963	2.87396	0.00405365	0.0444838
OS04G0492300	Similar to DNA-directed RNA polymerase II largest chain.	256.776	1.15295	0.227733	5.06274	4.13274e-07	5.36805e-05
OS04G0492800	Similar to H0425E08.6 protein.	58.2748	-1.45544	0.454819	-3.20004	0.00137409	0.0212785
OS04G0499300	MIF4-like, type 1/2/3 domain containing protein.	1087.19	0.433203	0.132847	3.26091	0.00111057	0.0184796
OS04G0500700	Similar to Hydroxyanthranilate hydroxycinnamoyltransferase 3.	1245.01	-0.696707	0.215786	-3.22869	0.00124357	0.019845
OS04G0501600	AT hook, DNA-binding, conserved site domain containing protein.	1103.36	0.391064	0.116032	3.37032	0.000750815	0.0142402
OS04G0501700	Spc97/Spc98 family protein.	180.826	0.791705	0.23031	3.43757	0.000586968	0.0120044
OS04G0502800	Similar to Nodulin-like protein.	1429.94	-0.547498	0.138362	-3.957	7.58977e-05	0.00287713
OS04G0503500	Leucine-rich repeat, cysteine-containing subtype containing protein.	1615.01	0.943413	0.326779	2.88701	0.00388926	0.0432644
OS04G0504700	Conserved hypothetical protein.	2242.94	-0.48096	0.131152	-3.66721	0.000245215	0.00662289
OS04G0505700	Leucine-rich repeat, cysteine-containing subtype containing protein.	306.537	-0.619191	0.155562	-3.98035	6.8815e-05	0.00270539
OS04G0507500	Armadillo-like helical domain containing protein.	291.173	0.836669	0.223589	3.74199	0.000182566	0.00534633
OS04G0508300	Glutaredoxin.	2595.77	-0.755824	0.209468	-3.6083	0.000308214	0.00784519
OS04G0509300	Rnase III family protein, Shoot apical meristem (SAM) formation and maintenance	574.913	0.763141	0.209584	3.64121	0.000271356	0.00718876
OS04G0509400	RmlC-like jelly roll fold domain containing protein.	595.744	-1.12955	0.255553	-4.42004	9.86837e-06	0.000629461
OS04G0513900	Glycoside hydrolase, family 1 protein.	89.3511	-1.81207	0.618304	-2.93072	0.00338182	0.0393519
OS04G0514400	Peptidoglycan binding-like domain containing protein.	1543.82	-0.651938	0.172177	-3.78644	0.00015282	0.00474674
OS04G0514600	Similar to NBS-LRR type disease resistance protein O2 (Fragment).	65.8899	-2.35137	0.498907	-4.71305	2.44039e-06	0.000216126
OS04G0515300	Ribosomal protein L14 domain containing protein.	1183.19	0.31272	0.108544	2.88103	0.00396376	0.0439252
OS04G0515900	Similar to NAM / CUC2-like protein.	14.9111	2.13999	0.68891	3.10635	0.00189415	0.0269161
OS04G0517500	Similar to Phosphoenolpyruvate carboxylase kinase.	24.1856	1.70264	0.526754	3.23233	0.00122785	0.019665
OS04G0521100	Major intrinsic protein family protein.	69.3715	5.81263	1.45691	3.9897	6.61568e-05	0.00263545
OS04G0526800	GRAM domain containing protein.	62.7169	1.66909	0.465932	3.58225	0.000340647	0.00832469
OS04G0529800	Sugar/inositol transporter domain containing protein.	192.201	-1.5673	0.494638	-3.16857	0.0015319	0.0231047
OS04G0531400	Similar to Lectin-like receptor kinase 7;2.	181.348	-1.36349	0.405937	-3.35888	0.000782602	0.0146359
OS04G0531500	Concanavalin A-like lectin/glucanase domain containing protein.	246.619	-1.52213	0.371884	-4.09302	4.25792e-05	0.00194161
OS04G0532400	Similar to OSIGBa0125M19.13 protein.	2149.11	-0.523036	0.144365	-3.62301	0.000291194	0.00755554
OS04G0533500	Cytochrome b561 family protein.	927.653	-1.10118	0.167924	-6.55759	5.46838e-11	3.66245e-08
OS04G0535600	Similar to Beta-fructofuranosidase 1 precursor (EC 3.2.1.26) (Sucrose 1) (Invertase 1).	78.5725	0.999946	0.277171	3.60768	0.000308945	0.00785445
OS04G0537100	Similar to Auxin-induced protein X15.	805.841	-0.988346	0.142028	-6.95882	3.43141e-12	3.87063e-09
OS04G0540500	Hypothetical protein.	581.716	1.18084	0.262949	4.49077	7.0967e-06	0.000494897
OS04G0548400	Protein kinase, core domain containing protein.	112.271	-1.00604	0.293261	-3.43052	0.000602423	0.0122264
OS04G0550200	Pathogenesis-related transcriptional factor and ERF domain containing protein.	128.011	-3.03984	0.74012	-4.10722	4.00448e-05	0.00187389
OS04G0551800	Similar to T-complex protein 1, alpha subunit (TCP-1-alpha) (CCT-alpha).	479.482	0.620981	0.152863	4.06233	4.8585e-05	0.00213827
OS04G0555600	Similar to WD-40 repeat family protein / beige-related.	67.6794	1.97015	0.59543	3.30878	0.000937043	0.0164883
OS04G0556000	Heavy metal P-type ATPase, Xylem loading of copper	40.8504	2.34799	0.730496	3.21424	0.00130791	0.0205356
OS04G0556300	Glutathione peroxidase.	5063.81	-1.07218	0.205332	-5.22166	1.77329e-07	2.67642e-05
OS04G0556550	Conserved hypothetical protein.	69.683	1.34917	0.363218	3.71449	0.000203611	0.00581063
OS04G0558400	RmlC-like jelly roll fold domain containing protein.	1071.98	0.525863	0.123473	4.25895	2.05394e-05	0.00112296
OS04G0559700	Aquaporin, Plasma membrane intrinsic protein, CO<sub>2</sub> diffusion-associated photosynthesis, Phloem sucrose transport	8900.77	0.343706	0.109526	3.13813	0.00170028	0.0249273
OS04G0559750	Hypothetical protein.	5.44518	5.84103	1.59127	3.67068	0.00024191	0.0065962
OS04G0561600	Protein of unknown function DUF1014 family protein.	347.648	-0.634356	0.222879	-2.84619	0.00442463	0.0471081
OS04G0563000	Similar to H0211B05.12 protein.	131.713	1.54459	0.305716	5.05237	4.36364e-07	5.56539e-05
OS04G0565400	cis-Zeatin-O-glucosyltransferase, Catalyze O-glucosylation of cZ and cZ-riboside	1107.01	-0.58238	0.118165	-4.92854	8.2846e-07	9.44444e-05
OS04G0567700	ORMDL family protein.	653.227	-0.585307	0.15098	-3.87671	0.000105877	0.00363065
OS04G0572800	Similar to OSIGBa0147H17.4 protein.	41.7814	-1.41877	0.484825	-2.92635	0.00342963	0.0397963
OS04G0573300	Similar to OSIGBa0147H17.8 protein.	18.4674	7.60139	1.36726	5.55959	2.70414e-08	6.73898e-06
OS04G0580300	GRAS transcription factor domain containing protein.	611.525	-0.582609	0.136058	-4.28207	1.85159e-05	0.0010443
OS04G0581000	Similar to Flavanone 3-hydroxylase (Fragment).	20.3738	-3.53776	0.867199	-4.07952	4.51279e-05	0.00203189
OS04G0586500	Malectin-like carbohydrate-binding domain domain containing protein.	193.099	-1.87245	0.467488	-4.00534	6.19296e-05	0.00251378
OS04G0588700	ABC transporter-like domain containing protein.	29.2238	2.40041	0.719139	3.33789	0.000844167	0.0154107
OS04G0589400	Conserved hypothetical protein.	272.478	-2.17753	0.375427	-5.80016	6.62532e-09	2.44605e-06
OS04G0589500	Conserved hypothetical protein.	822.749	-0.491975	0.144905	-3.39516	0.000685893	0.0134002
OS04G0594400	Aldo/keto reductase domain containing protein.	82.7263	-2.35158	0.647171	-3.63363	0.00027946	0.00730412
OS04G0597501	Similar to OSJNba0093F12.10 protein.	77.6687	-1.42015	0.301399	-4.71185	2.45475e-06	0.000216503
OS04G0599000	Similar to WAK53a - OsWAK receptor-like protein kinase.	365.322	-0.686116	0.231463	-2.96425	0.00303417	0.0366151
OS04G0605100	WRKY transcription factor 68.	435.977	-1.22768	0.274178	-4.47769	7.54562e-06	0.000511765
OS04G0605300	Leucine-rich repeat, typical subtype containing protein.	763.832	-1.36263	0.331305	-4.1129	3.90714e-05	0.00184039
OS04G0605500	P-type IIB Ca(2+) ATPase, Stress tolerance	992.317	0.476875	0.135038	3.53141	0.000413354	0.00950536
OS04G0609900	Similar to H0702G05.11 protein.	438.73	0.664961	0.214407	3.10139	0.00192611	0.0271404
OS04G0611400	Similar to Vacuolar sorting receptor 7 precursor (AtVSR7) (Epidermal growth factor receptor-like protein 3) (AtELP3) (BP80-like protein f) (AtBP80f).	92.499	-2.78035	0.672933	-4.13169	3.60105e-05	0.00172657
OS04G0612500	Similar to 36.4 kDa proline-rich protein.	478.185	-2.8623	0.822284	-3.48092	0.000499703	0.0108397
OS04G0612600	Similar to Coatomer-like protein, epsilon subunit.	1090.39	-0.685057	0.242811	-2.82136	0.00478208	0.049488
OS04G0614650	Similar to OSIGBa0126B18.8 protein.	127.815	1.79305	0.411577	4.35653	1.32139e-05	0.000780168
OS04G0620600	Similar to NOI protein.	15.5913	2.00288	0.652787	3.0682	0.0021535	0.0292113
OS04G0620700	Nucleolin-like protein, Salt stress response	737.47	0.449061	0.125389	3.58133	0.000341849	0.00832559
OS04G0620950	Hypothetical conserved gene.	291.414	0.572951	0.20032	2.86018	0.00423403	0.0457961
OS04G0621500	Disease resistance protein domain containing protein.	120.029	0.812269	0.255433	3.17996	0.00147294	0.0224364
OS04G0623600	Similar to Peroxisomal (S)-2-hydroxy-acid oxidase GLO2.	372.038	0.649588	0.195639	3.32034	0.000899075	0.0161112
OS04G0628100	Similar to Polyubiquitin.	3431.1	-0.614088	0.211154	-2.90825	0.00363456	0.0413899
OS04G0631100	Similar to H0105C05.5 protein.	285.236	-1.01926	0.254964	-3.99766	6.39728e-05	0.00256754
OS04G0632600	Bulb-type lectin domain domain containing protein.	425.929	-1.11946	0.309226	-3.6202	0.000294379	0.00761053
OS04G0634700	Diacylglycerol kinase, Root growth and development, Disease resistance responses	231.74	-1.32671	0.409527	-3.23963	0.00119685	0.0194177
OS04G0635100	Similar to H0315F07.12 protein.	37.3819	2.47825	0.538245	4.60432	4.13823e-06	0.000330935
OS04G0635450	Non-protein coding transcript.	113.968	2.61694	0.454586	5.75675	8.57497e-09	2.91712e-06
OS04G0635500	Similar to Wound induced protein (Fragment).	190.215	1.50814	0.290286	5.19536	2.04319e-07	2.95876e-05
OS04G0637000	TGA-type bZIP Transcription Factor, Regulation of diterpenoid phytoalexin production, Defense response	418.316	0.644394	0.223066	2.8888	0.00386709	0.0430767
OS04G0641000	Similar to DNA-directed RNA polymerase.	221.75	0.601425	0.20878	2.88066	0.00396847	0.0439546
OS04G0644675	Similar to H0413E07.9 protein.	115.905	0.795198	0.247786	3.20921	0.00133102	0.0208223
OS04G0644700	Coatomer, epsilon subunit domain containing protein.	52.5112	-2.28149	0.656084	-3.47743	0.000506243	0.0108903
OS04G0650000	Similar to Oryzain alpha chain precursor (EC 3.4.22.-).	6051.58	-0.760426	0.218606	-3.47852	0.000504196	0.0108821
OS04G0650300	Similar to H0212B02.9 protein.	80.0886	-1.04948	0.31687	-3.31202	0.000926241	0.0163713
OS04G0650700	Similar to OSIGBa0113E10.3 protein.	15699	-0.528122	0.147212	-3.5875	0.000333858	0.00822441
OS04G0650800	Similar to Phosphoglycerate dehydrogenase.	827.175	0.723776	0.197126	3.67165	0.000240993	0.00658796
OS04G0655300	Protein kinase, core domain containing protein.	431.15	-1.30336	0.353678	-3.68517	0.000228546	0.00636956
OS04G0668800	Putative thiol-disulphide oxidoreductase DCC family protein.	1871.03	-0.782635	0.263078	-2.97492	0.00293067	0.0356901
OS04G0669800	Methylthioribose kinase (EC 2.7.1.100).	1630.53	-0.349839	0.118976	-2.94042	0.00327763	0.0385122
OS04G0669900	Similar to H0818H01.11 protein.	1480.82	-0.835924	0.130912	-6.38539	1.70961e-10	1.01779e-07
OS04G0670000	Reticulon family protein.	287.438	-0.748107	0.229513	-3.25954	0.00111592	0.0185313
OS04G0670700	Similar to H0624F09.4 protein.	325.681	-0.779295	0.229608	-3.39402	0.000688749	0.0134438
OS04G0671100	Similar to H0624F09.8 protein.	450.68	-0.594123	0.171254	-3.46926	0.000521897	0.0110745
OS04G0671200	Polyamine oxidase, Seed germination	611.326	-0.715955	0.145884	-4.90769	9.21557e-07	0.000100769
OS04G0671300	Polyamine oxidase, Seed germination	1622.68	0.68694	0.202473	3.39274	0.000691962	0.0134697
OS04G0671900	Transcription factor, Regulator for phosphate homeostasis	94.786	0.903151	0.272423	3.31524	0.000915629	0.0162819
OS04G0675101	ATPase-like, ATP-binding domain domain containing protein.	94.7748	2.64266	0.63563	4.15754	3.21686e-05	0.00160708
OS04G0675200	Similar to H0103C06.6 protein.	360.55	1.32247	0.392049	3.37324	0.000742899	0.014162
OS04G0676100	Similar to Thioredoxin X, chloroplast precursor.	3007.38	-0.525924	0.179411	-2.9314	0.00337442	0.0393378
OS04G0677033	Similar to H0402C08.3 protein.	99.7694	-0.652609	0.230332	-2.83334	0.00460642	0.0482998
OS04G0679900	Tetraspanin domain containing protein.	873.719	-0.565634	0.147463	-3.83577	0.000125172	0.00412086
OS04G0682900	Similar to H0124B04.17 protein.	322.449	0.478142	0.164815	2.90108	0.00371883	0.0419705
OS04G0683700	4-coumarate-Co-A ligase (4CL) like protein, Adenosine monophosphate binding protein, Regulation of rice blast resistance, floret development, and lignin biosynthesis	23522.7	-0.540456	0.15748	-3.4319	0.000599366	0.0121759
OS04G0684500	Pentatricopeptide repeat protein, Chloroplast development under cold stress	1054.36	0.53763	0.132549	4.05609	4.99016e-05	0.0021575
OS04G0684800	Similar to CROC-1-like protein (Fragment).	2557.25	-0.582344	0.197453	-2.94928	0.00318516	0.0378122
OS04G0686650	Similar to H0723C07.13 protein.	346.569	0.589506	0.17583	3.3527	0.000800263	0.0148753
OS04G0688000	Similar to CAA303718.1 protein.	124.226	-0.70901	0.239536	-2.95993	0.00307709	0.0369458
OS04G0691500	Similar to predicted protein.	555.019	0.473915	0.147066	3.22246	0.00127095	0.0201026
OS04G0691600	Similar to 30S ribosomal protein S17.	1101.59	-0.724785	0.187747	-3.86043	0.000113189	0.00382628
OS04G0691900	Chaperonin Cpn60/TCP-1 family protein.	186.616	1.76785	0.217932	8.11193	4.98208e-16	1.7796e-12
OS05G0100500	Similar to Debaryomyces hansenii chromosome F of strain CBS767 of Debaryomyces hansenii.	132.618	1.63388	0.440959	3.70529	0.000211149	0.00595439
OS05G0102000	SAM dependent carboxyl methyltransferase family protein.	37.606	2.14198	0.756315	2.83212	0.004624	0.0484604
OS05G0102200	Zinc finger, CCHC retroviral-type domain containing protein.	175.073	1.04756	0.327282	3.20077	0.00137059	0.0212397
OS05G0102300	HAT dimerisation domain containing protein.	382.299	1.00855	0.338064	2.98331	0.00285147	0.0350417
OS05G0102800	Similar to AML1.	443.355	0.522467	0.163923	3.18727	0.00143621	0.0220335
OS05G0102900	Snf7 family protein.	448.044	-0.530323	0.147812	-3.58782	0.000333451	0.00822386
OS05G0104650	Similar to Formylglycinamide ribonucleotide amidotransferase (Fragment).	258.502	0.951194	0.319036	2.98147	0.00286872	0.0351931
OS05G0105600	YT521-B-like protein family protein.	160.291	0.699594	0.224333	3.11855	0.00181741	0.0261239
OS05G0107600	ABC transporter-like domain containing protein.	175.3	0.626881	0.198537	3.1575	0.00159128	0.0237256
OS05G0110500	Similar to DEAD-box ATP-dependent RNA helicase 17.	234.462	0.554783	0.168914	3.28441	0.00102198	0.0175646
OS05G0113000	Amino acid-binding ACT domain containing protein.	2839.18	0.68217	0.145734	4.68092	2.85591e-06	0.000245815
OS05G0113400	Similar to Actin-depolymerizing factor 2 (ADF 2).	6153.55	-0.715834	0.219038	-3.26808	0.00108279	0.0181742
OS05G0113500	Similar to BRI1-KD interacting protein 130.	3134.28	-0.308645	0.104027	-2.96698	0.00300744	0.0363539
OS05G0115900	Glycoside hydrolase, family 20 protein.	274.001	0.541908	0.185742	2.91753	0.0035282	0.0405996
OS05G0119300	Similar to ESTs AA754121.	9490.44	-0.593809	0.126915	-4.6788	2.88559e-06	0.000247376
OS05G0120200	Similar to ATPase, coupled to transmembrane movement of substances.	97.0121	1.67472	0.523	3.20213	0.00136414	0.0211553
OS05G0120700	ATPase, P-type, K/Mg/Cd/Cu/Zn/Na/Ca/Na/H-transporter family protein.	233.753	-1.2499	0.442529	-2.82444	0.00473637	0.0492049
OS05G0121500	Similar to structural constituent of ribosome.	115.15	-0.705107	0.219605	-3.2108	0.00132368	0.0207243
OS05G0123100	Glycosyl transferase, family 43 protein.	343.031	-0.929521	0.199229	-4.66558	3.07745e-06	0.000262773
OS05G0126400	Conserved hypothetical protein.	1712.57	1.27362	0.3174	4.01267	6.00351e-05	0.00245548
OS05G0127200	Similar to Phospholipase C (Fragment).	29.9845	2.7132	0.605805	4.47866	7.51114e-06	0.000511044
OS05G0130400	Protein of unknown function DUF247, plant family protein.	135.738	-0.832071	0.237817	-3.49879	0.000467376	0.0103479
OS05G0131401	Conserved hypothetical protein.	6.54942	6.10666	2.1321	2.86415	0.00418134	0.0454204
OS05G0136400	Conserved hypothetical protein.	38.9646	1.15971	0.371158	3.12458	0.00178057	0.0257846
OS05G0136900	Transferase family protein.	298.596	-1.29524	0.313358	-4.13341	3.57425e-05	0.00172044
OS05G0137000	Chorismate synthase domain containing protein.	69.1687	2.80619	0.829375	3.3835	0.000715675	0.0137935
OS05G0138300	Similar to ICT protein (Fragment).	1636.4	-1.2325	0.34712	-3.55064	0.000384301	0.00904936
OS05G0141700	Phosphoglycerate mutase domain containing protein.	133.468	-0.806725	0.215547	-3.74269	0.000182059	0.00534505
OS05G0142000	Conserved hypothetical protein.	159.178	1.84046	0.479937	3.83479	0.000125673	0.00413103
OS05G0142100	Conserved hypothetical protein.	172.137	2.67091	0.495068	5.39504	6.85092e-08	1.4395e-05
OS05G0142900	Conserved hypothetical protein.	9.08523	3.25281	1.10654	2.93963	0.00328603	0.0385897
OS05G0143550	Similar to Blast and wounding induced mitogen-activated protein kinase.	400.068	-1.25473	0.26938	-4.65785	3.19529e-06	0.000269612
OS05G0144200	Similar to glioma tumor suppressor-like protein.	287.888	0.53981	0.155065	3.48118	0.000499208	0.0108397
OS05G0145600	Pentatricopeptide repeat containing protein.	209.775	0.536092	0.169289	3.16674	0.00154159	0.0232019
OS05G0148000	Hypothetical conserved gene.	428.303	0.645052	0.214561	3.00639	0.00264372	0.0332938
OS05G0148700	Armadillo-type fold domain containing protein.	9131.32	0.487366	0.164211	2.96793	0.00299817	0.0363032
OS05G0149300	Similar to 1-aminocyclopropane-1-carboxylate oxidase.	136.479	-1.01662	0.319549	-3.18141	0.00146559	0.0223722
OS05G0149400	ACC oxidase, Ethylene biosynthesis	1198.12	-0.983684	0.30715	-3.20262	0.00136183	0.0211553
OS05G0150300	Similar to Possible global transcription activator SNF2L1 (SWI/SNF related matrix associated actin dependent regulator of chromatin subfamily A member 1).	1051.8	0.625126	0.212047	2.94805	0.00319783	0.037907
OS05G0150600	Hypothetical conserved gene.	134.304	1.12758	0.286946	3.92959	8.50896e-05	0.00315471
OS05G0151300	Rubber elongation factor family protein.	4316.24	-0.495479	0.159112	-3.11402	0.00184558	0.0264225
OS05G0155601	Importin alpha homologue, Component of the NLS-receptor in plant cells, Regulation of plant nuclear protein import	587.448	0.630468	0.223674	2.81869	0.00482194	0.0497324
OS05G0156700	Similar to Dihydrolipoyl dehydrogenase.	97.7748	0.842032	0.247809	3.3979	0.000679047	0.0133029
OS05G0163250	Similar to predicted protein.	69.2732	2.62579	0.637626	4.11807	3.82052e-05	0.00180754
OS05G0164800	Transition metal ion transporter, Ion transport	298.853	-0.554304	0.195616	-2.83363	0.00460227	0.0482799
OS05G0171900	Glyoxalase/bleomycin resistance protein/dioxygenase domain containing protein.	23.1637	3.78998	1.09684	3.45536	0.000549567	0.0114798
OS05G0177500	UDP-glucuronosyl/UDP-glucosyltransferase family protein.	408.935	-1.28161	0.355087	-3.60929	0.000307032	0.00782439
OS05G0178300	Similar to Cadmium tolerant 1.	71.1676	1.38898	0.308708	4.49934	6.81663e-06	0.000480572
OS05G0179000	Zinc finger, RING/FYVE/PHD-type domain containing protein.	152.14	-1.05085	0.248643	-4.22636	2.37502e-05	0.00126674
OS05G0181700	Conserved hypothetical protein.	75.4538	-3.31126	0.52266	-6.33541	2.36706e-10	1.30079e-07
OS05G0182800	Glutaminyl-tRNA synthetase, class Ic domain containing protein.	98.4692	1.17943	0.264165	4.46473	8.01708e-06	0.00053685
OS05G0188600	Conserved hypothetical protein.	248.606	0.674987	0.190846	3.53682	0.000404973	0.00934271
OS05G0195101	Non-protein coding transcript.	319.812	1.08301	0.29782	3.63647	0.000276405	0.00724195
OS05G0195200	CCCH-tandem zinc finger protein, Photomorphogenesis and ABA responses, Abiotic stress tolerance	368.406	1.8035	0.268125	6.72634	1.73987e-11	1.43418e-08
OS05G0195700	Similar to Transcription factor MYBS2.	518.372	0.960887	0.231415	4.15222	3.29265e-05	0.0016406
OS05G0200100	Similar to Thioredoxin-like 6.	578.043	-0.454031	0.145678	-3.11667	0.00182907	0.0262472
OS05G0209500	Conserved hypothetical protein.	126.96	-1.25932	0.278194	-4.52678	5.98888e-06	0.000445672
OS05G0214300	Similar to Bidirectional sugar transporter SWEET3a.	120.164	3.30349	0.61953	5.33225	9.70007e-08	1.83657e-05
OS05G0217700	BURP domain containing protein.	93.0123	2.33847	0.68066	3.43559	0.000591268	0.0120686
OS05G0223000	Similar to TCH2 (TOUCH 2); calcium ion binding.	2207.36	-1.02723	0.162027	-6.33988	2.29951e-10	1.29693e-07
OS05G0225500	Hypothetical protein.	113.274	-1.0063	0.301295	-3.3399	0.000838098	0.0153785
OS05G0235300	Serine/threonine (Ser/Thr) protein kinase, Modulation of thylakoid membrane lipid biosynthesis, homeostasis	1481.32	0.754184	0.262829	2.86949	0.00411141	0.0449112
OS05G0240200	Similar to NB-ARC domain containing protein, expressed.	316.316	0.740793	0.25504	2.90461	0.00367707	0.0417631
OS05G0278500	Transferase family protein.	314.898	-3.95141	0.823149	-4.80036	1.5838e-06	0.000157879
OS05G0295100	Hypothetical conserved gene.	180.993	0.644798	0.214769	3.00229	0.00267958	0.0335253
OS05G0295700	Mitochondrial matrix Mmp37 domain containing protein.	491.147	0.418976	0.148009	2.83074	0.0046441	0.0486235
OS05G0296530	Non-protein coding transcript.	261.753	-1.1384	0.167371	-6.80169	1.03396e-11	9.63474e-09
OS05G0296600	Non-protein coding transcript.	423.011	-0.856795	0.159091	-5.38555	7.22225e-08	1.50279e-05
OS05G0307100	Similar to tetracycline transporter protein.	48.212	1.86982	0.404224	4.62569	3.73345e-06	0.000304241
OS05G0312600	EF-Hand type domain containing protein.	36.472	-4.29342	0.80157	-5.35626	8.49625e-08	1.69887e-05
OS05G0318600	Similar to FERONIA receptor-like kinase.	534.477	-0.779629	0.24345	-3.20242	0.00136279	0.0211553
OS05G0318700	Catharanthus roseus receptor-like kinase1-like kinase	695.666	-0.493572	0.145458	-3.39323	0.000690728	0.0134694
OS05G0324700	Conserved hypothetical protein.	13.5694	-2.73102	0.870074	-3.13884	0.00169618	0.0248989
OS05G0343400	WRKY transcription factor, Disease resistance, Defense response	499.377	-1.18091	0.226283	-5.21874	1.80146e-07	2.695e-05
OS05G0345400	Tetratricopeptide-like helical domain containing protein.	219.797	0.837913	0.220973	3.79193	0.000149482	0.00467694
OS05G0345500	BTB/POZ domain containing protein.	658.161	0.532827	0.183345	2.90615	0.00365904	0.0416353
OS05G0349200	Similar to AMP deaminase 1 (EC 3.5.4.6) (Myoadenylate deaminase) (AMP deaminase isoform M).	434.512	0.589721	0.158426	3.72237	0.000197359	0.00566996
OS05G0354300	Similar to Meiotic check point regulator-like protein.	188.377	0.826293	0.228767	3.61194	0.000303914	0.0077634
OS05G0355400	UspA domain containing protein.	620.074	1.40069	0.470983	2.97397	0.00293975	0.0357489
OS05G0363200	UDP-glucuronic acid decarboxylase.	1297.54	-1.77628	0.398103	-4.46186	8.1252e-06	0.000537467
OS05G0374500	Tetratricopeptide-like helical domain containing protein.	149.69	1.28697	0.407	3.16209	0.0015664	0.0234927
OS05G0375400	Beta-glucanase precursor.	51.6924	1.61543	0.499213	3.23595	0.00121237	0.0195218
OS05G0382500	Similar to Cytochrome P450 CYP94E4.	25.4979	-1.76322	0.597662	-2.9502	0.00317564	0.0377275
OS05G0388600	Protein of unknown function DUF3411 domain containing protein.	1235.59	-0.692795	0.178008	-3.89193	9.94485e-05	0.0034998
OS05G0392000	Conserved hypothetical protein.	591.893	-0.46759	0.146747	-3.18637	0.00144071	0.0220867
OS05G0393100	Leucine-rich repeat, N-terminal domain containing protein.	205.508	-0.850143	0.28543	-2.97846	0.00289701	0.0354244
OS05G0401200	Similar to predicted protein.	3670.95	-0.393909	0.117578	-3.35019	0.000807559	0.014959
OS05G0404200	Methionine sulphoxide reductase B domain containing protein.	2051.26	-0.411072	0.138788	-2.96187	0.00305779	0.0368172
OS05G0407100	Four F5 protein family protein.	403.913	-0.814548	0.199799	-4.07683	4.5654e-05	0.00204698
OS05G0407500	Soluble gibberellin receptor, Gibberellin signaling	714.218	-0.444828	0.143207	-3.10619	0.00189513	0.0269161
OS05G0410900	Similar to peptide transporter PTR2.	559.566	-0.787521	0.244995	-3.21444	0.00130698	0.0205356
OS05G0414700	Similar to BRASSINOSTEROID INSENSITIVE 1-associated receptor kinase 1.	1053.6	-1.71373	0.410358	-4.17619	2.96435e-05	0.00152355
OS05G0417600	Conserved hypothetical protein.	134.675	-1.23312	0.298621	-4.12939	3.63724e-05	0.00174003
OS05G0418600	Hypothetical conserved gene.	292.451	-0.823364	0.199097	-4.13549	3.54199e-05	0.00171746
OS05G0419600	Conserved hypothetical protein.	351.6	-0.70015	0.232167	-3.01571	0.00256375	0.0328945
OS05G0421600	No apical meristem (NAM) protein domain containing protein.	474.818	-1.09865	0.136946	-8.02252	1.03595e-15	3.17177e-12
OS05G0423200	Conserved hypothetical protein.	82.7462	1.02711	0.264329	3.88572	0.000102028	0.00356136
OS05G0427300	Similar to RNA binding protein (Fragment).	892.58	-0.624913	0.141777	-4.4077	1.04472e-05	0.000658541
OS05G0429000	Similar to Hydroxymethyltransferase.	198.673	-0.725323	0.240975	-3.00995	0.00261289	0.0331187
OS05G0429100	Hypothetical protein.	124.327	-0.781429	0.268502	-2.91033	0.00361049	0.0412473
OS05G0438700	Similar to Histone H3.	418.291	-0.832502	0.214829	-3.87518	0.000106548	0.00364781
OS05G0439200	Hypothetical protein.	184.262	-0.897969	0.243592	-3.68636	0.000227484	0.00634822
OS05G0439400	Similar to Arm repeat containing protein.	858.356	-0.889241	0.196344	-4.52898	5.92678e-06	0.000444136
OS05G0441500	Conserved hypothetical protein.	1063.94	0.638331	0.133121	4.79513	1.62567e-06	0.000159093
OS05G0443400	Similar to Glucan endo-1, 3-beta-glucosidase 7.	147.207	0.690675	0.214447	3.22072	0.00127869	0.020172
OS05G0445900	5-methylcytosine DNA glycosylase/lyase, Demethylation of retrotransposon Tos17, Promotion of Tos17 transposition, Seed development	97.4682	0.939894	0.261671	3.5919	0.000328281	0.00812439
OS05G0446000		41.2284	1.67543	0.504406	3.3216	0.000895035	0.0160657
OS05G0455400	Similar to DNA binding protein.	366.961	-1.59961	0.363947	-4.39515	1.10694e-05	0.000687649
OS05G0455500	Similar to Delta-1-pyrroline-5-carboxylate synthetase.	477.761	0.692613	0.133726	5.17934	2.22675e-07	3.18158e-05
OS05G0462000	Similar to plant-specific domain TIGR01589 family protein.	1265.54	1.06473	0.184838	5.76035	8.39374e-09	2.90153e-06
OS05G0462700	Similar to Histone H4.	566.194	-0.78419	0.248852	-3.15123	0.00162586	0.0240978
OS05G0466600	Similar to Histone H4.	1158.44	-0.822774	0.215112	-3.82486	0.000130847	0.00424058
OS05G0468600	Similar to UGP3 (UDP-GLUCOSE PYROPHOSPHORYLASE 3).	503.169	0.486819	0.170578	2.85394	0.00431812	0.0463889
OS05G0468900	Zinc finger, RING/FYVE/PHD-type domain containing protein.	31.9603	-2.86329	0.613966	-4.6636	3.10725e-06	0.00026322
OS05G0473500	Exo70 exocyst complex subunit family protein.	343.024	-1.17364	0.232344	-5.05128	4.38854e-07	5.56539e-05
OS05G0474400	Prenylated rab acceptor PRA1 family protein.	275.266	-0.979036	0.264072	-3.70745	0.000209356	0.00592723
OS05G0489200	Plant lipid transfer protein/seed storage/trypsin-alpha amylase inhibitor domain containing protein.	263.432	-1.11576	0.261415	-4.26814	1.97107e-05	0.00109725
OS05G0492500	Hypothetical protein.	134.686	1.08249	0.301835	3.58637	0.000335317	0.00824141
OS05G0494500	Protein of unknown function DUF250 domain containing protein.	1053	-0.892316	0.248253	-3.59439	0.000325156	0.00808439
OS05G0498400	Similar to Protein translation factor SUI1.	4760.37	-0.57505	0.189872	-3.02862	0.00245675	0.0318277
OS05G0498700	Similar to Gda-1 protein.	1788.64	0.68418	0.202268	3.38254	0.000718189	0.0138171
OS05G0500101	Hypothetical gene.	268.508	-0.603123	0.171163	-3.52367	0.00042561	0.00967765
OS05G0501400	Similar to Receptor-like protein kinase 5.	10.8934	6.83971	1.60367	4.26504	1.99863e-05	0.00110399
OS05G0501700	Rossmann-like alpha/beta/alpha sandwich fold domain containing protein.	384.78	-0.642817	0.162286	-3.96101	7.4634e-05	0.00284619
OS05G0502000	Similar to Cyclic nucleotide-gated ion channel 4 (AtCNGC4) (Cyclic nucleotide-and calmodulin-regulated ion channel 4) (AtHLM1).	589.155	-0.927412	0.168033	-5.51921	3.40523e-08	8.20011e-06
OS05G0509300	Pseudouridine synthase, TruD domain containing protein.	224.082	0.706239	0.200618	3.52033	0.000431018	0.00975456
OS05G0509500	Similar to Signal recognition particle 54 kDa protein 2 (SRP54).	119.642	-1.46957	0.384241	-3.8246	0.000130985	0.00424058
OS05G0510100	Protein of unknown function DUF567 family protein.	605.413	-0.635383	0.191435	-3.31906	0.000903224	0.0161207
OS05G0511300	N2227-like domain containing protein.	387.234	0.57697	0.15434	3.7383	0.000185269	0.00540228
OS05G0519000	VQ domain containing protein.	58.5012	-1.24183	0.363661	-3.41481	0.000638265	0.0127605
OS05G0519200	Similar to protein kinase.	675.742	-0.765342	0.229606	-3.33329	0.000858261	0.0155769
OS05G0519600	Similar to 4-methyl-5(B-hydroxyethyl)-thiazol monophosphate biosynthesis enzyme.	295.104	0.547667	0.179127	3.05742	0.00223248	0.0298294
OS05G0519700	Heat shock protein, Long-term acquired thermotolerance	169.43	1.81183	0.425953	4.2536	2.10363e-05	0.00114429
OS05G0519800	Integrase, N-terminal zinc-binding domain-like domain containing protein.	111.339	0.711857	0.246222	2.89112	0.00383877	0.0428726
OS05G0521300	Similar to Histidine-containing phosphotransfer protein 4.	317.993	1.00624	0.26967	3.73138	0.000190434	0.00551539
OS05G0524400	Phosphofructokinase family protein.	394.019	0.65149	0.173447	3.75612	0.000172565	0.00512246
OS05G0526700	Harpin-induced 1 domain containing protein.	16.4527	-2.32916	0.662629	-3.51503	0.000439703	0.00991971
OS05G0529200	Crotonase, core domain containing protein.	311.866	-0.641069	0.190483	-3.3655	0.000764057	0.0144412
OS05G0530400	Heat stress transcription factor, Plant growth and balancing reactive oxygen species (ROS) during biotic and abiotic stress	132.057	-1.25653	0.292169	-4.30069	1.70265e-05	0.000975703
OS05G0537200	Similar to Myosin XI (Fragment).	18.2108	3.80901	1.31939	2.88695	0.00389	0.0432644
OS05G0539700	Similar to Nucleosome assembly protein 1.	1317.84	0.393015	0.12074	3.25505	0.00113372	0.0186048
OS05G0540300	Similar to Chaperonin CPN60-2, mitochondrial precursor (HSP60-2).	156.608	1.04424	0.285226	3.6611	0.000251136	0.00672793
OS05G0541100	IQ calmodulin-binding region domain containing protein.	16.5273	-3.3817	0.78338	-4.31681	1.58302e-05	0.000912022
OS05G0550300	Similar to Lipid transfer protein (Fragment).	19.9448	3.95196	0.802819	4.92261	8.53988e-07	9.5628e-05
OS05G0551000	Iron-binding haemerythrin RING ubiquitin ligase, Iron-binding sensor, Regulation of iron acquisition	243.252	0.728328	0.222073	3.27967	0.00103927	0.0177698
OS05G0551900	Similar to EMB1865 (embryo defective 1865); RNA binding.	334.715	0.897853	0.309161	2.90416	0.00368236	0.0418011
OS05G0553400	Similar to Myb-related transcription factor-like protein (MYB transcription factor).	41.2635	-2.19004	0.630395	-3.47407	0.000512621	0.0109466
OS05G0555300	Similar to electron carrier/ electron transporter/ iron ion binding protein.	1237.12	-0.763323	0.2538	-3.00757	0.00263343	0.0332188
OS05G0555600	Similar to Glutamate synthase [NADH], amyloplastic.	192.74	1.24136	0.223955	5.54289	2.97523e-08	7.27428e-06
OS05G0556300	Uncharacterised protein family UPF0089 domain containing protein.	43.1272	-2.15999	0.544336	-3.96812	7.24422e-05	0.00279241
OS05G0560600	Homeodomain-like containing protein.	465.965	-0.567166	0.185198	-3.06248	0.00219509	0.0295324
OS05G0563050	Similar to predicted protein.	260.482	0.505544	0.17778	2.84364	0.00446011	0.0473213
OS05G0563400	Auxin response factor, Transcription factor, Regulation of lateral root growth	441.498	0.641361	0.179821	3.56666	0.000361558	0.00862909
OS05G0564400	Similar to GTP-binding protein.	207.613	-1.56429	0.434513	-3.6001	0.000318101	0.00801121
OS05G0564800	Similar to 60S ribosomal protein L18A.	447.888	-0.517201	0.162096	-3.1907	0.00141926	0.0218204
OS05G0565900	DNA-binding WRKY domain containing protein.	12.5537	-4.19266	1.36289	-3.0763	0.00209585	0.0287663
OS05G0566300	PRC-barrel domain containing protein.	163.836	0.694215	0.232017	2.99209	0.00277078	0.0343455
OS05G0567300	Similar to GTP-binding protein era.	320.385	0.554992	0.181709	3.05429	0.00225597	0.0299752
OS05G0567400	Ribosomal RNA methyltransferase J domain containing protein.	503.538	0.530061	0.155113	3.41726	0.000632554	0.0126798
OS05G0567600	Similar to SANT/MYB protein.	9.75621	-4.86985	1.29914	-3.74852	0.000177882	0.00524396
OS05G0569300	Similar to G-box binding factor 1.	305.242	0.599547	0.157381	3.80952	0.000139237	0.00447395
OS05G0571400	Protein of unknown function DUF3593 domain containing protein.	1484.08	-0.64753	0.151063	-4.28649	1.81518e-05	0.00102647
OS05G0572000	Pathogenesis-related transcriptional factor and ERF domain containing protein.	91.3508	-0.90846	0.318492	-2.85238	0.00433933	0.0465235
OS05G0574500	Similar to GTP-binding nuclear protein Ran1B (Fragment).	11636.5	-0.598661	0.197348	-3.03353	0.0024171	0.0314914
OS05G0583000	Similar to WRKY8.	38.2025	-2.13615	0.432058	-4.94413	7.64861e-07	8.95766e-05
OS05G0584600	Similar to ATP binding / nucleoside-triphosphatase/ nucleotide binding.	186.377	0.747219	0.231558	3.22692	0.00125132	0.0199245
OS05G0588300	Serine/threonine protein kinase-related domain containing protein.	585.189	-0.89524	0.171087	-5.23265	1.671e-07	2.59379e-05
OS05G0592600	Translation initiation factor 2 related domain containing protein.	687.345	0.63037	0.147508	4.27346	1.92463e-05	0.00107981
OS05G0593550	Hypothetical conserved gene.	60.5951	2.25318	0.574611	3.92122	8.81019e-05	0.00324048
OS05G0596600	Similar to SMC5 protein.	447.167	0.722881	0.181236	3.98862	6.64579e-05	0.00264254
OS06G0101000	Zinc finger, PHD-type domain containing protein.	449.534	0.655812	0.232775	2.81737	0.00484193	0.0499146
OS06G0102800	SNF2-related domain containing protein.	86.3119	1.91611	0.528477	3.62572	0.000288159	0.00748586
OS06G0103600	Glycyl-tRNA synthetase, Chloroplast development, Establishment of the plastidic ribosome system	461.187	0.59997	0.147354	4.07163	4.66856e-05	0.00207596
OS06G0105700	Protein of unknown function DUF6, transmembrane domain containing protein.	6.23409	6.03421	2.11813	2.84883	0.004388	0.0468811
OS06G0106000	Cobyrinic acid a, c-diamide synthase domain containing protein.	343.595	-0.605571	0.161006	-3.76116	0.000169124	0.00504764
OS06G0107700	Leaf-type ferredoxin-NADP+-oxidoreductase, Regulation of electron partitioning in the chloroplast	16636.1	-0.542949	0.170491	-3.18462	0.00144944	0.0221572
OS06G0109100	Hypothetical conserved gene.	28.9172	1.5797	0.457714	3.45129	0.000557915	0.0116202
OS06G0109300	Protein of unknown function DUF6, transmembrane domain containing protein.	32.1901	2.43625	0.700035	3.48018	0.00050108	0.0108464
OS06G0111300	Hypothetical conserved gene.	804.836	0.410087	0.143995	2.84792	0.00440054	0.0469683
OS06G0113150	Similar to GSL8 (GLUCAN SYNTHASE-LIKE 8); 1, 3-beta-glucan synthase/ transferase, transferring glycosyl groups.	91.1047	2.18906	0.517959	4.22632	2.37542e-05	0.00126674
OS06G0114400	Conserved hypothetical protein.	17.0078	1.6394	0.570231	2.87497	0.00404062	0.0444419
OS06G0118700	Peptidase A1 domain containing protein.	116.175	2.13871	0.519231	4.11899	3.80535e-05	0.00180434
OS06G0119100	Protein of unknown function DUF594 family protein.	58.219	2.7378	0.485486	5.63928	1.7076e-08	5.11228e-06
OS06G0119800	Conserved hypothetical protein.	75.8277	2.05642	0.6349	3.23897	0.00119962	0.0194481
OS06G0119900	Late embryogenesis abundant protein, LEA-14 domain containing protein.	34.0169	2.11235	0.647493	3.26235	0.00110492	0.0184286
OS06G0125200	Protein of unknown function DUF581 family protein.	152.128	1.3262	0.3512	3.77621	0.000159236	0.00486839
OS06G0125400	Similar to Oligopeptide transporter 9.	137.206	1.03492	0.317265	3.26199	0.00110634	0.0184378
OS06G0128600	Ankyrin repeat containing protein.	38.8662	2.76126	0.838949	3.29133	0.000997138	0.0172902
OS06G0130800	Winged helix repressor DNA-binding domain containing protein.	26537.2	-0.416822	0.102729	-4.05751	4.9599e-05	0.0021575
OS06G0130900	Similar to Histone H3 (Fragment).	16725.4	-0.830816	0.190403	-4.36346	1.28024e-05	0.000764621
OS06G0131300	Arginine decarboxylase, Chilling stress response	868.13	-1.47006	0.3372	-4.35961	1.30294e-05	0.000773134
OS06G0131350	Hypothetical gene.	1163.41	-0.503677	0.155556	-3.23792	0.00120406	0.0194586
OS06G0133200	Conserved hypothetical protein.	474.495	-0.687248	0.221526	-3.10233	0.00192001	0.02709
OS06G0137500	Similar to predicted protein.	223.7	0.54019	0.167073	3.23326	0.00122386	0.0196648
OS06G0141200	Similar to RNA-binding protein EWS.	483.766	1.41754	0.420101	3.37428	0.000740079	0.0141324
OS06G0143400	Similar to Acyl-ACP thioesterase (Fragment).	1236.3	-1.19366	0.297249	-4.01567	5.92761e-05	0.0024478
OS06G0144800	Similar to GTP-binding protein lepA.	236.393	0.567046	0.199391	2.84389	0.00445665	0.0473196
OS06G0149166	Hypothetical protein.	26.6939	1.62205	0.537845	3.01584	0.00256271	0.0328945
OS06G0157700	Florigen, Heading date	439.796	-1.01321	0.218544	-4.63619	3.54898e-06	0.000291425
OS06G0157800	Similar to CG7224 (Fragment).	221.171	-0.697215	0.204266	-3.41328	0.000641867	0.0127782
OS06G0158900	Similar to Multidrug-resistance associated protein 3.	51.676	1.34006	0.345463	3.87904	0.000104871	0.0036135
OS06G0160400	Similar to Proline-rich cell wall protein-like.	358.309	-0.54393	0.180864	-3.0074	0.00263494	0.0332188
OS06G0160700	Starch synthase, Starch biosynthesis	5108.34	0.755866	0.156152	4.84056	1.29472e-06	0.000135358
OS06G0166400	Similar to TINY-like protein (AP2 domain containing protein RAP2.10) (Fragment).	58.5272	1.37683	0.487759	2.82276	0.00476129	0.0493681
OS06G0167000	Similar to predicted protein.	2085.66	0.537817	0.190413	2.82448	0.00473581	0.0492049
OS06G0167600	Similar to Proteasome subunit alpha-3 (Fragment).	571.951	-0.434719	0.143464	-3.03016	0.00244424	0.0317573
OS06G0171800	VRR-NUC domain containing protein.	85.6034	1.21426	0.336367	3.60992	0.00030629	0.00781477
OS06G0172200	EF-Hand type domain containing protein.	1103.76	-0.678559	0.133382	-5.08734	3.63113e-07	4.8639e-05
OS06G0185900	Similar to Glutathione peroxidase.	9159.97	-0.816753	0.185726	-4.39763	1.09439e-05	0.000681828
OS06G0193300	Conserved hypothetical protein.	5.66936	5.89749	1.5255	3.86594	0.000110661	0.00375268
OS06G0193400	Similar to Helix-loop-helix protein homolog.	312.652	-1.31047	0.300627	-4.35912	1.30587e-05	0.000773134
OS06G0194900	Sucrose synthase 2 (EC 2.4.1.13).	1600.74	1.04568	0.192625	5.42856	5.68101e-08	1.21755e-05
OS06G0195900	NOG, C-terminal domain containing protein.	467.96	0.565233	0.150198	3.76324	0.000167725	0.00503437
OS06G0199100	Helix-turn-helix, AraC type, subdomain 2 domain containing protein.	244.019	1.10932	0.353964	3.13398	0.00172455	0.0251775
OS06G0200600	Non-protein coding transcript.	10.1888	-3.53492	1.08524	-3.25727	0.0011249	0.0185453
OS06G0204400	Similar to Aminoalcoholphosphotransferase.	381.77	0.679435	0.205431	3.30736	0.000941782	0.0165445
OS06G0209300	Hypothetical conserved gene.	1934.44	0.494317	0.163896	3.01603	0.00256107	0.0328945
OS06G0210000	Protein of unknown function DUF6 domain containing protein.	59.3608	3.67352	0.904862	4.05975	4.91245e-05	0.00215304
OS06G0214800	Alpha/beta hydrolase fold-3 domain containing protein.	260.274	-0.799651	0.209103	-3.8242	0.000131199	0.00424112
OS06G0216200	Similar to Oxo-phytodienoic acid reductase.	46.175	-1.55711	0.432092	-3.60366	0.000313763	0.00792992
OS06G0216300	Similar to 12-oxophytodienoic acid reductase.	150.539	-1.64383	0.431729	-3.80754	0.000140354	0.00449635
OS06G0218300	Zinc finger, RING-type domain containing protein.	27.0242	-2.44724	0.752475	-3.25226	0.00114492	0.0187445
OS06G0218500	MCM family protein.	364.506	0.704981	0.211116	3.33932	0.000839852	0.0153844
OS06G0223700	Protein of unknown function DUF581 family protein.	524.948	0.9608	0.239332	4.0145	5.95723e-05	0.00245149
OS06G0225300	Similar to SERK1 (Fragment).	389.475	-1.11929	0.244441	-4.57898	4.67244e-06	0.000366812
OS06G0226950	Fatty acid hydroxylase domain containing protein.	66.7204	-1.7335	0.43335	-4.00025	6.32768e-05	0.00255022
OS06G0228200	Aquaporin NIP III subfamily protein, Aquaporin, Silicon influx transporter, Water transport	1073.55	1.41819	0.276547	5.12819	2.92539e-07	4.04497e-05
OS06G0228500	Amino acid transporter, transmembrane domain containing protein.	195.261	-1.56089	0.349157	-4.47044	7.80591e-06	0.000526157
OS06G0229066	Similar to ATP-dependent zinc metalloprotease FTSH 6, chloroplastic.	260.703	1.7004	0.446695	3.80664	0.00014087	0.00449944
OS06G0230100	Similar to Cellulose synthase-like A1.	16.35	3.4312	1.07885	3.18042	0.00147059	0.0224222
OS06G0237502	Similar to EMB2004.	441.988	0.545938	0.134391	4.06232	4.8588e-05	0.00213827
OS06G0239200	Conserved hypothetical protein.	497.91	-0.782549	0.253472	-3.08732	0.0020197	0.0280533
OS06G0239700	Conserved hypothetical protein.	228.215	-0.485884	0.172101	-2.82325	0.00475396	0.049316
OS06G0244000	Similar to anthranilic acid methyltransferase 3.	95.8301	4.90032	1.7158	2.856	0.00429011	0.0462271
OS06G0254300	Similar to EF-hand calcium bining protein.	3072.41	-0.644813	0.204233	-3.15723	0.00159274	0.0237256
OS06G0255100	2OG-Fe(II) oxygenase domain containing protein.	183.244	-0.772099	0.229439	-3.36516	0.000764982	0.0144412
OS06G0255200	Conserved hypothetical protein.	87.8431	3.4425	0.71774	4.7963	1.61621e-06	0.000158893
OS06G0255400	Similar to Nudix hydrolase 18, mitochondrial precursor (EC 3.6.1.-) (AtNUDT18).	360.311	-0.874427	0.287016	-3.04661	0.00231434	0.0305761
OS06G0268700	Peptidase A1 domain containing protein.	427.851	-0.780131	0.271099	-2.87766	0.00400633	0.0441617
OS06G0275900	Forkhead-associated domain containing protein.	252.289	0.662461	0.221641	2.98889	0.00279996	0.0345672
OS06G0283300	Similar to nodulation receptor kinase.	613.019	-0.583841	0.148318	-3.93642	8.27071e-05	0.00309891
OS06G0286400	Non-protein coding transcript.	904.361	-0.884285	0.227909	-3.88	0.000104458	0.00361012
OS06G0288300	C-glucosyltransferase, Flavone-C-glycoside synthesis	90.7746	-1.24796	0.320775	-3.89045	0.000100059	0.00350977
OS06G0289900	UDP-glucuronosyl/UDP-glucosyltransferase family protein.	27.8284	2.81305	0.863325	3.25839	0.00112047	0.0185313
OS06G0294000	Conserved hypothetical protein.	104.186	1.19824	0.377055	3.17788	0.00148355	0.0225647
OS06G0301300	Similar to predicted protein.	201.503	1.613	0.515245	3.13056	0.00174475	0.025369
OS06G0304500	RNA-binding, CRM domain domain containing protein.	88.9285	0.732264	0.254464	2.87767	0.00400621	0.0441617
OS06G0316000	Conserved hypothetical protein.	386.841	-0.533148	0.169895	-3.13811	0.00170044	0.0249273
OS06G0318800	Non-protein coding transcript.	465.674	-3.36928	0.833724	-4.04124	5.31692e-05	0.00226545
OS06G0326400	Phosphofructokinase domain containing protein.	1241.85	0.533393	0.153275	3.47998	0.000501454	0.0108464
OS06G0332700	Hypothetical conserved gene.	36.661	1.12075	0.388192	2.8871	0.00388813	0.0432644
OS06G0336200	Delta-tonoplast intrinsic protein.	1064.09	0.788185	0.133697	5.89531	3.73987e-09	1.57162e-06
OS06G0348800	Transfactor-like protein.	4970.53	0.356373	0.126083	2.82651	0.00470588	0.0491025
OS06G0358800	Ribonuclease III domain containing protein.	37.3049	-2.16578	0.545165	-3.97271	7.10581e-05	0.00275392
OS06G0360300	NAD(P)-binding domain containing protein.	1457.8	-0.39527	0.133763	-2.95501	0.00312661	0.0373245
OS06G0484600	Similar to Pherophorin-S precursor.	505.519	-0.598546	0.18863	-3.17311	0.00150813	0.0228265
OS06G0486800	Similar to Formate dehydrogenase, mitochondrial precursor (EC 1.2.1.2) (NAD- dependent formate dehydrogenase) (FDH).	299.072	0.988209	0.21917	4.50887	6.51735e-06	0.000465599
OS06G0489500	CMP/dCMP deaminase, zinc-binding domain containing protein.	294.11	1.17328	0.225035	5.21376	1.8505e-07	2.73516e-05
OS06G0494400	Multi antimicrobial extrusion protein MatE family protein.	959.285	-1.10357	0.217856	-5.06557	4.0717e-07	5.32101e-05
OS06G0498400	Similar to Alpha-glucan water dikinase, chloroplast precursor (EC 2.7.9.4) (Starch-related R1 protein).	3294.08	0.591376	0.131614	4.49326	7.01424e-06	0.000491272
OS06G0505302	Similar to SWEETIE (SWEETIE); binding.	99.1783	1.8635	0.522727	3.56497	0.000363901	0.00867534
OS06G0506100	Pentatricopeptide repeat domain containing protein.	72.4345	1.05062	0.358787	2.92827	0.00340856	0.0395947
OS06G0515400	Hypothetical protein.	112.717	-1.31197	0.429233	-3.05655	0.00223902	0.0298671
OS06G0523100	Similar to loricrin-related.	1882.3	-0.479926	0.125277	-3.83092	0.000127663	0.00417084
OS06G0523900	RNA-processing protein, HAT helix domain containing protein.	28.8034	1.62422	0.525786	3.08912	0.00200751	0.0279382
OS06G0526800	Probable protein phosphatase 2C 56.	32.6791	1.25971	0.412616	3.05299	0.0022657	0.0300671
OS06G0557100	Serine/threonine protein kinase domain containing protein.	373.666	-1.19564	0.334466	-3.57478	0.000350517	0.00843129
OS06G0558766	Similar to predicted protein.	248.227	1.23246	0.368179	3.34746	0.000815564	0.0150682
OS06G0562600	Similar to T-complex protein 1, epsilon subunit (TCP-1-epsilon) (CCT-epsilon) (TCP-K36).	670.165	0.418576	0.142581	2.9357	0.00332791	0.0389534
OS06G0562700	Conserved hypothetical protein.	101.918	1.46101	0.502326	2.90848	0.00363187	0.0413899
OS06G0563250	Hypothetical gene.	35.4124	1.88967	0.60719	3.11215	0.0018573	0.0265372
OS06G0567900	L-ascorbate oxidase, Cold, salt, drought stress response	101.114	2.12183	0.488875	4.34022	1.42339e-05	0.000828971
OS06G0568200	Vacuolar ATPase B subunit.	1836.65	0.622173	0.135044	4.60718	4.08159e-06	0.000327628
OS06G0571400	Similar to Elongation factor 1 gamma-like protein (Fragment).	747.842	0.414232	0.14216	2.91384	0.00357008	0.0409166
OS06G0589600	Protein kinase, core domain containing protein.	174.973	-1.86941	0.477942	-3.91137	9.17738e-05	0.00333938
OS06G0591600	Similar to Hemoglobin Hb2.	1548.5	-0.918461	0.185316	-4.9562	7.18846e-07	8.51177e-05
OS06G0593200	UDP-glucuronosyl/UDP-glucosyltransferase family protein.	106.977	-0.874793	0.306489	-2.85424	0.00431404	0.0463695
OS06G0593800	UDP-glucuronosyl/UDP-glucosyltransferase family protein.	925.602	-0.799383	0.162331	-4.92441	8.46163e-07	9.5628e-05
OS06G0600400	Cytochrome P450 monooxygenase, Regulation of panicle exsertion and uppermost internode	11.7028	-2.06215	0.723808	-2.84902	0.00438535	0.0468762
OS06G0600700	Agenet domain containing protein.	391.015	0.662779	0.218711	3.03039	0.0024424	0.0317573
OS06G0601100	Conserved hypothetical protein.	1775.35	-0.417039	0.127611	-3.26806	0.00108289	0.0181742
OS06G0605900	E3 ligase, Resistance to brown planthopper (BPH)	1224.88	-0.463575	0.142409	-3.25523	0.00113301	0.0186048
OS06G0606800	Targeting for Xklp2 family protein.	292.996	0.761432	0.198486	3.8362	0.000124953	0.00412
OS06G0607000	Similar to Beta-1, 3-glucanase.	518.196	-0.57324	0.168362	-3.40482	0.000662083	0.0130541
OS06G0607100	Similar to phosphatidic acid phosphatase-related / PAP2-related.	294.782	-1.44593	0.379731	-3.80777	0.000140224	0.00449635
OS06G0607200	Similar to Cellular retinaldehyde binding/alpha-tocopherol transport; Cellular retinaldehyde-binding/triple function, N-terminal.	957.61	-0.609922	0.18307	-3.33163	0.000863397	0.0156481
OS06G0612800	Similar to PVPR3 protein.	12590.2	0.781593	0.239518	3.26319	0.00110164	0.0183888
OS06G0614100	bZIP transcription factor, bZIP-1 domain containing protein.	37.9642	-1.64624	0.530956	-3.10052	0.00193179	0.0271845
OS06G0618700	VQ domain containing protein.	31.9992	1.3977	0.447363	3.12431	0.00178222	0.025791
OS06G0622000	Zinc finger, CW-type domain containing protein.	16.764	2.03741	0.627522	3.24676	0.00116727	0.0190533
OS06G0626200	Similar to cDNA, clone: J065099M17, full insert sequence.	683.66	-0.582131	0.138806	-4.19383	2.7428e-05	0.00142679
OS06G0633800	Amino acid transporter, transmembrane domain containing protein.	16330.6	0.799722	0.210065	3.80702	0.00014065	0.00449911
OS06G0638200	Uncharacterised protein family UPF0047 domain containing protein.	5942.85	-0.494132	0.155664	-3.17436	0.00150168	0.02277
OS06G0644600	Similar to predicted protein.	155.975	0.717074	0.223087	3.21433	0.00130751	0.0205356
OS06G0645400	Similar to Isoleucine-tRNA ligase-like protein.	389.489	0.737308	0.18173	4.05715	4.96745e-05	0.0021575
OS06G0645901	Similar to Transcription initiation factor TFIID subunit 1.	49.2527	1.85555	0.573559	3.23516	0.00121576	0.0195617
OS06G0647400	Similar to Lysosomal Pro-X carboxypeptidase.	123.44	1.30634	0.36663	3.56312	0.000366474	0.00872697
OS06G0661200	Similar to B-box zinc finger family protein.	227.679	-0.725611	0.248576	-2.91907	0.00351079	0.0404316
OS06G0663800	Similar to FKBP-type peptidyl-prolyl cis-trans isomerase 3, chloroplast precursor (EC 5.2.1.8) (PPIase) (Rotamase) (AtFKBP13) (FK506 binding protein 1).	777.011	-0.679953	0.230468	-2.95032	0.00317448	0.0377275
OS06G0668200	Similar to Phosphoglycerate kinase, cytosolic (EC 2.7.2.3).	625.892	1.8073	0.23094	7.82584	5.04296e-15	1.2009e-11
OS06G0669275	Similar to MEE44 (maternal effect embryo arrest 44); nucleotidyltransferase.	80.4215	0.938861	0.305474	3.07346	0.00211593	0.0289028
OS06G0671600	Beta tubulin, autoregulation binding site domain containing protein.	13.9264	-2.63672	0.744779	-3.54027	0.000399718	0.00928479
OS06G0674000	Conserved hypothetical protein.	754.524	-0.732859	0.226725	-3.23237	0.00122767	0.019665
OS06G0677800	Similar to P-167-1_1 (Fragment).	151.492	0.990066	0.279666	3.54017	0.000399863	0.00928479
OS06G0681400	Ubiquitin domain containing protein.	25770.7	-0.816213	0.136065	-5.9987	1.98909e-09	9.26743e-07
OS06G0682900	Heat stress associated protein, Long-term acquired thermotolerance	480.406	0.790925	0.17033	4.64349	3.4258e-06	0.000285688
OS06G0684000	Similar to FAD-dependent pyridine nucleotide-disulphide oxidoreductase; Calcium-binding EF-hand.	390.533	0.570534	0.152977	3.72954	0.000191833	0.00554839
OS06G0686600	Protein of unknown function DUF3511 domain containing protein.	87.3637	1.19408	0.415688	2.87253	0.00407201	0.0446173
OS06G0687700	Similar to T-complex protein 1, eta subunit (TCP-1-eta) (CCT-eta) (HIV-1 Nef interacting protein).	721.725	0.434341	0.144344	3.00906	0.00262056	0.0331546
OS06G0690900	Pentatricopeptide repeat domain containing protein.	54.1641	1.12019	0.390529	2.8684	0.00412558	0.0450201
OS06G0691000	DNA-repair protein, UmuC-like domain containing protein.	354.121	0.582224	0.199115	2.92407	0.0034549	0.0400246
OS06G0694800	Protein of unknown function DUF1517 domain containing protein.	6595.26	-0.644879	0.189459	-3.40379	0.000664581	0.0130913
OS06G0695600	RING E3 ligase, Negative regulator for salt-stress response	250.429	0.575144	0.180561	3.18532	0.00144593	0.0221351
OS06G0697600	ATPase, AAA-type, core domain containing protein.	47.7058	-2.17274	0.580223	-3.74466	0.000180641	0.00531069
OS06G0698500	Protein of unknown function DUF1336 domain containing protein.	181.689	-0.956585	0.225894	-4.23466	2.28897e-05	0.00123882
OS06G0700000	Peptidase S8, subtilisin-related domain containing protein.	41.0054	1.26318	0.387101	3.26318	0.00110168	0.0183888
OS06G0700500	Protein of unknown function DUF266, plant family protein.	111.635	0.920664	0.242449	3.79736	0.000146246	0.00461309
OS06G0700550	Hypothetical protein.	12.5832	3.01591	0.905265	3.33152	0.000863739	0.0156481
OS06G0704800	Probable histone acetyltransferase HAC-like 2.	112.728	1.33412	0.336455	3.96521	7.33321e-05	0.00281559
OS06G0706400	PTR/NRT1 (peptide transporter/nitrate transporter 1) family protein, Nitrogen utilization efficiency, growth and grain yield	156.585	-1.17203	0.305297	-3.839	0.000123539	0.004096
OS06G0708300	Similar to RER1A protein.	555.832	-0.802982	0.246741	-3.25435	0.0011365	0.0186362
OS06G0711700	Kelch-type beta propeller domain containing protein.	136.152	-1.66377	0.295477	-5.6308	1.79381e-08	5.19526e-06
OS06G0712200	NUDIX domain containing protein.	371.826	-1.00389	0.250156	-4.01305	5.99385e-05	0.00245548
OS06G0714300	Auxin responsive SAUR protein family protein.	530.282	-0.600597	0.197581	-3.03974	0.0023678	0.0311138
OS06G0714700	Conserved hypothetical protein.	356.531	-1.15812	0.198991	-5.81997	5.88588e-09	2.21309e-06
OS06G0714900	Serine/threonine protein kinase domain containing protein.	242.788	-1.02799	0.236698	-4.34302	1.40538e-05	0.000821388
OS06G0717100	Senescence-associated family protein.	438.428	-0.767907	0.242187	-3.17072	0.0015206	0.0229666
OS06G0724800	Basic helix-loop-helix dimerisation region bHLH domain containing protein.	104.398	-1.9012	0.573778	-3.31348	0.000921417	0.0163447
OS06G0725900	Similar to Cell division protein ftsH homolog, chloroplast precursor (EC 3.4.24.-) (DS9).	19446.3	-0.467855	0.158379	-2.95403	0.00313659	0.0373878
OS06G0726300	NAC transcription factor, Drought and cold stress tolerance	207.039	-2.59098	0.521642	-4.96697	6.80075e-07	8.09743e-05
OS06G0726400	Starch branching enzyme	1925.01	0.546909	0.178994	3.05545	0.0022472	0.0299143
OS06G0727400	Similar to Protein kinase APK1A, chloroplast precursor (EC 2.7.1.-).	270.677	-0.827973	0.209257	-3.95673	7.59824e-05	0.00287713
OS06G0728000	HMG1 protein (HMGB1).	21643	-0.32968	0.10197	-3.23312	0.00122446	0.0196648
OS06G0728800	Similar to predicted protein.	220.115	0.587991	0.202523	2.90332	0.00369223	0.0418466
OS06G0729300	Similar to AGO1 homologous protein.	533.477	0.479385	0.128931	3.71816	0.000200677	0.00574221
OS06G0731600	ARID/BRIGHT DNA-binding domain domain containing protein.	393.536	1.28327	0.371204	3.45705	0.00054612	0.011419
OS07G0100200	Similar to PDX1-like protein 4.	3380.89	-1.1693	0.304727	-3.83721	0.000124441	0.00410945
OS07G0100800	Proline (Pro) and &gamma;-aminobutyric acid (GABA) transporter, Stress tolerance, Cadmium stress tolerance	313.058	0.868202	0.202456	4.28835	1.80007e-05	0.00102061
OS07G0101300	Conserved hypothetical protein.	192.711	0.747974	0.217791	3.43436	0.000593956	0.0121004
OS07G0102100	Similar to Potassium transporter 22.	164.816	1.18952	0.251111	4.73701	2.16892e-06	0.000200364
OS07G0108900	Similar to MADS-box transcription factor 15.	18.8705	7.63248	1.51366	5.04239	4.59751e-07	5.79611e-05
OS07G0110200	Similar to GTP-binding protein-related.	387.902	0.614121	0.209451	2.93205	0.00336731	0.0392859
OS07G0114000	Similar to Protein phosphatase 2C-like.	73.8645	-1.42615	0.43578	-3.27264	0.00106549	0.0180519
OS07G0114300	Protein of unknown function DUF1909 domain containing protein.	7057.19	-0.56912	0.130282	-4.36837	1.25178e-05	0.000762166
OS07G0121500	Hypothetical conserved gene.	57.5087	-1.11222	0.365487	-3.04311	0.00234149	0.0308817
OS07G0121800	Protein of unknown function DUF1719, Oryza sativa domain containing protein.	139.351	-1.66022	0.551425	-3.01078	0.0026058	0.0331157
OS07G0122000	Protein of unknown function DUF1719, Oryza sativa family protein.	301.53	-3.60732	0.464002	-7.77435	7.58349e-15	1.47754e-11
OS07G0122100	Protein of unknown function DUF1719, Oryza sativa family protein.	32.7192	-2.25289	0.607975	-3.70557	0.000210917	0.00595439
OS07G0131725	Hypothetical protein.	125.358	-1.16121	0.285498	-4.06732	4.75564e-05	0.00210584
OS07G0139500	Conserved hypothetical protein.	333.004	0.640529	0.215577	2.97122	0.00296617	0.0359767
OS07G0150100	Protein of unknown function DUF221 domain containing protein.	899.033	0.437318	0.146027	2.99477	0.00274653	0.0341436
OS07G0152900	Similar to Glycolate oxidase (EC 1.1.3.15) (Fragment).	20885.9	-0.356874	0.107146	-3.33072	0.000866212	0.0156532
OS07G0162100	3-oxo-5-alpha-steroid 4-dehydrogenase, C-terminal domain containing protein.	1429.49	-1.23644	0.250392	-4.93803	7.89173e-07	9.19215e-05
OS07G0162300	Similar to RIO kinase.	915.79	0.476037	0.133313	3.57083	0.000355858	0.00851638
OS07G0167500	Conserved hypothetical protein.	952.024	-1.17791	0.369904	-3.18437	0.00145071	0.0221609
OS07G0167700	Conserved hypothetical protein.	231.518	-0.955185	0.253087	-3.77414	0.000160559	0.00490184
OS07G0168000	Similar to Polyribonucleotide phophorylase (Fragment).	692.97	0.533351	0.162349	3.2852	0.0010191	0.0175484
OS07G0168800	Zinc finger, AN1-type domain containing protein.	1026.53	-0.810162	0.144374	-5.61157	2.00503e-08	5.58076e-06
OS07G0169600	2OG-Fe(II) oxygenase domain containing protein.	154.927	1.08377	0.363487	2.98159	0.00286756	0.0351931
OS07G0173300	Conserved hypothetical protein.	63.6507	1.74256	0.618134	2.81907	0.00481634	0.0497117
OS07G0176400	Hypothetical protein.	59.2867	-2.94744	0.693162	-4.25216	2.11715e-05	0.00114873
OS07G0176900	Similar to Ribose-5-phosphate isomerase precursor (EC 5.3.1.6).	9332.8	-0.45539	0.144731	-3.14646	0.00165262	0.0243262
OS07G0177100	Armadillo-type fold domain containing protein.	87.3753	1.43538	0.384295	3.7351	0.000187642	0.00544923
OS07G0177300	Uncharacterised protein family UPF0005 domain containing protein.	508.17	-0.689714	0.191496	-3.60171	0.000316133	0.00798041
OS07G0181500	Protein of unknown function DUF506, plant family protein.	87.3553	1.31844	0.300883	4.3819	1.17647e-05	0.000722996
OS07G0181800	Protein of unknown function DUF2346 domain containing protein.	352.421	-0.573693	0.15059	-3.80963	0.000139174	0.00447395
OS07G0182400	AUX/IAA protein family protein.	402.912	0.548784	0.187254	2.93069	0.00338215	0.0393519
OS07G0184900	ATP-dependent DNA helicase 2 subunit KU70, Maintenance of chromosomal stability, Developmental growth, Telomere length regulation	199.718	0.55921	0.179038	3.12342	0.00178763	0.0258519
OS07G0185500	Non-protein coding transcript.	247.906	-0.694421	0.236784	-2.93272	0.00336003	0.0392223
OS07G0185900	Conserved hypothetical protein.	10918.3	-0.555545	0.153713	-3.61416	0.000301319	0.00774325
OS07G0191700	Similar to AT.I.24-9 protein (Fragment).	358.332	0.845746	0.162363	5.20899	1.89873e-07	2.78723e-05
OS07G0203300	Nucleic acid-binding, OB-fold domain containing protein.	107.599	1.31001	0.321316	4.07701	4.5618e-05	0.00204698
OS07G0206750	Hypothetical gene.	545.205	-0.779553	0.232137	-3.35816	0.000784627	0.014661
OS07G0213350	Non-protein coding transcript.	16.1552	4.13688	1.39774	2.95969	0.0030795	0.036954
OS07G0217600	CytochromeP450 monooxygenase, Diterpenoid phytoalexin biosynthesis, Bacterial blight resistance	801.778	-0.874383	0.179581	-4.86901	1.12156e-06	0.000120186
OS07G0225300	OsNAC3 protein.	101.245	-0.998837	0.297162	-3.36125	0.000775905	0.0145748
OS07G0227600	Pathogenesis-related transcriptional factor/ERF, DNA-binding domain containing protein.	125.533	-0.748305	0.241174	-3.10277	0.00191721	0.02709
OS07G0231500	Cyclin-related 2 domain containing protein.	479.012	-0.810272	0.233965	-3.46323	0.00053374	0.0112258
OS07G0236200	Hypothetical conserved gene.	1551.84	0.517457	0.138366	3.73978	0.000184182	0.0053795
OS07G0243150	Hypothetical conserved gene.	869.518	-0.734246	0.253056	-2.90152	0.00371363	0.0419705
OS07G0245100	Similar to Cytosine deaminase (EC 3.5.4.1).	184.663	-0.987542	0.292804	-3.3727	0.000744341	0.0141676
OS07G0249900	Peptidase M20 family protein.	150.021	-1.02955	0.295569	-3.48327	0.00049533	0.0107776
OS07G0250300	Conserved hypothetical protein.	312.883	-0.751179	0.178649	-4.20477	2.61349e-05	0.00136949
OS07G0251200	Conserved hypothetical protein.	50.8941	-2.51634	0.520909	-4.83066	1.3608e-06	0.000140647
OS07G0252800	Conserved hypothetical protein.	91.688	-1.06854	0.318331	-3.3567	0.000788775	0.0147128
OS07G0258100	Conserved hypothetical protein.	405.583	0.51299	0.176656	2.90389	0.00368561	0.0418158
OS07G0300100	Hypothetical gene.	168.98	1.1452	0.293103	3.90715	9.33913e-05	0.00337759
OS07G0300900	Similar to Aspartokinase.	226.128	0.534414	0.173998	3.07139	0.00213067	0.029022
OS07G0407700	Hypothetical conserved gene.	180.184	-1.65676	0.460148	-3.6005	0.000317604	0.00800811
OS07G0420700	Similar to Alpha-glucosidase like protein.	562.979	0.578995	0.148579	3.89688	9.74382e-05	0.00345652
OS07G0421800	Hypothetical conserved gene.	73.7526	-0.933835	0.284764	-3.27933	0.00104055	0.0177698
OS07G0421866	Similar to tetratricopeptide repeat (TPR)-containing protein.	64.3719	1.59029	0.473859	3.35604	0.000790657	0.0147351
OS07G0435400	Similar to WD40.	333.497	0.760585	0.160062	4.75181	2.01603e-06	0.000189134
OS07G0438500	Octicosapeptide/Phox/Bem1p domain containing protein.	374.615	1.19344	0.3987	2.99333	0.0027595	0.0342453
OS07G0442000	Conserved hypothetical protein.	810.37	0.585437	0.171808	3.4075	0.000655601	0.012974
OS07G0444000	Similar to Non-lysosomal glucosylceramidase.	772.526	0.572796	0.181885	3.14921	0.00163711	0.024181
OS07G0445600	Conserved hypothetical protein.	76.7404	1.03289	0.294215	3.51064	0.000447021	0.010032
OS07G0454400	Conserved hypothetical protein.	576.214	0.838152	0.258421	3.24336	0.00118127	0.0192087
OS07G0455100	Tetratricopeptide repeat domain containing protein, Control of Aus-japonica/indica hybrid female sterility	88.1759	0.957931	0.266537	3.59398	0.000325659	0.00808751
OS07G0456400	LUC7 related family protein.	512.222	0.490235	0.171757	2.85423	0.00431414	0.0463695
OS07G0471300	Similar to Protein argonaute 18.	142.151	-2.70297	0.667968	-4.04655	5.19781e-05	0.00222799
OS07G0479600	Conserved hypothetical protein.	962.461	-0.526181	0.13735	-3.83095	0.000127648	0.00417084
OS07G0482900	Similar to Cytochrome P450.	51.85	-6.73095	1.74826	-3.85009	0.000118072	0.00397256
OS07G0486700	Similar to cytokinin-O-glucosyltransferase 2.	19.8838	2.62708	0.894834	2.93583	0.00332653	0.0389534
OS07G0491800	Similar to taxane 13-alpha-hydroxylase.	37.1098	1.76635	0.494633	3.57104	0.000355566	0.00851638
OS07G0491900	Similar to CTF2A (Fragment).	272.644	-1.16392	0.297661	-3.91022	9.22117e-05	0.00334963
OS07G0495900	Similar to low-level beta-amylase 1.	1244.41	0.656128	0.230844	2.8423	0.00447897	0.047451
OS07G0502200	Multi antimicrobial extrusion protein MatE family protein.	1740.16	-0.872182	0.192621	-4.52796	5.9555e-06	0.000444733
OS07G0509700	Peptidase S16, lon N-terminal domain containing protein.	1964.44	-0.644534	0.217736	-2.96016	0.00307484	0.0369394
OS07G0509800	Similar to adenosine 5'-phosphosulfate reductase 2.	14859.4	-0.734665	0.241507	-3.042	0.00235015	0.0309769
OS07G0511500	Zinc finger, RING/FYVE/PHD-type domain containing protein.	150.214	0.840978	0.269992	3.11482	0.00184054	0.026368
OS07G0513000	Similar to ATP synthase gamma chain, chloroplast (EC 3.6.1.34) (Fragment).	1893.76	-2.12248	0.267353	-7.93885	2.04068e-15	5.46697e-12
OS07G0518500	Similar to taxane 10-beta-hydroxylase.	343.087	-0.964189	0.333253	-2.89326	0.00381261	0.0426694
OS07G0531600	Phospholipid/glycerol acyltransferase domain containing protein.	682.61	0.387452	0.130867	2.96066	0.00306977	0.0369199
OS07G0531700	NUC153 domain containing protein.	282.919	0.533026	0.174203	3.0598	0.00221486	0.0296833
OS07G0534700	Serine/threonine protein kinase-related domain containing protein.	105.05	-1.68714	0.413926	-4.07596	4.5825e-05	0.00205036
OS07G0537900	Similar to SRK3 gene.	122.638	-4.83482	1.47729	-3.27276	0.00106503	0.0180519
OS07G0540100	Serine/threonine protein kinase-related domain containing protein.	274.181	-0.957371	0.211628	-4.52385	6.07257e-06	0.000446375
OS07G0545400	Protein H2A.	12732.5	-0.721129	0.186223	-3.8724	0.000107769	0.00367692
OS07G0556200	Rieske [2Fe-2S] region domain containing protein.	47137.8	-0.638239	0.185409	-3.44233	0.000576729	0.0118736
OS07G0559100	Hypothetical conserved gene.	14.6492	3.47492	0.812352	4.2776	1.88916e-05	0.00106269
OS07G0561500	Short-chain dehydrogenase/reductase SDR domain containing protein.	1067.07	-0.792498	0.191404	-4.14044	3.46635e-05	0.00169614
OS07G0563700	IKI3 family protein.	228.595	0.68268	0.22498	3.0344	0.00241011	0.0314265
OS07G0565700	Alpha/beta hydrolase family protein.	140.025	-0.676031	0.221721	-3.04902	0.00229592	0.0303929
OS07G0566150	Hypothetical conserved gene.	57.3888	-1.89521	0.558875	-3.39112	0.000696086	0.0135254
OS07G0567250	Hypothetical protein.	79.0708	-1.26267	0.428712	-2.94527	0.00322676	0.0381161
OS07G0568600	Similar to Calcium-dependent protein kinase.	1075.84	-0.648448	0.140326	-4.62101	3.81877e-06	0.000308845
OS07G0573900	Hypothetical conserved gene.	439.141	-1.83715	0.404025	-4.54713	5.43835e-06	0.000414786
OS07G0575100	Similar to predicted protein.	652.334	0.427159	0.149593	2.85548	0.00429722	0.0462543
OS07G0580500	Transcription factor, Brassinosteroid (BR)-regulated growth response, Feedback inhibition of BR biosynthesis	104.529	-1.27426	0.388357	-3.28116	0.00103383	0.0176973
OS07G0582400	Similar to Proton myo-inositol cotransporter.	9214.66	-2.51866	0.366259	-6.87673	6.12435e-12	6.56285e-09
OS07G0585000	C2 calcium-dependent membrane targeting domain containing protein.	803.389	-0.669377	0.217679	-3.07506	0.00210459	0.028803
OS07G0585500	Conserved hypothetical protein.	741.569	-0.971886	0.210091	-4.62602	3.72763e-06	0.000304241
OS07G0587500	Armadillo-like helical domain containing protein.	113.639	-0.792401	0.24118	-3.28552	0.00101795	0.0175484
OS07G0592600	Indole-3-acetic acid (IAA)-amido synthetase, Auxin signaling and defense signaling in a pathogen-nonspecific manner	49.2509	-1.32641	0.402478	-3.2956	0.000982115	0.0170711
OS07G0593332	Similar to MFP1 attachment factor 1.	287.401	-0.738674	0.196359	-3.76185	0.00016866	0.00504145
OS07G0596950	Conserved hypothetical protein.	61.2878	-1.30028	0.379748	-3.42407	0.000616899	0.0124495
OS07G0597000	Similar to Eukaryotic translation initiation factor 5A (eIF-5A).	4934.61	-0.537082	0.179066	-2.99935	0.00270552	0.0337513
OS07G0598300	Hypothetical conserved gene.	104.687	0.960927	0.280743	3.4228	0.000619794	0.0124962
OS07G0604300	A member of the COBRA-like protein family, Modulation of &beta;-glucan synthesis during endosperm cell wall formation	348.215	-1.80428	0.47138	-3.82765	0.000129374	0.00420751
OS07G0605400	Similar to EGG APPARATUS-1 protein (ZmEA1).	741.4	1.6949	0.407013	4.16423	3.12402e-05	0.00158336
OS07G0606500	Hypothetical conserved gene.	309.306	0.742255	0.202279	3.66946	0.000243064	0.00660133
OS07G0607800	Similar to leucine-rich repeat family protein.	4292.57	-0.403541	0.115326	-3.49912	0.000466792	0.0103457
OS07G0614500	Similar to Elongation factor 1 beta 2.	1252.73	0.510778	0.156274	3.26847	0.0010813	0.0181742
OS07G0614700	SPX, N-terminal domain containing protein.	726.553	-0.813645	0.200548	-4.0571	4.9685e-05	0.0021575
OS07G0619600	Homeobox domain containing protein.	25.8206	2.38723	0.795083	3.00249	0.00267779	0.0335243
OS07G0624700	UMP/CMP kinase a (EC 2.7.1.48).	477.903	-0.979302	0.256207	-3.82231	0.000132205	0.00426079
OS07G0634300	Similar to Low temperature viability protein.	274.869	-0.605087	0.189259	-3.19713	0.00138803	0.021448
OS07G0634400	HAD-superfamily hydrolase, subfamily IA, variant 3 domain containing protein.	56.3348	2.80028	0.693934	4.03536	5.45177e-05	0.00229688
OS07G0640000	Similar to PRMT3 (PROTEIN ARGININE METHYLTRANSFERASE 3); methyltransferase/ zinc ion binding.	42.8148	1.09723	0.381657	2.8749	0.00404155	0.0444419
OS07G0645200	Similar to FAT domain-containing protein.	65.7898	2.41445	0.638223	3.78308	0.000154899	0.00479739
OS07G0647500	Cytochrome c oxidase, subunit VIIa domain containing protein.	629.889	-0.661668	0.166195	-3.98126	6.85507e-05	0.00270539
OS07G0648266	Similar to 2-oxo acid dehydrogenase, lipoyl-binding site.	183.743	1.85667	0.48231	3.84953	0.000118344	0.00397546
OS07G0656500	Similar to Magnesium-chelatase subunit H family protein, expressed.	591.805	1.31737	0.460401	2.86134	0.00421848	0.0457311
OS07G0656900	Similar to Serine carboxypepsidase (Fragment).	316.787	-1.64068	0.500735	-3.27655	0.00105085	0.0178886
OS07G0658700	Phosphatidylinositol-4-phosphate 5-kinase family protein.	16.935	2.35526	0.711754	3.30909	0.000935982	0.0164831
OS07G0659400	Similar to rhythmically expressed protein.	2201.21	-0.648563	0.188248	-3.44526	0.000570506	0.0117793
OS07G0660200	Similar to chromatin remodeling complex subunit.	1199.62	0.612667	0.154292	3.97083	7.16228e-05	0.00277079
OS07G0669200	Similar to GTP1/OBG family protein.	120.507	1.08384	0.374113	2.8971	0.00376634	0.0423284
OS07G0669650	Similar to Isoform 2 of Potassium transporter 7.	753.982	-0.572815	0.159232	-3.59737	0.000321448	0.00804138
OS07G0669800	Cysteine-tryptophan (CW) domain-containing zinc finger protein, Regulation of grain width	269.988	1.59341	0.473402	3.36588	0.000763007	0.0144412
OS07G0671000	Similar to FPF1.	101.318	-1.09095	0.318895	-3.42104	0.000623819	0.0125537
OS07G0673100	Ribosomal protein S8e domain containing protein.	985.704	0.550764	0.118609	4.64354	3.42497e-06	0.000285688
OS07G0677100	Peroxidase.	17.6887	-1.83484	0.583483	-3.14462	0.001663	0.0244622
OS07G0681000	Similar to Eukaryotic translation initiation factor 2 beta subunit (eIF-2-beta) (P38).	417.763	0.482143	0.144646	3.33326	0.000858358	0.0155769
OS07G0685500	Alpha/beta hydrolase family protein.	164.507	-1.92554	0.326378	-5.89971	3.64136e-09	1.56083e-06
OS07G0686100	Drought stress-related bZIP transcription factor, Positive regulation of drought and oxidative tolerance	99.9104	-2.05639	0.264229	-7.7826	7.10504e-15	1.47754e-11
OS07G0688300	Similar to Importin alpha 1.	218.691	0.623495	0.18661	3.34117	0.000834261	0.0153528
OS07G0689300	Similar to Lon protease homolog, mitochondrial.	181.876	0.751063	0.234066	3.20877	0.00133305	0.0208387
OS07G0689400	Similar to predicted protein.	550.948	0.516523	0.166495	3.10234	0.00191999	0.02709
OS07G0689950	BRCT domain containing protein.	328.873	0.825122	0.230589	3.57832	0.00034581	0.00838478
OS07G0690900	Glycosyl-phosphatidyl inositol-anchored, plant domain containing protein.	35.2432	-2.07299	0.704358	-2.94309	0.00324955	0.0383083
OS07G0693500	Similar to AMP deaminase 2 (EC 3.5.4.6) (AMP deaminase isoform L). Splice isoform Ex1A-3.	576.264	0.436102	0.141506	3.08187	0.00205704	0.0284429
OS07G0694700	Ascorbate peroxidase, ROS homeostasis, Chloroplast protection, Carbohydrate metabolism, Plant architecture, Fertility maintenance	15072.9	-0.696043	0.163358	-4.26085	2.03649e-05	0.00111913
OS07G0695400	KIP1-like domain containing protein.	83.6698	-1.36699	0.414708	-3.29627	0.000979768	0.0170648
OS08G0102000	Serotonin N-acetyltransferase, Melatonin synthesis	435.574	-0.676126	0.178412	-3.78969	0.000150838	0.00471248
OS08G0104900	Protein of unknown function DUF6, transmembrane domain containing protein.	438.913	-0.876419	0.251849	-3.47994	0.00050153	0.0108464
OS08G0107100	Conserved hypothetical protein.	533.233	-0.56443	0.19945	-2.82993	0.0046558	0.0487222
OS08G0110800	K Homology, type 1, subgroup domain containing protein.	1105.91	1.63074	0.41757	3.90531	9.41057e-05	0.00338734
OS08G0112700	MADS-box transcription factor, Regulator of both biotic and abiotic stress responses	544.849	0.871465	0.300385	2.90116	0.00371781	0.0419705
OS08G0113200	RNA-processing protein, HAT helix domain containing protein.	430.912	0.754351	0.21422	3.52139	0.000429289	0.00973599
OS08G0116700	Conserved hypothetical protein.	39.2801	2.96615	0.859716	3.45015	0.000560276	0.0116468
OS08G0117400	Similar to Calmodulin 1 (Fragment).	541.235	-1.05569	0.236151	-4.47041	7.80692e-06	0.000526157
OS08G0122000	Similar to Protein phosphatase 2A B' regulatory subunit.	693.253	0.607179	0.186403	3.25735	0.00112457	0.0185453
OS08G0127100	Amino acid transporter	4194.54	-2.44042	0.6685	-3.65059	0.000261636	0.00696569
OS08G0127500	Acid phosphatase/vanadium-dependent haloperoxidase related family protein.	95.393	-0.91581	0.308784	-2.96586	0.00301835	0.0364652
OS08G0150700	Cyclin-like F-box domain containing protein.	107.186	-2.12611	0.485219	-4.38174	1.17733e-05	0.000722996
OS08G0152400	Similar to P450.	1152.16	-0.485685	0.136516	-3.5577	0.00037411	0.00888904
OS08G0154600	DNA Topoisomerase 1, Modulation of auxin-regulated root development and gravitropism	880.654	0.479154	0.140552	3.40909	0.00065181	0.0129348
OS08G0157500	Caffeic acid O-methyltransferase, Flavonoid 3'-O-methyltransferase, Melatonin biosynthesis, Tricin biosynthesis	1552.8	-1.03695	0.251748	-4.11901	3.80497e-05	0.00180434
OS08G0162600	Rubredoxin-type Fe(Cys)4 protein family protein.	8292.81	-0.548041	0.187976	-2.91548	0.00355137	0.0407495
OS08G0163500	Protein of unknown function DUF1005 family protein.	685.817	-0.876031	0.224613	-3.90018	9.61196e-05	0.00342639
OS08G0169700	Similar to predicted protein.	183.471	0.685421	0.232665	2.94595	0.0032196	0.0380833
OS08G0174300	Transferase domain containing protein.	35.2918	-2.59606	0.495661	-5.23756	1.62714e-07	2.58317e-05
OS08G0175300	PolI-like DNA polymerase.	127.947	0.974114	0.312031	3.12185	0.0017972	0.0259378
OS08G0175600	Similar to PolI-like DNA polymerase.	111.753	1.10298	0.372586	2.96033	0.00307307	0.0369388
OS08G0177300	HSA domain containing protein.	893.088	0.805295	0.242571	3.31983	0.000900713	0.0161207
OS08G0178100	Pep3/Vps18/deep orange domain containing protein.	461.682	0.524064	0.1823	2.87474	0.00404356	0.0444419
OS08G0179000	Protein kinase, catalytic domain domain containing protein.	166.67	1.02404	0.281545	3.63721	0.000275611	0.00723253
OS08G0187900	Ubiquitin-conjugating enzyme, E2 domain containing protein.	303.842	-1.09031	0.374348	-2.91257	0.0035847	0.0410621
OS08G0191200	Phosphoribosylamine-glycine ligase (PurD), Glycinamide ribonucleotide synthetase, Regulation of chloroplast development, chlorophyll metabolism, and cell division during leaf development	186.436	0.599466	0.18664	3.21188	0.0013187	0.0206747
OS08G0192900	Nucleotide-binding, alpha-beta plait domain containing protein.	312.666	0.581321	0.191209	3.04023	0.00236394	0.031095
OS08G0198900	Conserved hypothetical protein.	33.9727	1.5535	0.433384	3.58458	0.000337622	0.00827908
OS08G0200750	Hypothetical protein.	98.2027	3.64818	0.782182	4.66411	3.09961e-06	0.00026322
OS08G0203600	Hypothetical conserved gene.	223.028	1.13488	0.200126	5.67081	1.42121e-08	4.41441e-06
OS08G0205200	Delayed-early response protein/equilibrative nucleoside transporter family protein.	515.32	-0.474459	0.150384	-3.15498	0.00160508	0.0238724
OS08G0206600	Similar to AICARFT/IMPCHase bienzyme family protein.	872.598	0.668638	0.195873	3.41363	0.000641033	0.0127782
OS08G0208700	Zinc finger, BED-type predicted domain containing protein.	154.224	0.647634	0.228274	2.83709	0.00455264	0.047954
OS08G0230300	Hypothetical conserved gene.	311.662	1.0537	0.350942	3.00248	0.00267787	0.0335243
OS08G0232700	Exo70 exocyst complex subunit family protein.	324.136	-1.05664	0.312777	-3.37826	0.000729473	0.0139782
OS08G0240800	Similar to Actin filament bundling protein P-115-ABP.	323.431	0.540645	0.161428	3.34914	0.000810615	0.0150027
OS08G0245400	Pyridoxal phosphate-dependent transferase, major region, subdomain 1 domain containing protein.	164.895	0.796954	0.235925	3.378	0.00073015	0.0139782
OS08G0247600	Leucine-rich repeat, N-terminal domain containing protein.	506.858	1.49288	0.250375	5.96256	2.48316e-09	1.10873e-06
OS08G0247700	Protein kinase, catalytic domain domain containing protein.	132.009	1.80739	0.36669	4.92892	8.2686e-07	9.44444e-05
OS08G0248100	Protein kinase, core domain containing protein.	49.8298	1.85307	0.553047	3.35066	0.000806203	0.0149468
OS08G0250200	ATPase, F1 complex, epsilon subunit, mitochondrial family protein.	655.89	-0.480006	0.167625	-2.86357	0.00418894	0.0454799
OS08G0254500	Similar to Preprotein translocase secY subunit, chloroplast precursor (CpSecY).	654.856	-0.476632	0.145958	-3.26555	0.00109251	0.018307
OS08G0256000	Conserved hypothetical protein.	80.0311	-1.16402	0.309425	-3.76188	0.000168639	0.00504145
OS08G0270500	Conserved hypothetical protein.	180.514	0.630055	0.206535	3.0506	0.00228387	0.0302521
OS08G0276400	Serine/threonine protein kinase domain containing protein.	33.4366	1.23128	0.418581	2.94156	0.00326566	0.0384348
OS08G0295100	Ubiquitin domain containing protein.	155.309	1.06905	0.325543	3.28388	0.00102387	0.0175689
OS08G0295300	Similar to Threonyl-tRNA synthetase, cytoplasmic (EC 6.1.1.3) (Threonine--tRNA ligase) (ThrRS).	538.903	0.654878	0.167635	3.90658	9.36118e-05	0.00337759
OS08G0298700	Similar to male sterility protein 2.	16.6295	2.81244	0.953905	2.94835	0.00319477	0.0378917
OS08G0300300	Similar to Chloride channel-like protein Osclc.	339.44	0.631312	0.178859	3.52966	0.000416086	0.00954771
OS08G0332800	Similar to F7O18.23 protein (SWP1) (Struwwelpeter 1 protein).	82.6754	1.6485	0.549241	3.00141	0.00268729	0.0335826
OS08G0337100	Conserved hypothetical protein.	67.1927	0.965277	0.323255	2.98612	0.00282544	0.0347617
OS08G0342400	Similar to aspartate kinase-homoserine dehydrogenase.	285.656	0.723553	0.19579	3.69556	0.000219398	0.00615383
OS08G0345700	Similar to Fructose-6-phosphate 1-phosphotransferase (Fragment).	281.797	0.607042	0.206748	2.93614	0.00332323	0.0389534
OS08G0345800	Cytosolic ADP-glucose pyrophosphorylase small subunit 2b, Starch synthesis in the middle to late stage of developing endosperm	3594.58	0.5053	0.164589	3.07007	0.00214012	0.029122
OS08G0351200	Hypothetical conserved gene.	85.4469	1.26354	0.343434	3.67915	0.000234012	0.00647978
OS08G0351300	Conserved hypothetical protein.	507.223	-1.53147	0.468467	-3.26911	0.00107888	0.0181638
OS08G0355400	Protein of unknown function DUF247, plant family protein.	199.219	0.890622	0.219897	4.05019	5.11765e-05	0.00220244
OS08G0364900	Similar to Pirin-like protein.	388.586	-1.10001	0.325102	-3.38358	0.000715474	0.0137935
OS08G0386200	WRKY transcription factor 69.	36.0741	-1.47375	0.444477	-3.3157	0.000914141	0.0162723
OS08G0389700	Conserved hypothetical protein.	553.048	1.03901	0.250259	4.15176	3.29927e-05	0.0016406
OS08G0392100	2OG-Fe(II) oxygenase domain containing protein.	282.565	-0.683589	0.195551	-3.4957	0.00047282	0.0104469
OS08G0400000	Similar to Puromycin-sensitive aminopeptidase (EC 3.4.11.-) (PSA).	31.1309	1.67197	0.498909	3.35124	0.000804493	0.0149303
OS08G0403300	Heavy metal transport/detoxification protein domain containing protein.	40.672	3.88535	0.970794	4.00224	6.27461e-05	0.00254211
OS08G0406400	Similar to Sulfate transporter (Fragment).	1412.43	-0.70888	0.218284	-3.24751	0.00116419	0.0190174
OS08G0406450	Hypothetical protein.	12.6396	-3.12986	0.942993	-3.31907	0.000903186	0.0161207
OS08G0416800	Conserved hypothetical protein.	2829.62	-0.613217	0.216937	-2.8267	0.00470301	0.0490964
OS08G0425500	Endonuclease/exonuclease/phosphatase domain containing protein.	92.2563	1.03456	0.346392	2.98669	0.00282019	0.0347171
OS08G0428200	Similar to Myb51 protein.	23.6479	-3.94393	1.0274	-3.83877	0.000123652	0.004096
OS08G0428300	Similar to RNA polymerase Rpb3/Rpb11 dimerisation domain containing protein, expressed.	145.082	0.649998	0.228412	2.84573	0.00443103	0.0471376
OS08G0433000	Similar to Arginine decarboxylase.	43.1198	-1.13174	0.379993	-2.97831	0.00289844	0.0354244
OS08G0433100	Uncharacterised protein family UPF0016 domain containing protein.	950.337	-0.467831	0.147794	-3.16542	0.00154861	0.0232747
OS08G0433500	Senescence-associated NAC transcription factor, Negative regulation of leaf senescence, Salt stress tolerance, Plant architecture	55.9562	2.42346	0.64664	3.74778	0.000178408	0.00525226
OS08G0440000	Vesicle transport v-SNARE family protein.	380.814	-0.730332	0.187977	-3.88523	0.000102234	0.00356274
OS08G0440100	Similar to Temperature stress-induced lipocalin.	412.335	-0.743035	0.231604	-3.20821	0.00133562	0.0208637
OS08G0441500	Cinnamoyl-CoA reductase, Lignin formation	79.3616	-1.66695	0.478809	-3.48146	0.000498692	0.0108397
OS08G0450700	Chaperonin Cpn60/TCP-1 family protein.	182.06	1.43217	0.452059	3.16811	0.00153431	0.0231247
OS08G0461000	Cyclin-like F-box domain containing protein.	219.561	0.554981	0.180196	3.07987	0.00207092	0.0285794
OS08G0465800	Similar to Glutamate decarboxylase.	1522.43	0.402702	0.114696	3.51104	0.000446351	0.0100275
OS08G0466200	Similar to KUP-related potassium transporter.	18.3913	5.70954	1.18283	4.82703	1.38586e-06	0.000142114
OS08G0468100	Similar to Nitrate reductase.	3309.03	-0.721682	0.245417	-2.94064	0.00327533	0.038511
OS08G0468700	Similar to Nitrate reductase [NADH] 1 (EC 1.7.1.1) (NR1).	2275.29	-0.663492	0.229457	-2.89157	0.00383319	0.0428326
OS08G0478700	Similar to Mitochondrial uncoupling protein 4.	1476.4	-0.634558	0.204655	-3.10063	0.00193112	0.0271845
OS08G0480000	Multi antimicrobial extrusion protein MatE family protein.	1074.47	-1.2233	0.280344	-4.36356	1.2796e-05	0.000764621
OS08G0481950	Similar to predicted protein.	256.518	0.662337	0.175581	3.77226	0.000161773	0.00491094
OS08G0482700	Cupredoxin domain containing protein.	165.233	-1.50316	0.39226	-3.83206	0.000127075	0.00416434
OS08G0484400	Bacterial Fmu (Sun)/eukaryotic nucleolar NOL1/Nop2p domain containing protein.	66.7418	0.990174	0.305953	3.23635	0.00121067	0.0195091
OS08G0484700	Homeodomain-like containing protein.	347.516	-0.468217	0.151761	-3.08523	0.00203397	0.0281645
OS08G0485800	Barwin-related endoglucanase domain containing protein.	10.6568	3.50998	1.01659	3.45269	0.000555024	0.0115713
OS08G0491000	Hypothetical conserved gene.	43.8293	1.85685	0.552075	3.3634	0.000769886	0.0144866
OS08G0493900	WD40 repeat-like domain containing protein.	218.874	0.640818	0.208808	3.06894	0.0021482	0.0291948
OS08G0498400	Similar to Caffeoyl-CoA 3-O-methyltransferase (Fragment).	26.8794	2.00881	0.580882	3.45821	0.000543768	0.011392
OS08G0503700	Sodium/sulphate symporter family protein.	1189.48	1.6015	0.223071	7.17934	7.00507e-13	1.00088e-09
OS08G0505300	Similar to 60S ribosomal protein L31.	346.886	0.515688	0.154821	3.33087	0.000865765	0.0156532
OS08G0505900	Leucine-rich repeat (LRR) protein, Inhibitor of fungal polygalacturonase, Defence response	16.8739	2.25351	0.678244	3.32256	0.000891945	0.0160236
OS08G0506000	Ovarian tumour, otubain domain containing protein.	197.489	0.718677	0.233634	3.07608	0.00209741	0.0287663
OS08G0507100	Cytochrome P450 family protein.	64.7791	-3.63814	0.980422	-3.71079	0.000206617	0.00588077
OS08G0508800	Lipoxygenase, chloroplast precursor (EC 1.13.11.12).	147.832	-2.18501	0.6881	-3.17543	0.00149616	0.0227095
OS08G0513300	Helix-hairpin-helix motif, class 2 domain containing protein.	360.885	0.445892	0.153201	2.91051	0.00360845	0.041246
OS08G0521200	Similar to Receptor-like protein kinase 1.	17.6154	-1.60598	0.533592	-3.00975	0.00261464	0.0331187
OS08G0524200	Uncharacterised conserved protein UCP037471 domain containing protein.	2928.37	-1.06869	0.317059	-3.37063	0.000749973	0.0142393
OS08G0525700	Conserved hypothetical protein.	222.506	0.847152	0.188894	4.48481	7.29794e-06	0.000502924
OS08G0526400	Defence response, Rin4 domain containing protein.	251.452	-0.888427	0.235188	-3.77752	0.000158399	0.00485667
OS08G0530300	Exo70 exocyst complex subunit family protein.	120.425	-0.892418	0.280194	-3.185	0.00144754	0.022144
OS08G0532300	Similar to Nuclear transport factor 2 (NTF-2) (Allergen Cla h ?).	2682.44	-0.482623	0.110608	-4.36337	1.28073e-05	0.000764621
OS08G0536300	Similar to Hd1.	61.4538	1.01843	0.330156	3.08469	0.00203762	0.0281925
OS08G0539700	NB-ARC domain containing protein.	511.334	1.04375	0.355629	2.93493	0.0033362	0.0390079
OS08G0547300	Similar to Cytochrome P450 78A1 (EC 1.14.-.-) (CYPLXXVIII).	224.082	0.80277	0.259209	3.09699	0.00195494	0.0274644
OS08G0547500	Kinesin, motor domain domain containing protein.	25.9457	2.5493	0.615357	4.1428	3.43085e-05	0.00169034
OS08G0556900	Similar to Cysteine proteinase (EC 3.4.22.-).	16.1123	2.75783	0.895653	3.07913	0.00207604	0.028596
OS08G0557500	Similar to peptidyl-prolyl cis-trans isomerase cyclophilin-type family protein.	429.169	0.556373	0.152971	3.63712	0.000275708	0.00723253
OS08G0559600	Similar to Dihydroxy-acid dehydratase (EC 4.2.1.9) (DAD).	90.8697	0.884298	0.273208	3.23672	0.00120913	0.019499
OS08G0561600	Protein of unknown function DUF966 family protein.	47.526	0.929364	0.326607	2.84551	0.004434	0.0471376
OS08G0562600	C2 calcium-dependent membrane targeting domain containing protein.	1172.58	-1.05696	0.188179	-5.61676	1.94572e-08	5.48694e-06
OS08G0562800	Similar to Transparent testa 12 protein.	1857.19	-1.36887	0.291535	-4.69539	2.66098e-06	0.00022996
OS08G0565750	Hypothetical protein.	6.87251	6.17503	2.08777	2.95771	0.00309931	0.0371087
OS08G0566600	Similar to PGR5.	5413.14	-0.618201	0.188363	-3.28197	0.00103084	0.0176743
OS09G0106700	Similar to Myb proto-oncogene protein (C-myb).	534.827	-0.805273	0.266058	-3.02668	0.00247256	0.0319806
OS09G0115500	Proteinase inhibitor I3, Kunitz legume domain containing protein.	3091.97	-0.85733	0.188299	-4.55301	5.28825e-06	0.000409162
OS09G0116400	CCAAT-binding factor domain containing protein.	311.204	0.520158	0.155925	3.33594	0.000850123	0.0154931
OS09G0121050	Similar to SMC6 protein.	350.88	0.782088	0.244129	3.20359	0.00135728	0.0211404
OS09G0128600	CMP/dCMP deaminase, zinc-binding domain containing protein.	370.642	0.73055	0.198488	3.68057	0.000232714	0.0064589
OS09G0130700	Conserved hypothetical protein.	18.1752	-2.30121	0.63228	-3.63955	0.000273117	0.00721756
OS09G0131400	Hypothetical protein.	971.441	0.66012	0.188529	3.50142	0.000462791	0.0102743
OS09G0246200	Similar to DNA-directed RNA polymerase.	140.511	0.769844	0.249919	3.08037	0.00206741	0.0285495
OS09G0251800	C2 calcium-dependent membrane targeting domain containing protein.	388.512	-0.837232	0.254045	-3.2956	0.000982113	0.0170711
OS09G0252700	Similar to E3 ubiquitin protein ligase UPL1 (EC 6.3.2.-) (Ubiquitin-protein ligase 1).	151.803	2.71939	0.597864	4.54851	5.40264e-06	0.000414786
OS09G0255900	Protein of unknown function DUF247, plant family protein.	22.0524	1.52196	0.522899	2.91062	0.00360715	0.041246
OS09G0266000	Similar to predicted protein.	606.233	-0.939127	0.286601	-3.27678	0.00104998	0.0178881
OS09G0272000	Heavy metal transport/detoxification protein domain containing protein.	3525.97	0.504623	0.178852	2.82146	0.00478059	0.049488
OS09G0277800	Similar to Enoyl-[acyl-carrier-protein] reductase [NADH], chloroplast precursor (EC 1.3.1.9) (NADH-dependent enoyl-ACP reductase).	92.3943	0.961029	0.244654	3.92812	8.56125e-05	0.00316353
OS09G0283600	Zinc finger, C6HC-type domain containing protein.	7.65876	6.33094	1.57628	4.01638	5.90992e-05	0.0024478
OS09G0298200	Chloroplastic/amyloplastic ADP-glucose pyrophosphorylase small subunit 1, Starch synthesis in the early stage of developing endosperm	615.827	1.34051	0.388677	3.4489	0.000562883	0.0116896
OS09G0309500	Conserved hypothetical protein.	172.178	-0.692793	0.212606	-3.25857	0.00111974	0.0185313
OS09G0314333	UAA transporter family protein.	330.395	-0.643474	0.209135	-3.07684	0.00209206	0.0287417
OS09G0319701	Conserved hypothetical protein.	640.705	-0.841531	0.236903	-3.55222	0.000381994	0.0090292
OS09G0322000	Similar to PaMst-1.	223.705	-1.39187	0.419891	-3.31484	0.000916959	0.0162819
OS09G0326800	Similar to PSMD2 subunit (Fragment).	650.236	0.495871	0.165865	2.98961	0.00279334	0.0345452
OS09G0332600	Hypothetical protein.	86.3092	1.07445	0.362701	2.96237	0.00305282	0.036778
OS09G0332700	Similar to PDR-type ABC transporter 2 (Fragment).	486.395	0.981023	0.206442	4.75204	2.0137e-06	0.000189134
OS09G0334500	WRKY transcription factor, Tolerance to phosphate starvation, Regulator of Fe starvation and cold stress	207.508	-0.974231	0.297406	-3.27576	0.0010538	0.0179246
OS09G0337300	Hypothetical gene.	151.813	0.893151	0.281437	3.17354	0.00150592	0.0228092
OS09G0340400	Conserved hypothetical protein.	2065.55	0.509978	0.108561	4.69763	2.63194e-06	0.000228371
OS09G0344500	Similar to O-methyltransferase ZRP4 (EC 2.1.1.-) (OMT).	6.56161	6.1081	2.10288	2.90464	0.00367677	0.0417631
OS09G0354300	Similar to leucoanthocyanidin dioxygenase.	13.9195	5.29563	1.27668	4.14797	3.35436e-05	0.00166413
OS09G0360900	Conserved hypothetical protein.	120.771	0.924323	0.24049	3.8435	0.000121293	0.00404706
OS09G0361700	Mitochondrial distribution and morphology family 35/apoptosis domain containing protein.	673.935	-0.759248	0.217718	-3.4873	0.000487918	0.0106487
OS09G0369050	Similar to DRE binding factor 2.	3262.9	-0.778998	0.201184	-3.87208	0.000107912	0.00367692
OS09G0370500	VQ domain containing protein.	126.474	-1.7536	0.371472	-4.72068	2.35062e-06	0.00020991
OS09G0376800	Similar to Trehalose-6-phosphate synthase (Fragment).	50.5944	1.70393	0.575478	2.9609	0.00306739	0.0369121
OS09G0376900	Similar to Potassium transporter 13 (AtPOT13) (AtKT5).	464.264	0.622535	0.183934	3.38455	0.000712947	0.0137935
OS09G0378300	Similar to Leucyl-tRNA synthetase, cytoplasmic (EC 6.1.1.4) (Leucine--tRNA ligase) (LeuRS).	342.911	0.550316	0.166644	3.30235	0.000958778	0.016788
OS09G0380000	Similar to catalytic/ ligase.	314.583	1.45053	0.377423	3.84324	0.000121419	0.00404706
OS09G0381100	Xanthine/uracil/vitamin C permease family protein.	191.693	0.71985	0.210842	3.41417	0.000639772	0.0127668
OS09G0387150	Conserved hypothetical protein.	138.547	0.761167	0.237885	3.19973	0.00137556	0.0212859
OS09G0393200	Similar to transcription factor jumonji (jmjC) domain-containing protein.	185.97	0.645382	0.214344	3.01096	0.00260419	0.0331157
OS09G0394300	Glycoside hydrolase, family 9 protein.	348.107	-2.1033	0.393333	-5.34739	8.92334e-08	1.75454e-05
OS09G0397300	HAD-superfamily hydrolase subfamily IIB protein.	110.612	1.48895	0.367144	4.05548	5.00317e-05	0.0021575
OS09G0400500	Serine/threonine protein kinase domain containing protein.	47.6588	-1.80598	0.466635	-3.87021	0.00010874	0.00369922
OS09G0401550	Hypothetical gene.	283.032	-0.552852	0.178715	-3.09349	0.0019782	0.0276883
OS09G0402100	PF1 protein.	536.892	-0.843795	0.240245	-3.51223	0.000444368	0.0100039
OS09G0403967	Conserved hypothetical protein.	195.667	-0.685386	0.236372	-2.89961	0.00373629	0.0421287
OS09G0407950	Similar to transducin family protein / WD-40 repeat family protein.	120.967	1.57125	0.444499	3.53488	0.000407958	0.00940146
OS09G0408900	Similar to kinase family protein.	73.0096	-0.892555	0.316007	-2.82448	0.0047358	0.0492049
OS09G0409950	Hypothetical conserved gene.	65.2465	1.42296	0.501739	2.83606	0.00456734	0.0480664
OS09G0412300	Similar to Calmodulin-like protein.	130.006	-0.99259	0.323959	-3.06394	0.00218443	0.029426
OS09G0413700	Conserved hypothetical protein.	2730.74	-0.950901	0.239675	-3.96746	7.26429e-05	0.00279512
OS09G0416200	Similar to Glucose transporter (Fragment).	1365.83	-2.19912	0.418236	-5.25808	1.45566e-07	2.42126e-05
OS09G0416600	Conserved hypothetical protein.	125.503	-0.849872	0.248855	-3.41513	0.000637513	0.0127574
OS09G0420800	Similar to Ubiquitin.	6045.45	-0.740237	0.217381	-3.40526	0.000661019	0.0130451
OS09G0425900	Similar to senescence-associated protein DH.	2564.57	-1.75346	0.420241	-4.17251	3.01266e-05	0.00154467
OS09G0431100	GPCR, family 3, metabotropic glutamate receptor-like protein.	14.2683	-2.81419	0.794912	-3.54025	0.000399742	0.00928479
OS09G0431200	GPCR, family 3, metabotropic glutamate receptor-like protein.	251.68	-1.01198	0.333398	-3.03536	0.00240248	0.0314155
OS09G0432300	Similar to AAA-type ATPase family protein.	49.3598	-1.26046	0.361192	-3.48973	0.000483514	0.0106042
OS09G0434500	Similar to Ethylene response factor 2.	7666.03	0.903294	0.307485	2.93769	0.00330668	0.0388003
OS09G0436000	Peptidase cysteine/serine, trypsin-like domain containing protein.	215.164	1.24144	0.365883	3.393	0.00069132	0.0134694
OS09G0436500	Conserved hypothetical protein.	1278.97	0.532534	0.179569	2.96562	0.00302072	0.0364733
OS09G0437500	Dormancyauxin associated family protein.	341.574	1.37318	0.307983	4.45862	8.24884e-06	0.000543966
OS09G0438700	Similar to 20 kDa chaperonin, chloroplast precursor (Protein Cpn21) (Chloroplast protein Cpn10) (Chloroplast chaperonin 10) (Ch-CPN10) (Chaperonin 20).	2008.67	0.453967	0.148187	3.06348	0.0021878	0.0294529
OS09G0442300	Similar to Oryzain gamma chain (Fragment).	16859.9	-0.787537	0.148853	-5.29068	1.2186e-07	2.09622e-05
OS09G0449600	Similar to F-box protein interaction domain containing protein, expressed.	391.483	0.64213	0.18224	3.52355	0.000425813	0.00967765
OS09G0452900	Glycosyl transferase, family 31 protein.	282.672	-1.12275	0.251365	-4.46661	7.94706e-06	0.000533923
OS09G0453000	Uncharacterised protein family UPF0220 domain containing protein.	694.797	-0.4611	0.161065	-2.86283	0.00419882	0.0455546
OS09G0453100	Conserved hypothetical protein.	392.94	0.713436	0.159168	4.48229	7.38467e-06	0.000505649
OS09G0453400	Peptidase S26A, signal peptidase I family protein.	460.212	-0.923816	0.213444	-4.32815	1.50369e-05	0.000871004
OS09G0455400	Similar to Heat shock protein.	367.723	-0.553592	0.175767	-3.14958	0.00163503	0.024181
OS09G0455500	Alpha/beta hydrolase fold-3 domain containing protein.	147.338	-1.65432	0.497417	-3.32582	0.000881591	0.0158909
OS09G0456800	Similar to Heat stress transcription factor Spl7 (Heat shock transcription factor) (Heat shock factor RHSF10).	162.337	-2.55497	0.554386	-4.60865	4.05299e-06	0.000326555
OS09G0457100	Cytochrome P450 family protein.	512.098	-0.978107	0.318469	-3.07128	0.00213142	0.029022
OS09G0460700	Alpha/beta hydrolase fold-3 domain containing protein.	444.401	-1.02291	0.22322	-4.5825	4.5944e-06	0.000362012
OS09G0466900	Similar to Calcium-dependent protein kinase.	1483.32	-0.527791	0.139569	-3.78157	0.000155844	0.00481275
OS09G0467200	Similar to Glutathione S-transferase GST 23 (EC 2.5.1.18) (Fragment).	4755.49	-0.878979	0.164944	-5.32894	9.87872e-08	1.83657e-05
OS09G0469300	Cupredoxin domain containing protein.	146.533	1.12938	0.369593	3.05573	0.00224513	0.0299052
OS09G0469400	Similar to isoamylase-type starch debranching enzyme ISO3.	332.107	0.704057	0.245623	2.86641	0.0041515	0.0451472
OS09G0471400	Similar to WAK80 - OsWAK receptor-like protein kinase.	938.402	-0.630268	0.181729	-3.46817	0.000524019	0.0110976
OS09G0471500	Conserved hypothetical protein.	189.737	-1.51897	0.367486	-4.13341	3.57414e-05	0.00172044
OS09G0471550	EGF-like calcium-binding domain containing protein.	40.3427	-1.56728	0.469034	-3.34151	0.000833255	0.0153528
OS09G0474300	Similar to Heat-shock protein precursor.	3612.78	0.652781	0.203196	3.21257	0.00131553	0.0206402
OS09G0482640	Serine/threonine protein kinase-related domain containing protein.	166.635	-2.31505	0.47925	-4.83058	1.36139e-06	0.000140647
OS09G0487100	Conserved hypothetical protein.	251.588	0.514681	0.171449	3.00195	0.00268257	0.0335431
OS09G0491740	Auxin efflux carrier domain containing protein.	139.724	-1.61207	0.463715	-3.47643	0.000508131	0.0108903
OS09G0491772	Similar to Heat shock protein 70 (Hsc70-5).	234.824	0.889715	0.17316	5.1381	2.77525e-07	3.9131e-05
OS09G0491852	NAD(P)-binding domain containing protein.	2804.73	-0.437572	0.11919	-3.67122	0.000241391	0.00659044
OS09G0494600	Protein of unknown function DUF599 family protein.	198.29	2.37864	0.606192	3.9239	8.71278e-05	0.00321398
OS09G0497100	Similar to Pumilio RBD (Fragment).	26.3266	1.5892	0.503079	3.15895	0.00158336	0.0236808
OS09G0497600	Cyclin-like F-box domain containing protein.	1805.72	-0.570308	0.122929	-4.63932	3.49562e-06	0.000289259
OS09G0498000	Hypothetical gene.	308.986	0.707736	0.229399	3.08518	0.00203428	0.0281645
OS09G0503000	Alcohol dehydrogenase superfamily, zinc-containing protein.	275.07	-0.727345	0.237348	-3.06446	0.0021806	0.0294113
OS09G0506800	Similar to Meiotic asynaptic mutant 1.	49.2976	1.36471	0.371009	3.67838	0.000234718	0.00648258
OS09G0509100	No apical meristem (NAM) protein domain containing protein.	598.627	-0.67679	0.184673	-3.66481	0.000247524	0.0066645
OS09G0511700	Similar to Prunasin hydrolase isoform PH C precursor (EC 3.2.1.118).	714.487	0.425777	0.14217	2.99484	0.00274586	0.0341436
OS09G0515100	Similar to bromodomain protein 103.	815.482	0.436713	0.150161	2.9083	0.00363396	0.0413899
OS09G0516300	Spen (Split ends)-like protein, Vegetative to reproductive transition	869.426	0.551037	0.194177	2.8378	0.0045425	0.0478959
OS09G0519150	Non-protein coding transcript.	224.663	0.720013	0.19414	3.70873	0.000208299	0.00591267
OS09G0520700	Similar to RNA helicase.	634.737	0.674124	0.132051	5.10504	3.30728e-07	4.51475e-05
OS09G0521400	Similar to HMG-CoA synthase.	216.93	-0.716564	0.195059	-3.67358	0.000239174	0.00655737
OS09G0524800	Apoptosis regulator Bcl-2 protein, BAG domain containing protein.	36.2733	-3.2188	0.967941	-3.32541	0.000882876	0.0159007
OS09G0525900	Peptidase S54, rhomboid domain containing protein.	887.464	-0.490358	0.163107	-3.00636	0.002644	0.0332938
OS09G0526600	Similar to Isoform 2 of Heat stress transcription factor B-2c.	1092.2	-0.787903	0.196579	-4.00808	6.12154e-05	0.0024895
OS09G0528200	Similar to Homeobox-leucine zipper protein HOX6.	227.369	0.875228	0.271099	3.22844	0.00124466	0.019845
OS09G0530500	Hypothetical conserved gene.	93.1642	1.54671	0.508537	3.04148	0.00235414	0.0310062
OS09G0532900	Similar to Myb13 protein.	148.238	0.801273	0.212359	3.77319	0.000161173	0.00490661
OS09G0538800	Similar to Synaptotagmin C.	616.731	0.869942	0.294098	2.958	0.00309645	0.0370951
OS09G0544400	Similar to glutathione transferase16.	17.7674	2.924	0.877004	3.33408	0.000855819	0.0155704
OS09G0547500	Lysine decarboxylase-like protein, Response to abiotic stresses	66.9551	-2.06041	0.565761	-3.64184	0.0002707	0.00718025
OS09G0548400	Dimethylaniline monooxygenase, N-oxide-forming domain containing protein.	297.01	1.10924	0.293587	3.77823	0.000157945	0.00485667
OS09G0553100	Similar to Histone H4.	4990.8	-0.776583	0.248875	-3.12038	0.00180619	0.0260324
OS09G0554000	Similar to Mitochondrial phosphate transporter.	135.557	-1.42071	0.502313	-2.82833	0.00467918	0.0489191
OS09G0557400	Mitochondrial glycoprotein family protein.	313.548	-0.465638	0.156607	-2.97329	0.00294622	0.0357619
OS09G0558900	Similar to NADPH-cytochrome P450 reductase (Fragment).	808.056	0.561958	0.190046	2.95696	0.00310687	0.0371784
OS09G0562600	Wall-associated kinase, Positive regulation of rice blast resistance	19.7923	-2.44359	0.835373	-2.92515	0.00344287	0.0399067
OS09G0562700	Conserved hypothetical protein.	180.039	-0.957483	0.216059	-4.43158	9.35444e-06	0.000602055
OS09G0565500	Conserved hypothetical protein.	152.519	0.63539	0.206447	3.07774	0.00208575	0.0286918
OS09G0570100	Protein kinase, catalytic domain domain containing protein.	100.533	-1.8852	0.657323	-2.868	0.00413078	0.0450309
OS09G0571200	C2 domain-containing protein, Salt tolerance	77.5451	-2.04515	0.50735	-4.03105	5.55285e-05	0.00232439
OS10G0100700	Vitamin B6 biosynthesis protein family protein.	4828.12	-1.41685	0.342752	-4.13375	3.5689e-05	0.00172044
OS10G0101200	Serine carboxypeptidase, Regulation of grain filling and seed germination	1053.55	-1.7832	0.402317	-4.43232	9.32266e-06	0.000601817
OS10G0111300	Similar to Nitrate transporter (Fragment).	905.792	-0.597027	0.161118	-3.70552	0.000210957	0.00595439
OS10G0112100	Member of the PLAC8 domain-containing protein family, Maintenance of metal ion homeostasis and grain weight, Negative regulation of plant height	248.252	-0.846155	0.223309	-3.78916	0.000151157	0.00471557
OS10G0115600	Hypothetical conserved gene.	3923.83	0.569939	0.182014	3.13129	0.00174041	0.02534
OS10G0116000	Pentatricopeptide repeat domain containing protein.	47.7224	1.29951	0.460917	2.8194	0.00481136	0.049695
OS10G0134250	Hypothetical gene.	232.7	-1.21114	0.257815	-4.69769	2.63118e-06	0.000228371
OS10G0135100	NB-ARC domain containing protein.	110.885	-1.58684	0.357976	-4.4328	9.30183e-06	0.000601817
OS10G0140200	Glycoside hydrolase, family 38 domain containing protein.	704.167	0.545665	0.157072	3.47398	0.000512803	0.0109466
OS10G0144700	Cytochrome P450 domain containing protein.	10.9439	2.25132	0.742493	3.03212	0.00242846	0.0316202
OS10G0154600	Conserved hypothetical protein.	79.7844	1.20575	0.279839	4.30874	1.64188e-05	0.000943397
OS10G0155500	Similar to Aldose 1-epimerase-like protein.	234.173	0.794275	0.21025	3.77776	0.000158244	0.00485667
OS10G0159800	Alcohol dehydrogenase superfamily, zinc-containing protein.	107.838	0.931372	0.262013	3.55467	0.000378451	0.00896476
OS10G0162100	Hypothetical conserved gene.	352.342	-0.963761	0.265802	-3.62586	0.000288005	0.00748586
OS10G0165400	Hypothetical gene.	137.786	-1.2284	0.308753	-3.9786	6.93234e-05	0.00271616
OS10G0178500	UDP-glucuronosyl/UDP-glucosyltransferase family protein.	593.36	-0.674488	0.185544	-3.63519	0.000277781	0.00726911
OS10G0181200	Similar to binding protein.	2699.23	0.584472	0.110484	5.29008	1.2226e-07	2.09622e-05
OS10G0181333	Hypothetical protein.	23.2344	1.5663	0.546468	2.86622	0.00415408	0.0451472
OS10G0183000	NB-LRR protein, Immune response	82.6687	1.06623	0.316905	3.36451	0.0007668	0.0144412
OS10G0203600	DNA-binding SAP domain containing protein.	91.7245	0.849238	0.272144	3.12055	0.00180516	0.0260324
OS10G0206500	Pollen Ole e 1 allergen/extensin domain containing protein.	422.761	-0.461744	0.154465	-2.98931	0.00279605	0.0345588
OS10G0210500	Protein of unknown function DUF6, transmembrane domain containing protein.	262.672	2.40667	0.551016	4.3677	1.25563e-05	0.000762344
OS10G0323000	Conserved hypothetical protein.	120.539	0.733499	0.229814	3.19171	0.00141435	0.0217604
OS10G0339600	Similar to Alpha-1, 2-fucosidase.	858.996	0.411522	0.144568	2.84656	0.0044194	0.0471058
OS10G0341700	Cellulose synthase-like H1.	296.835	1.16771	0.211802	5.51322	3.52335e-08	8.30147e-06
OS10G0365200	Thioredoxin fold domain containing protein.	30.2504	-1.4955	0.44989	-3.32415	0.000886885	0.0159461
OS10G0369600	Similar to GRAS transcription factor (Fragment).	915.334	-0.496799	0.118198	-4.20311	2.63271e-05	0.0013762
OS10G0370100	NB-ARC domain containing protein.	25.8671	8.08747	1.64289	4.9227	8.53586e-07	9.5628e-05
OS10G0374700	Hypothetical protein.	111.79	1.14647	0.386366	2.96731	0.00300417	0.0363349
OS10G0389300	Similar to Red chlorophyll catabolite reductase (Fragment).	1204.04	-3.15625	0.679093	-4.64774	3.35589e-06	0.000282053
OS10G0400250	Tetratricopeptide-like helical domain containing protein.	24.6813	1.68187	0.514468	3.26914	0.00107875	0.0181638
OS10G0406800	Armadillo-like helical domain containing protein.	554.318	0.679444	0.143787	4.72535	2.29718e-06	0.000207735
OS10G0408700	Similar to GAMYB-binding protein (Fragment).	1417.09	0.558148	0.169333	3.29616	0.000980158	0.0170648
OS10G0418300	Hypothetical conserved gene.	267.738	-0.973486	0.236956	-4.1083	3.9858e-05	0.00186923
OS10G0419600	Chlorophyllase family protein.	1087.47	-1.09348	0.153557	-7.12101	1.07136e-12	1.43508e-09
OS10G0422075	Similar to Viral A-type inclusion protein repeat containing protein, expressed.	188.139	1.66805	0.423066	3.94276	8.05505e-05	0.00303402
OS10G0422600	Protein of unknown function DUF581 family protein.	15.3765	2.68347	0.75016	3.57719	0.000347304	0.00838478
OS10G0430200	Similar to Sinapyl alcohol dehydrogenase.	2392.02	-1.15	0.356737	-3.22365	0.00126568	0.0200489
OS10G0430900	Tyrosine protein kinase domain containing protein.	358.36	0.754371	0.242051	3.11657	0.00182967	0.0262472
OS10G0436800	Similar to flavoprotein wrbA.	673.042	-0.505653	0.12218	-4.13859	3.49444e-05	0.00170211
OS10G0437200	Similar to Nucleolar protein-like.	519.532	0.562105	0.168222	3.34145	0.00083343	0.0153528
OS10G0442400	Similar to UDP-glucoronosyl and UDP-glucosyl transferase family protein, expressed.	249.24	1.03401	0.36422	2.83896	0.00452608	0.0477847
OS10G0444700	Phosphate transporter, Pi homeostasis	1509.48	-1.51516	0.393812	-3.84743	0.000119363	0.00399717
OS10G0446200	Hypothetical conserved gene.	58.3131	1.07123	0.349538	3.0647	0.00217885	0.0294081
OS10G0446600	Conserved hypothetical protein.	360.644	0.56694	0.172775	3.28138	0.00103299	0.0176971
OS10G0449400	Hypothetical conserved gene.	62.3514	-0.964723	0.308973	-3.12236	0.00179409	0.0259103
OS10G0450900	Similar to Glycine-rich cell wall structural protein 2 precursor.	2052.64	1.1287	0.168631	6.6933	2.18187e-11	1.67007e-08
OS10G0456800	CHY zinc finger protein, Transcriptional co-activator of DST (Drought and Salt Tolerance: zinc finger transcription factor gene), Drought and salt tolerance, Stomatal aperture control	130.43	0.992033	0.338681	2.9291	0.00339941	0.0395098
OS10G0456900	Similar to Midasin.	176.439	1.08045	0.225077	4.80037	1.58376e-06	0.000157879
OS10G0462900	Similar to mitochondrial chaperonin-60.	477.4	0.548837	0.152681	3.59468	0.000324797	0.00808439
OS10G0463400	B-type response regulator, Floral inducer to promote short-day (SD) flowering pathway	10.5473	3.82941	1.14777	3.33638	0.000848759	0.0154814
OS10G0463800	Domain of unknown function, DUF1338, containing green-plant-unique protein, Regulation of starch synthesis and amyloplast development, Peripheral endosperm development	234.027	1.1215	0.227294	4.93415	8.04996e-07	9.32576e-05
OS10G0469700	Leucine-rich repeat, typical subtype containing protein.	272.212	-1.81949	0.50013	-3.63804	0.000274717	0.00723253
OS10G0470700	Similar to Peptide transporter.	397.86	-0.86942	0.214378	-4.05555	5.00166e-05	0.0021575
OS10G0477000	Armadillo-like helical domain containing protein.	474.978	0.749444	0.211143	3.54947	0.000386009	0.00906129
OS10G0477600	Similar to NAM / CUC2-like protein.	32.7773	2.09539	0.628309	3.33497	0.000853075	0.0155336
OS10G0479001	Hypothetical gene.	714.732	-0.942553	0.222911	-4.22838	2.35381e-05	0.00126433
OS10G0479100	Non-protein coding transcript.	54.8196	1.29219	0.415035	3.11345	0.00184911	0.0264554
OS10G0479700	Protein of unknown function DUF250 domain containing protein.	10.8059	2.39676	0.840255	2.85242	0.0043388	0.0465235
OS10G0481400	Similar to Zinc finger, C3HC4 type family protein, expressed.	235.738	-0.63927	0.188632	-3.38898	0.000701542	0.0136191
OS10G0488800	Myosin head, motor region domain containing protein.	1200.03	0.739442	0.16355	4.52119	6.14932e-06	0.000449803
OS10G0488850	Hypothetical gene.	15.1518	3.14233	0.972349	3.23169	0.00123062	0.0196825
OS10G0490800	Similar to Secretory protein.	26.6661	-1.65494	0.552555	-2.99506	0.00274387	0.0341436
OS10G0491000	Plant Basic Secretory Protein family protein.	383.157	-2.17631	0.542211	-4.01377	5.97574e-05	0.00245349
OS10G0491900	D111/G-patch domain containing protein.	365.3	-0.553185	0.165243	-3.34769	0.000814869	0.0150682
OS10G0492000	Conserved hypothetical protein.	452.574	0.803014	0.258195	3.11011	0.00187019	0.0266858
OS10G0492900	Similar to alpha-galactosidase.	119.547	0.969138	0.294252	3.29356	0.000989259	0.0171814
OS10G0494000	Protein of unknown function DUF789 family protein.	871.058	0.799116	0.172363	4.63625	3.54787e-06	0.000291425
OS10G0495600	Similar to DNA-directed RNA polymerase.	179.578	0.859434	0.220699	3.89414	9.85482e-05	0.00347382
OS10G0499400	Cystathionine beta-synthase, core domain containing protein.	220.599	-0.910607	0.258095	-3.52819	0.000418416	0.00958065
OS10G0501500	Protein of unknown function DUF607 family protein.	1258.53	-0.980741	0.22278	-4.40229	1.07115e-05	0.000673223
OS10G0507000	Conserved hypothetical protein.	165.132	0.766749	0.234864	3.26465	0.00109599	0.0183511
OS10G0510500	Auxin responsive SAUR protein family protein.	7959.69	-0.75149	0.147901	-5.08102	3.75407e-07	4.9665e-05
OS10G0521600	Similar to Ankyrin-1 (Erythrocyte ankyrin).	439.142	0.610945	0.216377	2.82352	0.00475	0.0492987
OS10G0521900	Similar to Membrane protein.	88.6772	-1.84557	0.525629	-3.51117	0.000446146	0.0100275
OS10G0522400	Cyclin-like F-box domain containing protein.	159.903	0.944404	0.305678	3.08953	0.0020047	0.0279173
OS10G0524700	Cytochrome P450 family protein.	6.75542	6.15152	1.49818	4.10598	4.02601e-05	0.00187468
OS10G0529600	Hypothetical protein.	739.501	-1.24304	0.203642	-6.10405	1.03412e-09	5.15425e-07
OS10G0530400	Similar to Glutathione-S-transferase Cla47.	3584.61	-0.735856	0.104507	-7.04122	1.90563e-12	2.40244e-09
OS10G0530500	Similar to Glutathione-S-transferase Cla47.	4550.12	-0.824216	0.188876	-4.36379	1.27831e-05	0.000764621
OS10G0531400	Glutathione S-transferase GST 30 (EC 2.5.1.18).	596.637	-1.3712	0.338921	-4.04579	5.2147e-05	0.00222965
OS10G0532100	Similar to Amine oxidase, flavin-containing.	148.703	1.42789	0.446973	3.19457	0.0014004	0.0215887
OS10G0536400	Similar to Oxidoreductase, 2OG-Fe oxygenase family protein, expressed.	147.906	-1.8447	0.373071	-4.94464	7.62856e-07	8.95766e-05
OS10G0536450	Hypothetical protein.	77.4395	-1.57001	0.451285	-3.47897	0.000503352	0.0108748
OS10G0537500	Similar to Tobamovirus multiplication 3.	166.542	0.775037	0.221791	3.49445	0.000475037	0.0104668
OS10G0539900	Tonoplast monosaccharide transpoter, Vacuolar sugar transport	800.287	0.661227	0.137339	4.81457	1.47516e-06	0.000149837
OS10G0540100	Pentatricopeptide repeat domain containing protein.	213.103	0.787538	0.25017	3.14801	0.00164384	0.0242302
OS10G0541000	Similar to Seven transmembrane protein Mlo2.	750.446	-1.06101	0.20295	-5.22791	1.71438e-07	2.61987e-05
OS10G0543400	Chitinase 8.	15.6496	-7.45597	1.35958	-5.48402	4.1576e-08	9.37955e-06
OS10G0543500	Six-bladed beta-propeller, TolB-like domain containing protein.	18.1417	-2.31156	0.697711	-3.31307	0.000922784	0.0163447
OS10G0550900	Proline oxidase domain containing protein.	660.538	-0.835023	0.236566	-3.52977	0.000415928	0.00954771
OS10G0551600	Conserved hypothetical protein.	407.032	-0.582501	0.193893	-3.00424	0.00266243	0.0333887
OS10G0552400	U-box E3 ubiquitin ligase, Drought tolerance	546.246	-2.17536	0.510639	-4.26007	2.04366e-05	0.00112019
OS10G0554200	TGF-beta receptor, type I/II extracellular region family protein.	162.319	-1.04317	0.316281	-3.29824	0.000972938	0.0169666
OS10G0556200	Hypothetical conserved gene.	3264.39	-0.50469	0.152876	-3.3013	0.000962386	0.0167963
OS10G0556600		116.322	1.59422	0.465243	3.42663	0.000611122	0.0123679
OS10G0556700	CCR4-Not1 complex component, mRNA deadenylation	61.4389	2.03533	0.591899	3.43865	0.000584617	0.0119785
OS10G0558600	Pentatricopeptide repeat domain containing protein.	47.4836	1.50065	0.412544	3.63757	0.000275227	0.00723253
OS10G0558700	Similar to Oxidoreductase, 2OG-Fe oxygenase family protein, expressed.	47.186	1.05725	0.351862	3.00473	0.00265819	0.0333887
OS10G0558750	Similar to Oxidoreductase, 2OG-Fe oxygenase family protein, expressed.	35.1083	1.09256	0.38501	2.83775	0.00454331	0.0478959
OS10G0559650	Hypothetical protein.	250.187	1.2241	0.408489	2.99666	0.00272958	0.033992
OS10G0559700	Similar to Agenet domain containing protein, expressed.	465.238	1.92477	0.492941	3.90466	9.43561e-05	0.00338734
OS10G0560400	Similar to CONSTANS-like protein CO9 (Fragment).	1141.07	-1.04823	0.199695	-5.24914	1.52809e-07	2.49137e-05
OS10G0561300	Similar to Monosaccharid transporter.	3758.25	-1.54943	0.281141	-5.51122	3.56353e-08	8.30147e-06
OS10G0565300	Vacuolar protein sorting-associated protein 62 domain containing protein.	952.79	0.744282	0.224408	3.31665	0.000911049	0.0162308
OS10G0565500	Similar to Retrotransposon protein.	107.652	-1.31483	0.386108	-3.40533	0.000660841	0.0130451
OS10G0566300	Cyclin-like F-box domain containing protein.	212.635	-0.594874	0.181027	-3.2861	0.00101584	0.0175435
OS10G0568900	Similar to Catalytic/ hydrolase.	1156.49	-1.1667	0.278192	-4.19387	2.74238e-05	0.00142679
OS10G0570200	Similar to RIR1b protein precursor.	95.1283	-2.05943	0.429622	-4.79359	1.63822e-06	0.000159593
OS10G0571600	No apical meristem (NAM) protein domain containing protein.	17.3719	-3.14398	0.874053	-3.59701	0.000321893	0.00804138
OS10G0573000	Phosphofructokinase B-type carbohydrate kinase family protein, Regulation of early chloroplast development	2258.58	-0.575973	0.155315	-3.70841	0.000208566	0.00591267
OS10G0573100	Similar to AMMECR1 family.	475.838	-0.601048	0.173299	-3.46828	0.000523801	0.0110976
OS10G0573700	Similar to Mitochondrial carnitine/acylcarnitine carrier-like protein (A BOUT DE SOUFFLE) (Carnitine/acylcarnitine translocase-like protein) (CAC-like protein).	7771.63	-0.815085	0.238724	-3.41434	0.000639372	0.0127668
OS10G0577200	Conserved hypothetical protein.	165.306	-0.716406	0.201944	-3.54755	0.000388837	0.00911768
OS10G0577600	H3K9 demethylase, Floral organ development	113.719	-0.783773	0.241344	-3.24754	0.00116409	0.0190174
OS10G0579200	Sugar/inositol transporter domain containing protein.	768.554	-0.509646	0.169228	-3.01159	0.0025988	0.0330745
OS10G0580200	Similar to ADP-ribosylation factor-like protein.	819.053	-0.391044	0.131265	-2.97903	0.00289161	0.0353929
OS10G0580900	Conserved hypothetical protein.	140.822	-1.26831	0.333605	-3.80182	0.000143638	0.0045501
OS11G0102900	Similar to predicted protein.	366.677	0.452388	0.153303	2.95093	0.00316816	0.0376804
OS11G0103000	Pentatricopeptide repeat domain containing protein.	523.258	-0.846772	0.293477	-2.88531	0.00391029	0.043445
OS11G0104866	Similar to Clathrin heavy chain.	110.98	2.24183	0.734522	3.0521	0.00227245	0.0301195
OS11G0106083	Hypothetical gene.	61.2243	-2.43908	0.515061	-4.73552	2.18495e-06	0.000200978
OS11G0106100	Similar to Myb-like DNA-binding domain, SHAQKYF class family protein, expressed.	9.57803	-6.74828	1.49828	-4.50403	6.6677e-06	0.000473186
OS11G0106700	Similar to Ferritin 1, chloroplast precursor (EC 1.16.3.1) (ZmFer1).	2027.03	-0.841943	0.292972	-2.8738	0.00405568	0.0444838
OS11G0116300	Chalcone isomerase domain containing protein.	87.8937	-1.62125	0.507528	-3.19441	0.00140117	0.0215887
OS11G0125900	Similar to GDA1/CD39 family protein, expressed.	30.7486	5.44095	1.02511	5.30767	1.11036e-07	1.96672e-05
OS11G0130200	Protein of unknown function DUF309 family protein.	1157.53	-0.981109	0.148162	-6.62187	3.54671e-11	2.62114e-08
OS11G0131100	VQ domain containing protein.	213.811	-2.84687	0.487618	-5.83831	5.27319e-09	2.01813e-06
OS11G0131900	Similar to Arabinoxylan arabinofuranohydrolase isoenzyme AXAH-II.	259.604	0.8078	0.263583	3.06469	0.00217899	0.0294081
OS11G0132600	Similar to Arabinoxylan arabinofuranohydrolase isoenzyme AXAH-II.	148.661	1.11902	0.324304	3.45054	0.000559467	0.0116413
OS11G0136400	Major facilitator superfamily domain containing protein.	15.9232	3.62964	1.12536	3.22531	0.00125837	0.0199921
OS11G0137300	Armadillo-type fold domain containing protein.	93.6766	1.9166	0.552016	3.472	0.000516594	0.0110166
OS11G0140600	EF-Hand type domain containing protein.	766.561	-0.362055	0.116735	-3.10151	0.00192534	0.0271404
OS11G0144900	Conserved hypothetical protein.	16.0847	-2.87247	0.912811	-3.14684	0.00165048	0.0243113
OS11G0149400	Similar to Phytosulfokines 2 precursor.	78.3308	2.26615	0.447812	5.06048	4.18205e-07	5.39939e-05
OS11G0151700	Purple acid phosphatase (EC:3.1.3.2), Improvement in phosphate acquisition and utilization	1295.84	-0.478343	0.164755	-2.90336	0.00369184	0.0418466
OS11G0152700	Similar to Transcription factor HBP-1b(C38) (Fragment).	21.5808	1.42403	0.498255	2.85802	0.00426288	0.0460031
OS11G0154500	Blast disease-responsive transcription factor, Disease resistance	151.295	-3.80237	1.08238	-3.51299	0.000443099	0.00998579
OS11G0155900	Histone H3.	179.867	-10.9784	2.75754	-3.98122	6.85616e-05	0.00270539
OS11G0160500	Typical bZIP transcription factor, Homologues of the Arabidopsis VIP1, Positive regulation of JA levels, Pathogen resistance	771.94	-0.428518	0.145035	-2.95459	0.0031309	0.0373408
OS11G0161700	Conserved hypothetical protein.	277.706	-1.0759	0.237288	-4.53415	5.78347e-06	0.000436448
OS11G0167800	Similar to Anth (Pollen-specific desiccation-associated LLA23 protein).	3872.62	0.802381	0.198738	4.03737	5.40535e-05	0.00228508
OS11G0170900	Similar to BURP domain-containing protein 17.	440.871	3.18859	0.918811	3.47035	0.000519785	0.0110516
OS11G0173500	Leucine-rich repeat, typical subtype domain containing protein.	1242.01	0.41403	0.12396	3.34003	0.000837695	0.0153785
OS11G0176200	Similar to HUA enhancer 2.	234.3	0.5379	0.186912	2.87783	0.00400421	0.0441617
OS11G0180200	Similar to Protein tyrosine phosphatase 1.	184.656	-0.85764	0.296785	-2.88976	0.0038553	0.04299
OS11G0182500	Ankyrin repeat-containing protein, Regulator in basal defense	73.9878	-4.11892	0.825573	-4.98916	6.06416e-07	7.38449e-05
OS11G0184900	Similar to OsNAC5 protein [imported]-rice.	790.491	-0.534475	0.165667	-3.22621	0.00125443	0.0199444
OS11G0186400	Similar to DNA polymerase delta catalytic subunit (EC 2.7.7.7).	158.12	0.738558	0.239262	3.08682	0.00202308	0.028082
OS11G0191300	Similar to MEI1 protein.	406.924	0.991396	0.184833	5.36374	8.15156e-08	1.65694e-05
OS11G0194900	Protein kinase, core domain containing protein.	323.811	0.750666	0.212158	3.53824	0.000402811	0.00933301
OS11G0195500	Hypothetical conserved gene.	695.041	-0.595515	0.182464	-3.26373	0.00109956	0.0183862
OS11G0202300	Cyclin-like F-box domain containing protein.	222.495	1.30709	0.341604	3.82633	0.000130066	0.00422358
OS11G0205500	Similar to cDNA clone:J023056F18, full insert sequence.	1215.19	-0.343633	0.111948	-3.06957	0.00214367	0.0291517
OS11G0207400	NB-ARC domain containing protein.	63.7018	-1.94986	0.53411	-3.65067	0.000261553	0.00696569
OS11G0208850	Hypothetical protein.	42.3666	-1.31813	0.390224	-3.37788	0.00073048	0.0139782
OS11G0209700	Hypothetical conserved gene.	277.552	1.28565	0.387167	3.32065	0.000898078	0.0161068
OS11G0226933	NB-ARC domain containing protein.	487.122	-1.41568	0.244191	-5.79743	6.73371e-09	2.44605e-06
OS11G0226966	Hypothetical conserved gene.	81.1518	-1.39033	0.385583	-3.60578	0.000311218	0.00789352
OS11G0227000	Conserved hypothetical protein.	78.2111	-0.898781	0.278051	-3.23244	0.0012274	0.019665
OS11G0227250	Hypothetical protein.	147.574	-1.24196	0.333338	-3.72582	0.000194683	0.00561567
OS11G0229300	Similar to NBS-LRR-like protein.	63.3694	-3.43074	0.824609	-4.16044	3.17629e-05	0.00159799
OS11G0229333	Hypothetical gene.	118.648	-1.58154	0.393667	-4.01746	5.88299e-05	0.0024439
OS11G0236100	Similar to Sucrose-phosphate synthase.	1093.88	-0.484412	0.171806	-2.81953	0.00480946	0.049695
OS11G0248200	Nucleotide-binding, alpha-beta plait domain containing protein.	299.28	0.438277	0.154237	2.84157	0.00448916	0.0475355
OS11G0256050	Hypothetical conserved gene.	54.1588	1.89116	0.475169	3.97998	6.89224e-05	0.00270539
OS11G0266800	Tetratricopeptide-like helical domain containing protein.	346.651	0.547512	0.191682	2.85635	0.00428544	0.0462
OS11G0274700	Hypothetical conserved gene.	57.6652	-2.79909	0.453037	-6.1785	6.47126e-10	3.38273e-07
OS11G0287000	Conserved hypothetical protein.	87.8009	-0.972842	0.297772	-3.26707	0.00108667	0.0182235
OS11G0298400	Protein of unknown function DUF663 domain containing protein.	295.869	0.731173	0.212241	3.44501	0.000571046	0.0117793
OS11G0303200	Hypothetical protein.	124.659	0.732869	0.258611	2.83386	0.00459888	0.048268
OS11G0432900	Peptidase S10, serine carboxypeptidase family protein.	1428	0.407195	0.143133	2.84487	0.0044429	0.0472089
OS11G0441500	UDP-glucuronosyl/UDP-glucosyltransferase family protein.	408.789	-0.642464	0.201526	-3.18799	0.00143266	0.0220065
OS11G0444000	Similar to UDP-glucosyltransferase BX8.	156.713	-1.56053	0.356787	-4.37385	1.22073e-05	0.000745375
OS11G0461000	Peptidase S10, serine carboxypeptidase family protein.	13.1645	3.08751	0.854358	3.61383	0.000301705	0.00774388
OS11G0470500	Similar to Protein kinase domain containing protein, expressed.	76.6993	1.17914	0.339071	3.47755	0.000506016	0.0108903
OS11G0484300	Similar to Mcm2-prov protein.	42.8644	2.10347	0.505197	4.16367	3.13179e-05	0.00158336
OS11G0508600	Sugar transporter, TAL effector-mediated susceptibility to bacterial pathogen	41.8365	1.69664	0.529592	3.20366	0.00135691	0.0211404
OS11G0516400	Hypothetical conserved gene.	20.8695	-1.99097	0.566095	-3.51702	0.000436422	0.00986646
OS11G0520950	Non-protein coding transcript.	83.3375	-0.854946	0.266993	-3.20213	0.00136416	0.0211553
OS11G0523800	Similar to Isoform 3 of Auxin response factor 23.	4043.17	0.764142	0.195745	3.90377	9.47047e-05	0.0033885
OS11G0525600	Similar to Alpha-mannosidase.	107.506	1.682	0.305902	5.4985	3.83034e-08	8.82709e-06
OS11G0533500	Retinoblastoma-related protein, Control of pollen development	456.33	0.513309	0.156253	3.28512	0.0010194	0.0175484
OS11G0537375	Hypothetical protein.	509.213	-0.857201	0.240108	-3.57006	0.000356896	0.00852731
OS11G0544200	Similar to virulent strain associated lipoprotein.	738.822	0.39671	0.128969	3.07601	0.00209788	0.0287663
OS11G0546000	Similar to RNase L inhibitor-like protein.	1078.25	0.530299	0.140642	3.77056	0.000162879	0.00493295
OS11G0562100	Squalene cyclase domain containing protein.	512.918	1.10255	0.228545	4.8242	1.40564e-06	0.000143456
OS11G0565920	Leucine-rich repeat domain containing protein.	166.741	-1.89794	0.499832	-3.79716	0.000146365	0.00461309
OS11G0569300	Serine/threonine protein kinase domain containing protein.	46.3345	-2.62813	0.710071	-3.70121	0.00021457	0.00603499
OS11G0582300	Similar to root hair defective 3 GTP-binding (RHD3) family protein.	107.361	1.26495	0.264816	4.7767	1.78199e-06	0.000171263
OS11G0586900	Similar to ADP-ribosylation factor-like protein 5.	350.175	-0.422932	0.149691	-2.82536	0.0047228	0.0492049
OS11G0587000	&beta;-carotene isomerase, Strigolactones biosynthesis	47.1694	1.9536	0.61878	3.15719	0.001593	0.0237256
OS11G0590700	NB-ARC domain containing protein.	21.3232	3.67441	0.914288	4.01887	5.84769e-05	0.00243828
OS11G0592100	Similar to Barwin.	17.4207	-2.99622	0.956687	-3.13187	0.00173699	0.0253356
OS11G0594000	Sugar/inositol transporter domain containing protein.	35.6663	-2.52307	0.604811	-4.17168	3.02365e-05	0.00154661
OS11G0594200	Similar to Notchless gene homolog.	108.139	1.02278	0.336292	3.04134	0.00235527	0.0310062
OS11G0595200	PAP fibrillin family protein.	6422.34	-0.572062	0.145952	-3.91951	8.87294e-05	0.00325625
OS11G0599466	Hypothetical gene.	157.374	-2.1135	0.675817	-3.12733	0.00176405	0.0255972
OS11G0600700	Similar to RING domain protein.	451.388	-0.567272	0.151781	-3.73744	0.000185901	0.00540708
OS11G0621400	Conserved hypothetical protein.	2269.23	-0.879846	0.215078	-4.09082	4.29856e-05	0.00195184
OS11G0625802	Non-protein coding transcript.	55.5207	-1.13141	0.367901	-3.07531	0.00210285	0.0287976
OS11G0625900	Protein kinase, core domain containing protein.	55.6817	-1.11812	0.36843	-3.03484	0.00240666	0.0314245
OS11G0629500	Similar to Phosphoserine phosphatase, chloroplast precursor (EC 3.1.3.3) (PSP) (O-phosphoserine phosphohydrolase) (PSPase).	587.021	-0.621826	0.153988	-4.03814	5.38776e-05	0.00228508
OS11G0633500	Similar to NBS-LRR disease resistance protein homologue (Fragment).	655.677	0.524031	0.169462	3.09231	0.00198603	0.0277294
OS11G0635300	Similar to Cytochrome P450 family protein.	51.63	1.26321	0.416129	3.03562	0.00240045	0.0314155
OS11G0635500	Cytochrome P450 family protein.	782.875	1.18767	0.295273	4.02229	5.76362e-05	0.00240791
OS11G0636900	Similar to Splicing factor U2af large subunit A.	653.846	0.430579	0.123885	3.47564	0.000509639	0.0109008
OS11G0644600	Conserved hypothetical protein.	3120.06	-0.407902	0.141753	-2.87755	0.00400777	0.0441617
OS11G0657900	Similar to NB-ARC domain containing protein.	14.5012	6.27329	1.40969	4.45011	8.58256e-06	0.000561818
OS11G0659200	Protein of unknown function DUF581 family protein.	5.6047	5.87979	1.86666	3.1499	0.00163329	0.0241744
OS11G0660500	Translationally controlled tumor protein, Mercury tolerance	18922.3	0.738986	0.188464	3.92109	8.81485e-05	0.00324048
OS11G0661300	Similar to ADP/ATP translocase-like protein.	394.175	-0.612497	0.199053	-3.07706	0.00209053	0.028739
OS11G0669100	Calmodulin binding protein-like family protein.	58.0765	-2.02782	0.571268	-3.54968	0.000385695	0.00906129
OS11G0673100	Seed maturation protein, osa-miR164c target gene, Regulation of seed vigor	329.387	-0.732755	0.206725	-3.54459	0.000393228	0.00920051
OS11G0676050	Similar to NB-ARC domain containing protein.	79.8033	-0.938115	0.314798	-2.98005	0.002882	0.0353359
OS11G0677000	Similar to NB-ARC domain containing protein, expressed.	32.8852	-1.28327	0.446664	-2.873	0.00406592	0.0445733
OS11G0683500	Hypothetical conserved gene.	2009.62	0.667137	0.150067	4.4456	8.76455e-06	0.000570948
OS11G0683600	Similar to predicted protein.	255.221	0.841698	0.221486	3.80024	0.000144558	0.00456957
OS11G0703900	Heat shock protein 70.	34138.6	1.29132	0.317151	4.07162	4.66877e-05	0.00207596
OS11G0706100	Protein of unknown function DUF37 domain containing protein.	976.184	0.502927	0.176883	2.84327	0.00446539	0.0473539
OS11G0707600	Similar to Sterol 4-alpha-methyl-oxidase (Fragment).	2685.23	-0.586917	0.172197	-3.40841	0.000653429	0.012943
OS11G0708500	Vitamin B6 biosynthesis protein family protein.	129.605	-1.0754	0.301037	-3.57232	0.000353837	0.00849209
OS12G0102600	Similar to HCF152.	568.241	-0.748101	0.265069	-2.82229	0.00476825	0.0494037
OS12G0104766	Similar to Clathrin heavy chain.	119.605	1.97523	0.560483	3.52415	0.000424842	0.00967765
[truncated: 85 more rows]

## Sheet: Colorado_ethylene
	Annotation	baseMean	log2FoldChange	lfcSE	stat	pvalue	padj
OS03G0182800	Similar to Ethylene responsive element binding factor3 (OsERF3).	19.6579	-2.25882	0.701333	-3.22075	0.00127856	0.020172
OS03G0388500	Similar to Anther ethylene-upregulated protein ER1 (Fragment).	974.012	-0.747669	0.186107	-4.01742	5.88396e-05	0.0024439
OS05G0149400	ACC oxidase, Ethylene biosynthesis	1198.12	-0.983684	0.30715	-3.20262	0.00136183	0.0211553
OS09G0434500	Similar to Ethylene response factor 2.	7666.03	0.903294	0.307485	2.93769	0.00330668	0.0388003
OS03G0182800	Similar to Ethylene responsive element binding factor3 (OsERF3).	19.6579	-2.25882	0.701333	-3.22075	0.00127856	0.020172
OS03G0388500	Similar to Anther ethylene-upregulated protein ER1 (Fragment).	974.012	-0.747669	0.186107	-4.01742	5.88396e-05	0.0024439
OS05G0149400	ACC oxidase, Ethylene biosynthesis	1198.12	-0.983684	0.30715	-3.20262	0.00136183	0.0211553
OS09G0434500	Similar to Ethylene response factor 2.	7666.03	0.903294	0.307485	2.93769	0.00330668	0.0388003
OS03G0182800	Similar to Ethylene responsive element binding factor3 (OsERF3).	19.6579	-2.25882	0.701333	-3.22075	0.00127856	0.020172
OS03G0388500	Similar to Anther ethylene-upregulated protein ER1 (Fragment).	974.012	-0.747669	0.186107	-4.01742	5.88396e-05	0.0024439
OS05G0149400	ACC oxidase, Ethylene biosynthesis	1198.12	-0.983684	0.30715	-3.20262	0.00136183	0.0211553
OS09G0434500	Similar to Ethylene response factor 2.	7666.03	0.903294	0.307485	2.93769	0.00330668	0.0388003

## Sheet: Antonio_30MCPvs25MCP
		baseMean	log2FoldChange	lfcSE	stat	pvalue	padj
OS02G0599500	Similar to Iron-stress related protein.	313.408	11.6546	3.90689	2.98308	0.00285367	0.0271313
OS03G0734300	Similar to Proteinase inhibitor type II CEVI57 precursor.	14.0158	7.16976	1.78327	4.02056	5.80598e-05	0.00147569
OS03G0286900	RCI2 (rare cold-inducible 2) family protein, Drought resistance	9.78934	6.65121	1.70697	3.89651	9.75899e-05	0.00220943
OS01G0957800	Cytochrome P450 domain containing protein.	8.85091	6.50867	1.64084	3.96668	7.28819e-05	0.00174745
OS04G0513100	Similar to Beta-glucosidase.	8.82308	6.50678	1.46161	4.45178	8.51601e-06	0.000342462
OS11G0170900	Similar to BURP domain-containing protein 17.	254.5	6.08383	2.06356	2.94822	0.00319605	0.0292499
OS08G0466200	Similar to KUP-related potassium transporter.	22.5542	5.97994	1.37791	4.33986	1.42572e-05	0.000511547
OS08G0531900	Similar to MADS box transcription factor-like protein (MADS-box protein AGL72).	14.2243	5.30068	1.30379	4.06559	4.79113e-05	0.00127021
ENSRNA049476437		108.438	5.1341	1.56295	3.28487	0.00102028	0.0129905
OS12G0606100	Hypothetical conserved gene.	168.698	5.09914	1.0986	4.64151	3.45879e-06	0.000164885
OS03G0753100	MADS-box transcription factor, Inflorescence and spikelet development	24.0614	4.72219	1.04067	4.53764	5.68877e-06	0.000251147
OS11G0659200	Protein of unknown function DUF581 family protein.	26.1707	4.57143	1.26285	3.61992	0.000294689	0.00504599
OS08G0403300	Heavy metal transport/detoxification protein domain containing protein.	25.7028	4.54255	1.15011	3.94965	7.82652e-05	0.00184815
OS06G0166500	Similar to Auxin-responsive protein IAA20 (Indoleacetic acid-induced protein 20).	31.2278	4.40569	0.679303	6.4856	8.83785e-11	2.39305e-08
ENSRNA049471102		69.8794	4.16452	0.54085	7.69994	1.36128e-14	9.53269e-12
OS05G0514600	GA 2-oxidase4, GA metabolism	57.4699	4.09903	0.745487	5.49846	3.83121e-08	3.98996e-06
OS05G0214300	Similar to Bidirectional sugar transporter SWEET3a.	284.874	4.06707	0.543074	7.48898	6.94122e-14	4.40507e-11
OS09G0417800	WRKY transcription factor, Transcriptional repressor, Pathogen defense	18.7048	4.06503	1.04543	3.88839	0.00010091	0.00226493
OS07G0683600	Similar to Osr40c1 protein.	8.8838	3.99025	1.11309	3.58484	0.00033729	0.00556885
OS06G0289900	UDP-glucuronosyl/UDP-glucosyltransferase family protein.	17.6955	3.97978	0.918892	4.33106	1.48394e-05	0.000528701
OS06G0244000	Similar to anthranilic acid methyltransferase 3.	77.3641	3.92892	0.804642	4.88282	1.04577e-06	6.39683e-05
OS11G0590700	NB-ARC domain containing protein.	30.9721	3.90573	0.82233	4.74959	2.03833e-06	0.0001098
OS04G0632901	Similar to H0613A10.1 protein.	22.1451	3.87792	1.04466	3.71213	0.00020552	0.00393745
OS10G0555900	Similar to Beta-expansin.	37.1788	3.81786	0.770495	4.95508	7.23008e-07	4.66122e-05
OS02G0259850	Hypothetical gene.	108.409	3.80729	0.344089	11.0649	1.85765e-28	1.88626e-24
OS01G0823100	Alpha-expansin OsEXPA2.	15.1558	3.73732	1.09774	3.40455	0.000662734	0.0093855
OS09G0298100	Similar to predicted protein.	34.9921	3.72416	0.892975	4.17051	3.03922e-05	0.000885515
OS03G0241400	Hypothetical protein.	14.745	3.69734	0.909342	4.06595	4.78372e-05	0.0012699
OS09G0359500	Similar to OsD305.	106.521	3.67286	0.519291	7.07284	1.51795e-12	7.00605e-10
OS10G0463400	B-type response regulator, Floral inducer to promote short-day (SD) flowering pathway	68.3355	3.56822	0.589693	6.05098	1.43963e-09	2.58726e-07
OS08G0507701	Hypothetical protein.	9.02853	3.55371	1.10315	3.22143	0.00127551	0.0153454
OS01G0974200	RicMT (Metallothionein-like protein).	438.73	3.4646	0.827039	4.18917	2.79981e-05	0.000843598
OS11G0687100	von Willebrand factor, type A domain containing protein.	10.2014	3.4019	1.07418	3.16698	0.00154033	0.017495
OS01G0108400	Helix-loop-helix DNA-binding domain containing protein.	16.1904	3.39313	0.898637	3.77586	0.000159457	0.00320303
OS04G0400000	Similar to OSIGBa0113L04.2 protein.	67.0181	3.3929	0.857995	3.95445	7.67096e-05	0.00181776
OS04G0107700	Peptidase C1A, papain family protein.	28.1804	3.38431	0.57691	5.86627	4.45695e-09	6.51163e-07
OS11G0461000	Peptidase S10, serine carboxypeptidase family protein.	17.9071	3.36185	0.776061	4.33193	1.47805e-05	0.000527526
OS12G0133300	Similar to Carbohydrate transporter/ sugar porter/ transporter.	22.0136	3.35985	1.19968	2.80061	0.00510056	0.0408608
OS10G0498000	Similar to Epoxide hydrolase.	23.3354	3.32752	0.653694	5.09033	3.57443e-07	2.52925e-05
OS09G0425400	Hypothetical protein.	9.58171	3.29835	1.11168	2.96699	0.00300732	0.0279765
OS03G0762100	Conserved hypothetical protein.	13.2895	3.28417	1.06452	3.08513	0.00203464	0.0212658
OS04G0339400	Aldo/keto reductase family protein.	13.0305	3.26333	1.0427	3.12969	0.00174988	0.0190852
OS03G0179750	Hypothetical gene.	9.36619	3.25842	1.15412	2.82329	0.00475334	0.0389204
OS02G0590400	Lecithin:cholesterol acyltransferase family protein.	46.3809	3.18723	0.761203	4.1871	2.82539e-05	0.000849271
OS06G0239500	TGF-beta receptor, type I/II extracellular region family protein.	10.4582	3.15107	1.06813	2.95008	0.00317691	0.0291403
OS10G0144700	Cytochrome P450 domain containing protein.	21.6288	3.07942	0.916142	3.3613	0.000775778	0.0106593
OS06G0694200	Esterase, SGNH hydrolase-type domain containing protein.	14.9344	3.07489	0.973011	3.16018	0.00157672	0.0177074
OS06G0328966	Hypothetical protein.	21.2749	3.05077	0.621145	4.91152	9.03726e-07	5.62971e-05
OS12G0261300	Conserved hypothetical protein.	54.9919	3.02897	0.733954	4.12691	3.67662e-05	0.00103414
OS04G0620600	Similar to NOI protein.	14.3814	3.01044	0.934832	3.2203	0.00128057	0.0153881
OS02G0777400	ERECTA family protein, OsERECTA2 receptor-like kinase, Regulation of cell proliferation and cell growth, Regulation of germline cell specification during megasporogenesis	19.1346	3.00753	0.767256	3.91984	8.86063e-05	0.00204712
OS02G0102300	Arsenate reductase, Sulfurtransferase/rhodanese-like protein, Regulation of arsenic accumulation	36.7466	3.00459	1.01086	2.97231	0.00295571	0.0277241
OS11G0136400	Major facilitator superfamily domain containing protein.	33.588	3.00088	1.00879	2.97474	0.00293232	0.0276332
OS10G0565401	Hypothetical conserved gene.	23.769	2.99374	0.877245	3.41266	0.000643325	0.00916818
OS03G0820500	Actin depolymerizing factor, Actin-binding protein, Abiotic stress response	115.065	2.94144	0.468093	6.28388	3.30222e-10	6.98557e-08
OS04G0602500	Similar to Pectin acetylesterase.	25.6771	2.92863	0.764535	3.83061	0.000127827	0.00271255
OS10G0370100	NB-ARC domain containing protein.	34.6262	2.92075	1.01603	2.87467	0.00404447	0.0347099
OS03G0694000	Similar to Oxalate oxidase 1 (EC 1.2.3.4) (Germin).	73.8866	2.91325	0.435154	6.69477	2.16009e-11	6.64654e-09
OS02G0208500	Conserved hypothetical protein.	47.528	2.88107	0.937586	3.07286	0.00212016	0.0218893
OS04G0108101	Hypothetical protein.	34.5286	2.8423	0.600056	4.73673	2.17195e-06	0.000115466
OS02G0259900	Conserved hypothetical protein.	588.707	2.83535	0.248183	11.4244	3.15813e-30	6.41353e-26
OS04G0639100	Conserved hypothetical protein.	78.896	2.83278	0.414748	6.83012	8.48429e-12	3.22711e-09
OS01G0944700	Similar to Beta-1, 3-glucanase precursor.	17.1228	2.82263	0.889249	3.17417	0.00150266	0.0172115
EPlOSAG00000028695		17.0378	2.81769	0.654695	4.30382	1.67879e-05	0.000575821
OS08G0495800	Raffinose synthase family protein.	74.8092	2.8141	0.66336	4.2422	2.2134e-05	0.000706758
OS01G0803300	Protein of unknown function DUF6, transmembrane domain containing protein.	36.4633	2.79647	0.796379	3.51147	0.000445629	0.00694005
OS03G0332900	Protein kinase, core domain containing protein.	21.9736	2.76453	0.838848	3.29562	0.00098204	0.0126732
OS07G0486700	Similar to cytokinin-O-glucosyltransferase 2.	15.0164	2.75667	0.693348	3.97589	7.01177e-05	0.00170106
OS06G0520733	Similar to cell number regulator 4.	146.792	2.74382	0.456426	6.01153	1.83785e-09	3.17056e-07
OS05G0127200	Similar to Phospholipase C (Fragment).	30.9304	2.73207	0.845635	3.23079	0.00123449	0.0149851
OS02G0131050	Hypothetical gene.	328.368	2.72862	0.813021	3.35615	0.000790345	0.0107853
OS07G0121200	Similar to LRR receptor-like kinase.	76.3207	2.72007	0.778444	3.49423	0.000475422	0.00730324
OS03G0303100	Protein of unknown function DUF1645 family protein.	30.6225	2.71831	0.738918	3.67877	0.000234358	0.00426847
OS02G0303500	Eggshell protein family protein.	22.6785	2.71359	0.65848	4.12099	3.77254e-05	0.00105382
OS06G0700550	Hypothetical protein.	24.7331	2.67986	0.64699	4.14204	3.4423e-05	0.00098183
OS10G0450800	Hypothetical protein.	232.633	2.67268	0.462832	5.77462	7.71285e-09	1.0373e-06
OS09G0110300	Putative cyclase family protein.	10.372	2.67124	0.95249	2.80448	0.00503978	0.0405338
OS07G0634400	HAD-superfamily hydrolase, subfamily IA, variant 3 domain containing protein.	92.7678	2.62769	0.671781	3.91152	9.17152e-05	0.00209747
OS02G0755900	UDP-glucuronosyl/UDP-glucosyltransferase domain containing protein.	21.3716	2.61728	0.962162	2.72021	0.00652409	0.0484606
OS03G0689300	Plasma membrane H+ ATPase (EC 3.6.3.6) (H-ATPase).	148.85	2.60993	0.479944	5.43799	5.38843e-08	5.21087e-06
OS03G0161302	Hypothetical protein.	12.196	2.56505	0.829077	3.09387	0.00197566	0.0208298
OS03G0103200	Similar to Physical impedance induced protein.	77.5294	2.55014	0.818905	3.11408	0.00184518	0.019879
OS09G0109600	Small peptide, Drought tolerance	16.9245	2.547	0.631634	4.03241	5.52085e-05	0.00141921
OS01G0136100	16.9 kDa class I heat shock protein 1.	20.315	2.52794	0.666593	3.79232	0.000149246	0.00307082
OS08G0433500	Senescence-associated NAC transcription factor, Negative regulation of leaf senescence, Salt stress tolerance, Plant architecture	72.1452	2.51332	0.617757	4.06846	4.73258e-05	0.00126128
OS01G0748800	Similar to ZCN12.	51.8935	2.50723	0.387114	6.47673	9.37332e-11	2.45575e-08
OS04G0630100	NAD(P)-binding domain containing protein.	24.7533	2.50056	0.826891	3.02406	0.0024941	0.0245875
OS03G0693900	Similar to Oxalate oxidase 1 (EC 1.2.3.4) (Germin).	20.0245	2.49984	0.711243	3.51474	0.000440177	0.00686678
OS02G0470600	Similar to phosphoinositide binding.	107.699	2.4548	0.544773	4.50611	6.60281e-06	0.000279937
OS04G0107900	Similar to Heat shock protein 82.	89.75	2.44506	0.30425	8.03635	9.25569e-16	9.12672e-13
OS03G0607200	Gibberellin regulated protein family protein.	285.161	2.44415	0.28012	8.72539	2.65275e-18	3.848e-15
OS06G0141200	Similar to RNA-binding protein EWS.	1682.96	2.44291	0.564467	4.32782	1.50591e-05	0.000532784
OS06G0255200	Conserved hypothetical protein.	164.459	2.43946	0.505161	4.82908	1.37165e-06	8.09751e-05
OS05G0227600	Proline-rich glycoprotein, ABA-dependent inhibition of root growth	80.146	2.43583	0.775513	3.14093	0.00168413	0.0184872
OS06G0118700	Peptidase A1 domain containing protein.	40.5454	2.42241	0.640532	3.78187	0.000155653	0.003161
OS05G0160300	Bifunctional inhibitor/plant lipid transfer protein/seed storage domain containing protein.	974.59	2.42091	0.359725	6.72989	1.69791e-11	5.38769e-09
OS12G0448900	Fatty acid alpha-dioxygenase family, Enzyme that oxygenates fatty acids into 2R-hydroperoxides	85.8874	2.41332	0.405937	5.94507	2.76345e-09	4.52582e-07
OS04G0515900	Similar to NAM / CUC2-like protein.	24.2571	2.39039	0.624257	3.82917	0.000128574	0.00272271
OS09G0494600	Protein of unknown function DUF599 family protein.	133.904	2.38118	0.695226	3.42504	0.000614701	0.00884717
OS04G0556000	Heavy metal P-type ATPase, Xylem loading of copper	19.6492	2.37847	0.859482	2.76733	0.00565177	0.0438579
OS06G0158900	Similar to Multidrug-resistance associated protein 3.	71.9644	2.34761	0.43378	5.41197	6.23343e-08	5.83357e-06
OS12G0480200	Similar to H0321H01.14 protein.	14.7402	2.31719	0.728161	3.18225	0.00146136	0.0168813
OS08G0116700	Conserved hypothetical protein.	87.5595	2.31282	0.541232	4.27326	1.92636e-05	0.000638183
OS02G0152800	RNA polymerase Rpb1, domain 1 containing protein.	44.7477	2.29216	0.606876	3.77697	0.000158746	0.00319506
OS08G0230800	Hypothetical conserved gene.	44.5739	2.28718	0.618794	3.69619	0.00021886	0.0041002
OS09G0451400	ACC oxidase, Ethylene biosynthesis	58.2389	2.28345	0.839876	2.71879	0.0065521	0.0485976
OS12G0575300	Conserved hypothetical protein.	25.009	2.23349	0.812675	2.74831	0.00599027	0.0456495
OS12G0575400	Conserved hypothetical protein.	25.009	2.23349	0.812675	2.74831	0.00599027	0.0456495
OS04G0614650	Similar to OSIGBa0126B18.8 protein.	296.342	2.22113	0.460751	4.82067	1.43077e-06	8.32551e-05
OS01G0713900	Similar to Myosin.	16.8904	2.21797	0.687763	3.2249	0.00126017	0.0152331
OS01G0382400	Similar to Pathogenesis-related protein PRB1-2 precursor.	24.9381	2.21705	0.714186	3.10431	0.00190725	0.0203747
OS06G0498800	Homolog of Arabidopsis MOTHER OF FT AND TFL1, Regulation of heading and panicle architecture	185.657	2.19942	0.366519	6.00082	1.96324e-09	3.35037e-07
OS06G0157500	Florigen, Flowering time, Long-day promotion	463.658	2.19403	0.744755	2.94597	0.0032194	0.0293973
OS05G0158700	Similar to OsGA2ox1.	39.2302	2.1848	0.52528	4.1593	3.1922e-05	0.00092215
OS01G0952500	A-type response regulator, Cytokinin signaling	793.164	2.18092	0.315213	6.91888	4.5523e-12	1.86719e-09
OS05G0186100	Similar to Histidine-containing phosphotransfer protein 4.	39.0573	2.17927	0.603574	3.6106	0.000305489	0.00516559
OS03G0183800	Similar to Leucine-rich repeat transmembrane protein kinase 1 (Fragment).	23.2228	2.17696	0.704071	3.09196	0.00198842	0.0209118
OS04G0188433	Similar to OSIGBa0102N07.2 protein.	1070.65	2.16955	0.339442	6.39151	1.64258e-10	3.9244e-08
OS03G0650000	YABBY transcription factor, Control of seed shattering	100.885	2.1687	0.516429	4.19942	2.67598e-05	0.000818432
OS02G0736200	RNA-dependent RNA polymerase, Regulation of endogenous genes through smRNA-mediated pathways involving DNA methylation	101.737	2.16647	0.554241	3.90889	9.27227e-05	0.00211574
OS07G0645200	Similar to FAT domain-containing protein.	115.979	2.16337	0.478363	4.52245	6.11282e-06	0.000263535
OS09G0252700	Similar to E3 ubiquitin protein ligase UPL1 (EC 6.3.2.-) (Ubiquitin-protein ligase 1).	232.046	2.16116	0.45823	4.71633	2.40141e-06	0.000125367
OS02G0809800	Phosphate (Pi) transporter, Root-to-shoot Pi transfer	84.675	2.15591	0.587272	3.67106	0.000241543	0.00437968
OS03G0146200	Conserved hypothetical protein.	171.718	2.14268	0.259935	8.24312	1.67773e-16	2.0042e-13
OS06G0157700	Florigen, Heading date	154.139	2.13803	0.542145	3.94365	8.02515e-05	0.00188847
OS01G0606000	MtN3 and saliva related transmembrane protein family protein.	25.6278	2.13324	0.739148	2.88608	0.00390069	0.0338671
OS01G0182832	Hypothetical conserved gene.	76.701	2.12753	0.454323	4.68285	2.8291e-06	0.000142004
OS07G0282300	Similar to Aldehyde oxidase 1 homolog (Fragment).	17.9102	2.12446	0.637295	3.33356	0.000857411	0.0113955
OS03G0760300	Cytochrome P450 family protein.	12.292	2.123	0.757886	2.80122	0.00509104	0.0408328
OS07G0491800	Similar to taxane 13-alpha-hydroxylase.	35.2997	2.10078	0.530851	3.95738	7.57769e-05	0.00179986
OS04G0266900	Transketolase C-terminal-like domain containing protein.	17.6418	2.09748	0.60478	3.46816	0.000524031	0.00783654
OS02G0743400	PIN protein, Auxin efflux carrier, Auxin transport and signaling, "Root, shoot and inflorescence development"	470.492	2.0899	0.336333	6.21379	5.17219e-10	1.05037e-07
OS04G0691900	Chaperonin Cpn60/TCP-1 family protein.	287.398	2.07214	0.442401	4.68386	2.81524e-06	0.000142004
OS01G0846400	Conserved hypothetical protein.	120.816	2.06935	0.407465	5.07859	3.80248e-07	2.672e-05
OS05G0537200	Similar to Myosin XI (Fragment).	30.9981	2.06302	0.477238	4.32282	1.54045e-05	0.00053937
OS03G0803800	Conserved hypothetical protein.	33.8191	2.0621	0.603946	3.41437	0.000639294	0.00912995
OS10G0492900	Similar to alpha-galactosidase.	97.4311	2.05972	0.291472	7.06661	1.5876e-12	7.16466e-10
OS04G0526800	GRAM domain containing protein.	83.7662	2.05654	0.502024	4.09649	4.1946e-05	0.00113427
OS08G0191433	Starch synthase, Starch biosynthesis	16.3405	2.0539	0.639051	3.21399	0.00130906	0.0156563
OS03G0397700	Protein kinase, catalytic domain domain containing protein.	108.333	2.04344	0.4418	4.62525	3.7414e-06	0.00017588
OS10G0390701	Conserved hypothetical protein.	54.193	2.04195	0.559483	3.64972	0.000262528	0.00463453
OS03G0744675	Similar to WD-40 repeat family protein / beige-related.	48.5564	2.03303	0.589917	3.44629	0.000568335	0.0083334
OS04G0632600	Bulb-type lectin domain domain containing protein.	116.435	2.02819	0.39892	5.0842	3.69172e-07	2.60317e-05
OS09G0544400	Similar to glutathione transferase16.	40.0017	2.01637	0.568073	3.5495	0.000385965	0.00618641
OS04G0599650	DNA helicase, UvrD/REP type domain containing protein.	36.2095	2.00694	0.633798	3.16652	0.00154274	0.017509
OS10G0394700	Hypothetical conserved gene.	54.1242	2.00601	0.567877	3.53246	0.000411706	0.0065015
OS03G0140200	Similar to Cytochrome P450 86A1 (EC 1.14.-.-) (CYPLXXXVI) (P450-dependent fatty acid omega-hydroxylase).	49.2493	2.00219	0.716598	2.79402	0.00520569	0.0414577
OS04G0675101	ATPase-like, ATP-binding domain domain containing protein.	154.661	1.9938	0.467344	4.26624	1.98794e-05	0.000653255
OS08G0458200	Similar to MTD1.	62.3346	1.99318	0.320866	6.21187	5.23561e-10	1.05272e-07
OS01G0165200	Kelch-type beta propeller domain containing protein.	21.0573	1.98966	0.532331	3.73764	0.000185756	0.00362723
OS12G0554100	Conserved hypothetical protein.	72.0672	1.9763	0.331344	5.9645	2.45378e-09	4.08454e-07
OS06G0651200	Conserved hypothetical protein.	23.2589	1.9531	0.674355	2.89626	0.00377643	0.0330283
OS04G0352400	Peptidyl-prolyl cis-trans isomerase, FKBP-type domain containing protein.	1847.45	1.95096	0.182147	10.711	9.04283e-27	6.1214e-23
OS12G0594200	Hypothetical conserved gene.	167.9	1.94747	0.366778	5.30967	1.09823e-07	9.41048e-06
OS05G0519700	Heat shock protein, Long-term acquired thermotolerance	307.555	1.94676	0.244076	7.97604	1.51104e-15	1.33418e-12
OS08G0103900	Similar to NAM-like protein.	18.8065	1.94366	0.654116	2.97144	0.00296411	0.0277316
OS05G0307100	Similar to tetracycline transporter protein.	52.7538	1.94223	0.573198	3.38841	0.000702992	0.00981868
OS09G0450300	MAP65/ASE1 family protein.	28.0373	1.93632	0.475287	4.07401	4.62114e-05	0.00123671
OS11G0587000	&beta;-carotene isomerase, Strigolactones biosynthesis	53.4318	1.93561	0.636671	3.0402	0.00236417	0.0237446
OS05G0365300	Nucleotide-binding site leucine-rich repeat (NBS-LRR) protein, Bacterial blight resistance	788.799	1.93264	0.315633	6.12304	9.18058e-10	1.71045e-07
OS11G0173900	Similar to Leucine Rich Repeat family protein, expressed.	32.0954	1.92226	0.513707	3.74193	0.00018261	0.00357391
OS05G0120200	Similar to ATPase, coupled to transmembrane movement of substances.	83.3776	1.91079	0.633988	3.01393	0.00257889	0.0251724
OS11G0151002	Similar to Calmodulin binding protein.	45.1415	1.90545	0.590127	3.22888	0.00124278	0.0150676
OS11G0428500	Conserved hypothetical protein.	25.7369	1.8938	0.571678	3.3127	0.00092401	0.0120829
OS06G0483200	Similar to cycloartenol synthase.	63.777	1.88603	0.442301	4.26413	2.00684e-05	0.000657339
OS11G0654800	Conserved hypothetical protein.	15.6704	1.88453	0.682098	2.76285	0.00572997	0.0442775
OS05G0111300	Similar to B22EL8 protein.	819.544	1.87216	0.642329	2.91464	0.00356098	0.0316197
OS03G0752500	Similar to Cysteine proteinase (Fragment).	142.402	1.8682	0.435757	4.28726	1.80889e-05	0.000610214
OS04G0588700	ABC transporter-like domain containing protein.	57.1201	1.86204	0.618257	3.01177	0.00259733	0.0253103
OS02G0503900	Cytochrome P450 family protein.	42.3591	1.85971	0.503834	3.69112	0.000223267	0.00414074
OS09G0455900	Alpha/beta hydrolase fold-3 domain containing protein.	35.8669	1.8552	0.50792	3.65254	0.000259658	0.00459734
OS11G0446000	Conserved hypothetical protein.	22.5498	1.84325	0.557642	3.30544	0.000948283	0.0123447
OS06G0119900	Late embryogenesis abundant protein, LEA-14 domain containing protein.	35.3969	1.83366	0.579521	3.16409	0.00155567	0.0176063
OS06G0207500	Hypothetical conserved gene.	30.5039	1.83285	0.502857	3.64486	0.000267535	0.00468775
OS01G0733500	Similar to Dehydration-induced protein RD22-like protein 1.	44.9495	1.83114	0.49482	3.70062	0.000215075	0.00405675
OS10G0422600	Protein of unknown function DUF581 family protein.	23.9109	1.81731	0.599175	3.03303	0.00242114	0.0240904
OS01G0627550	Hypothetical protein.	19.0046	1.80929	0.631712	2.8641	0.00418193	0.0353878
OS03G0847900	PAK-box/P21-Rho-binding domain containing protein.	38.9991	1.80895	0.613176	2.95013	0.0031764	0.0291403
OS04G0480900	Glycoside hydrolase, family 5 protein.	41.2823	1.80879	0.539107	3.35516	0.000793203	0.0108037
OS01G0734466	Similar to NAD(P)H oxidase (Fragment).	142.27	1.80641	0.381009	4.74112	2.12537e-06	0.000113286
OS04G0555600	Similar to WD-40 repeat family protein / beige-related.	96.8024	1.80294	0.551923	3.26664	0.00108831	0.0136008
OS01G0719400	CASC3/Barentsz eIF4AIII binding domain containing protein.	26.0368	1.80219	0.510333	3.5314	0.000413373	0.00652275
OS05G0449600	Similar to glycosyl hydrolase family 3 protein.	272.474	1.79306	0.249974	7.17298	7.33809e-13	3.46563e-10
OS03G0416500	6-phosphogluconolactonase domain containing protein.	98.3562	1.77721	0.276966	6.4167	1.39263e-10	3.44897e-08
OS06G0119800	Conserved hypothetical protein.	66.0356	1.77285	0.454827	3.89786	9.70466e-05	0.00219958
OS02G0162766	Hypothetical conserved gene.	123.645	1.76857	0.429956	4.11338	3.89914e-05	0.00107604
OS10G0556700	CCR4-Not1 complex component, mRNA deadenylation	123.561	1.76784	0.456663	3.87121	0.000108294	0.0023983
OS08G0427100	Hypothetical conserved gene.	71.3545	1.7665	0.488427	3.6167	0.000298379	0.00509629
OS01G0654100	Similar to CTP synthase (EC 6.3.4.2) (UTP--ammonia ligase) (CTP synthetase).	347.912	1.76576	0.267165	6.60927	3.86232e-11	1.07446e-08
OS03G0817100	Uncharacterised protein family UPF0497, trans-membrane plant domain containing protein.	31.0126	1.76334	0.462063	3.81623	0.000135506	0.00284282
OS04G0623500	Similar to H0215F08.7 protein.	48.5781	1.7553	0.429402	4.08777	4.35539e-05	0.00117462
OS06G0633900	Similar to esterase/lipase/thioesterase.	52.3537	1.75182	0.459847	3.80957	0.000139207	0.00290547
OS06G0336200	Delta-tonoplast intrinsic protein.	1194.2	1.75139	0.625541	2.79981	0.00511333	0.0409248
OS03G0356498	Similar to rhythmically expressed protein.	16.9158	1.75073	0.583527	3.00025	0.00269755	0.0260072
OS09G0363000	Hypothetical protein.	17.6352	1.74898	0.636001	2.74996	0.00596025	0.0455383
OS02G0128000	Similar to Cytosolic class I small heat shock protein 6 (Fragment).	23	1.74564	0.546786	3.19254	0.00141026	0.016469
OS02G0589000	Lecithin:cholesterol acyltransferase family protein.	89.7793	1.73734	0.555733	3.12622	0.00177069	0.0192914
OS01G0768600	Conserved hypothetical protein.	57.2734	1.73524	0.440328	3.94078	8.12155e-05	0.00190673
OS01G0663051	Similar to SANT/MYB protein.	27.4586	1.73358	0.607991	2.85133	0.0043537	0.0364598
OS05G0488600	Similar to Phosphate starvation regulator protein (Regulatory protein of P- starvation acclimation response Psr1).	118.076	1.73129	0.370375	4.67443	2.94769e-06	0.000146586
OS03G0637900	Similar to Centromere protein-like protein (Fragment).	52.5295	1.72876	0.43239	3.99815	6.38392e-05	0.00158684
OS07G0524900	Protein of unknown function DUF6, transmembrane domain containing protein.	22.6004	1.71613	0.578292	2.96759	0.00300146	0.0279475
OS09G0565450	Hypothetical conserved gene.	39.1578	1.7131	0.465235	3.68223	0.000231204	0.00423707
OS07G0448100	Similar to Plasma membrane integral protein ZmPIP2-6.	130.472	1.7084	0.364705	4.68433	2.80872e-06	0.000142004
OS08G0198900	Conserved hypothetical protein.	27.0066	1.70164	0.54719	3.10978	0.00187227	0.0200732
OS05G0177000	Cyclin-like F-box domain containing protein.	17.2244	1.70115	0.563044	3.02135	0.00251648	0.0247002
OS09G0514100	Similar to oxidoreductase.	21.6877	1.70079	0.573782	2.96418	0.00303492	0.0281816
OS02G0156400	Leucine-rich repeat, N-terminal domain containing protein.	33.6448	1.69591	0.410793	4.12839	3.65317e-05	0.00102897
OS10G0450900	Similar to Glycine-rich cell wall structural protein 2 precursor.	908.588	1.6947	0.594574	2.85027	0.00436825	0.0365597
OS10G0173000	Conserved hypothetical protein.	100.16	1.68362	0.282472	5.96032	2.5175e-09	4.15653e-07
OS08G0179100	Hypothetical protein.	23.007	1.67883	0.601052	2.79316	0.0052196	0.0415359
OS05G0410200	Alpha/beta hydrolase fold-3 domain containing protein.	29.6386	1.6782	0.497858	3.37085	0.000749361	0.0103524
OS03G0170900	Sucrose transporter, Required for apoplastic phloem sucrose loading, Essential for normal pollen germination	1578.61	1.67732	0.344915	4.86298	1.15631e-06	6.96805e-05
OS01G0229600	Conserved hypothetical protein.	287.144	1.6766	0.207562	8.07761	6.6048e-16	7.05949e-13
OS05G0163250	Similar to predicted protein.	146.314	1.67235	0.448069	3.73236	0.000189696	0.00369706
OS07G0553633	Serine/threonine protein kinase-related domain containing protein.	40.3786	1.66634	0.545184	3.05647	0.00223962	0.0228784
OS06G0668200	Similar to Phosphoglycerate kinase, cytosolic (EC 2.7.2.3).	815.11	1.666	0.165432	10.0706	7.45365e-24	2.52281e-20
OS01G0955000	Phosphoesterase family protein.	19.8356	1.66414	0.514246	3.23608	0.00121182	0.0147628
OS01G0302000	Hypothetical conserved gene.	218.797	1.65525	0.286727	5.77292	7.79116e-09	1.04094e-06
OS03G0704200	Zinc finger, MYND-type domain containing protein.	50.6942	1.639	0.362185	4.52532	6.03041e-06	0.000260565
OS02G0152750	Non-protein coding transcript.	17.3331	1.636	0.586903	2.78752	0.00531136	0.0420355
OS03G0107400	Prefoldin domain containing protein.	46.2175	1.63062	0.465274	3.50464	0.000457219	0.00708254
OS04G0529600	Lanthionine synthetase C-like family protein.	17.3663	1.62937	0.60231	2.7052	0.00682632	0.0499204
OS01G0148000	Similar to predicted protein.	482.779	1.62388	0.373337	4.34964	1.36363e-05	0.000498067
OS07G0603300	TON1 RECRUIT MOTIF (TRM)-containing protein, Regulation of grain size and shape	71.242	1.62374	0.450251	3.60629	0.000310601	0.00523459
OS06G0143700	Similar to Sulfate transporter 2.	70.8432	1.61396	0.510737	3.16006	0.00157734	0.0177074
OS02G0646500	Aldehyde dehydrogenase domain containing protein.	121.152	1.60752	0.569072	2.8248	0.00473095	0.038803
OS01G0136200	16.9 kDa class I heat shock protein 1.	24.8833	1.60183	0.504542	3.17482	0.00149929	0.0171826
OS07G0268800	Protein of unknown function DUF594 family protein.	58.1696	1.6001	0.372982	4.29003	1.78652e-05	0.00060367
OS09G0452800	Peptidase A1 domain containing protein.	38.9542	1.59587	0.578007	2.76099	0.00576265	0.0444382
OS02G0832400	Similar to Callose synthase 1 catalytic subunit.	437.659	1.59213	0.276126	5.76595	8.11969e-09	1.07774e-06
OS06G0574450	Hypothetical conserved gene.	34.5347	1.58949	0.563323	2.82163	0.00477802	0.0390157
OS11G0582300	Similar to root hair defective 3 GTP-binding (RHD3) family protein.	167.426	1.58825	0.380745	4.17142	3.02704e-05	0.000884506
OS02G0526000	Similar to H0502B11.6 protein.	110.572	1.58622	0.40183	3.9475	7.89729e-05	0.00186054
OS04G0593400	Similar to OSIGBa0142I02-OSIGBa0101B20.20 protein.	42.8961	1.58488	0.531227	2.98343	0.00285036	0.0271125
OS06G0698300	Protein phosphatase 2C family protein.	96.6445	1.58453	0.408575	3.87819	0.000105236	0.00234592
EPlOSAG00000025983		43.4769	1.57502	0.425346	3.70291	0.000213144	0.00403029
OS08G0135400	Copine domain containing protein.	48.7936	1.56628	0.428476	3.65548	0.000256706	0.00457698
OS04G0419550	Zinc finger, RING-type domain containing protein.	143.525	1.56319	0.435109	3.59265	0.00032733	0.00543533
OS01G0740651	Hypothetical protein.	109.169	1.54606	0.49907	3.09789	0.00194906	0.0206818
OS06G0206000	Similar to carbon-nitrogen hydrolase family protein.	33.2067	1.54585	0.519204	2.97735	0.00290755	0.0275044
OS08G0192300	Conserved hypothetical protein.	48.7329	1.53645	0.373528	4.11334	3.89978e-05	0.00107604
OS07G0497100	Chromodomain, helicase/ATPase, and DNA-binding domain (CHD) protein, Chromatin-remodeling factor, Mi-2-like protein, Crown root development, Chloroplast development in adaxial mesophyll, Maintenance of H3K4me3	94.8216	1.535	0.424622	3.61498	0.000300376	0.0051166
OS06G0326400	Phosphofructokinase domain containing protein.	1386.25	1.53486	0.300389	5.1096	3.22849e-07	2.32497e-05
OS02G0323000	Similar to Felis catus multi-drug resistance related (Fragment).	44.3984	1.53045	0.524998	2.91516	0.00355508	0.0315958
OS01G0940000	Cytokinin oxidase/dehydrogenase, Crown root formation	566.607	1.5284	0.313793	4.87072	1.1119e-06	6.72037e-05
OS06G0125200	Protein of unknown function DUF581 family protein.	133.719	1.52361	0.316906	4.80776	1.52627e-06	8.75957e-05
OS06G0505302	Similar to SWEETIE (SWEETIE); binding.	201.78	1.51803	0.379967	3.99515	6.46523e-05	0.00160117
OS01G0686700	Similar to protein binding protein.	127.66	1.51754	0.446495	3.3988	0.000676833	0.00953199
OS01G0276700	Similar to Pyruvate kinase, cytosolic isozyme (EC 2.7.1.40) (PK).	81.0195	1.51726	0.327415	4.63407	3.58549e-06	0.00016973
OS08G0425500	Endonuclease/exonuclease/phosphatase domain containing protein.	97.9972	1.51686	0.305737	4.96132	7.00149e-07	4.54269e-05
OS07G0618000	Conserved hypothetical protein.	55.1813	1.5168	0.360099	4.21217	2.52925e-05	0.000776346
OS05G0535600	Similar to Inositol-1, 4,5-triphosphate-5-phosphatase.	44.0996	1.51328	0.399569	3.78728	0.000152307	0.00311486
OS11G0440200	Similar to GDA1/CD39 family protein, expressed.	28.3763	1.5093	0.517391	2.91714	0.00353253	0.0314643
OS03G0711250	Hypothetical gene.	74.8074	1.49881	0.495812	3.02294	0.00250328	0.0246512
OS02G0330601	Non-protein coding transcript.	27.5894	1.49609	0.532148	2.81142	0.00493239	0.0398754
OS11G0211300	Similar to NBS-LRR disease resistance protein homologue (Fragment).	49.104	1.49552	0.372693	4.01275	6.00164e-05	0.00150843
OS02G0553802	Hypothetical conserved gene.	160.244	1.493	0.425255	3.51083	0.000446711	0.00695157
OS05G0513900	Similar to Proline iminopeptidase (EC 3.4.11.5) (PIP) (Prolyl aminopeptidase) (PAP).	86.4904	1.49074	0.500656	2.97758	0.00290534	0.0275044
OS10G0559700	Similar to Agenet domain containing protein, expressed.	1157.54	1.48854	0.333726	4.46038	8.18159e-06	0.00033164
OS05G0593550	Hypothetical conserved gene.	110.444	1.48383	0.351026	4.22711	2.36708e-05	0.000741839
OS03G0215400	MADS-domain-containing protein, Sexual reproduction	65.2335	1.46882	0.384486	3.82022	0.000133331	0.00280298
OS11G0543500	Similar to H0502B11.6 protein.	134.766	1.46855	0.382008	3.84428	0.000120905	0.00260099
OS11G0126900	NAC-domain protein, Drought tolerance	47.7915	1.46854	0.405233	3.62393	0.000290158	0.00499367
OS07G0691300	Wound-induced protein, Wun1, subgroup domain containing protein.	131.572	1.4684	0.367041	4.00066	6.31666e-05	0.00157397
OS03G0213600	Conserved hypothetical protein.	32.5013	1.46688	0.432622	3.39067	0.000697208	0.0097513
OS02G0777800	Protein kinase, catalytic domain domain containing protein.	107.143	1.46679	0.440507	3.32979	0.000869116	0.0115209
OS06G0682900	Heat stress associated protein, Long-term acquired thermotolerance	666.702	1.45998	0.160198	9.1136	7.96893e-20	2.02291e-16
OS06G0294000	Conserved hypothetical protein.	202.928	1.45483	0.259843	5.59887	2.15748e-08	2.44771e-06
OS03G0218500	Similar to 70kD heat shock protein.	597.303	1.45331	0.26896	5.40344	6.53761e-08	6.00751e-06
OS06G0102100	Cytochrome P450 93G2 protein (CYP93G2), flavanone 2-hydroxylase (F2H), C-glycosylflavone biosynthesis	87.3509	1.45037	0.338463	4.28516	1.82605e-05	0.000614983
OS08G0248100	Protein kinase, core domain containing protein.	183.452	1.4496	0.469069	3.09037	0.00199906	0.0209694
OS02G0830801	Similar to binding.	116.374	1.4478	0.352175	4.11103	3.939e-05	0.00107807
OS04G0488650	Primary microRNA of miR162b; Target gene(s): OsTRE1 (Os10g0521000), Resistance to drought stress	24.1099	1.43942	0.50449	2.85321	0.00432795	0.0362909
OS09G0558900	Similar to NADPH-cytochrome P450 reductase (Fragment).	1385.79	1.43766	0.230074	6.2487	4.13875e-10	8.48988e-08
OS03G0554950	Hypothetical conserved gene.	89.4407	1.43579	0.344482	4.16797	3.07327e-05	0.0008916
OS08G0112700	MADS-box transcription factor, Regulator of both biotic and abiotic stress responses	570.432	1.43133	0.155856	9.18366	4.16701e-20	1.20891e-16
OS02G0114033	Glutamine-Leucine-Glutamine, QLQ domain containing protein.	386.52	1.43069	0.327415	4.36966	1.2444e-05	0.000463695
OS03G0703000	Similar to Beta-glucosidase.	236.448	1.42864	0.24562	5.81646	6.01056e-09	8.36045e-07
OS03G0146100	Tonoplast intrinsic protein (Tonoplast water channel).	6251.21	1.42725	0.223783	6.37782	1.79624e-10	4.19288e-08
OS01G0622033	Hypothetical gene.	65.019	1.42475	0.392315	3.63164	0.000281628	0.00487995
OS07G0210000	Hypothetical conserved gene.	112.451	1.41544	0.310625	4.55675	5.19524e-06	0.000232903
OS05G0106700	Similar to PRAF1; Ran GTPase binding / chromatin binding / zinc ion binding.	49.8264	1.41252	0.444301	3.17919	0.00147688	0.0170046
OS02G0798501	Similar to Uncharacterized protein OsI_009113.	39.2943	1.41083	0.490081	2.87877	0.00399232	0.0344565
OS12G0255200	Staphylococcal nuclease (SNase-like), OB-fold domain containing protein.	367.051	1.40672	0.344389	4.08468	4.41369e-05	0.00118719
OS04G0671900	Transcription factor, Regulator for phosphate homeostasis	140.127	1.40639	0.324832	4.32958	1.49397e-05	0.000530411
OS05G0322900	WRKY transcription factor, Benzothiadiazole (BTH)-inducible blast resistance	345.569	1.39766	0.442722	3.15697	0.0015942	0.0178375
OS02G0566000	Similar to stem-specific protein TSJT1.	43.5487	1.3934	0.478423	2.91249	0.00358557	0.0317419
OS08G0524800	Similar to TA1 protein (Fragment).	23.0436	1.39211	0.504219	2.76093	0.00576376	0.0444382
OS01G0658900	OSBZ8.	49.2225	1.39081	0.448979	3.09771	0.00195025	0.0206818
OS07G0656200	Similar to Beta-glucosidase 26.	186.274	1.38262	0.416608	3.31875	0.000904212	0.0119007
OS02G0798400	Similar to Uncharacterized protein OsI_009113.	42.444	1.37816	0.472157	2.91887	0.00351308	0.031346
OS02G0137450	Conserved hypothetical protein.	109.586	1.37466	0.357847	3.84148	0.000122293	0.00261699
OS05G0475400	Similar to Alanine:glyoxylate aminotransferase-like protein (Fragment).	34.8484	1.37363	0.470224	2.92122	0.0034866	0.0311372
OS07G0421866	Similar to tetratricopeptide repeat (TPR)-containing protein.	144.816	1.36999	0.349613	3.9186	8.90666e-05	0.00205541
OS10G0456800	CHY zinc finger protein, Transcriptional co-activator of DST (Drought and Salt Tolerance: zinc finger transcription factor gene), Drought and salt tolerance, Stomatal aperture control	163.361	1.36572	0.499728	2.73293	0.00627736	0.047215
OS03G0780200	Conserved hypothetical protein.	167.212	1.36133	0.393219	3.46201	0.000536165	0.00797688
OS07G0648266	Similar to 2-oxo acid dehydrogenase, lipoyl-binding site.	375.23	1.35758	0.320683	4.2334	2.30184e-05	0.000725866
OS05G0447580	Hypothetical conserved gene.	50.8647	1.3573	0.473511	2.86646	0.00415088	0.0351967
OS02G0212300	Conserved hypothetical protein.	62.2023	1.357	0.365407	3.71366	0.000204287	0.00392494
OS03G0685700	Conserved hypothetical protein.	143.064	1.3539	0.387095	3.4976	0.000469457	0.00723885
OS11G0135000	Efflux transporter of phytosiderophores, Metal transport	88.7656	1.35029	0.274202	4.92444	8.46003e-07	5.36895e-05
OS11G0104866	Similar to Clathrin heavy chain.	209.606	1.34493	0.393205	3.42044	0.000625203	0.00895764
OS01G0257100	Rapid ALkalinization Factor family protein.	29.3244	1.34287	0.496371	2.70537	0.00682276	0.0499123
OS12G0460100	Protein of unknown function DUF761, plant domain containing protein.	308.059	1.34124	0.273012	4.91275	8.98098e-07	5.62919e-05
OS01G0547600	High-affinity nitrate transporter, Nitrate transport, Auxin signaling	191.688	1.34089	0.44039	3.04478	0.00232853	0.0235028
OS03G0267600	Protein of unknown function DUF3527 domain containing protein.	318.688	1.33993	0.352087	3.80568	0.000141416	0.00293948
OS02G0555700	Similar to Chaperone protein dnaJ 10 (AtJ10) (AtDjC10).	113.776	1.33973	0.255527	5.24301	1.57979e-07	1.27311e-05
OS06G0113150	Similar to GSL8 (GLUCAN SYNTHASE-LIKE 8); 1, 3-beta-glucan synthase/ transferase, transferring glycosyl groups.	176.578	1.33854	0.307994	4.346	1.38643e-05	0.00050368
OS08G0389700	Conserved hypothetical protein.	1478.25	1.33809	0.224136	5.96999	2.3727e-09	3.98221e-07
OS04G0481100	Similar to H0510A06.3 protein.	106.062	1.33234	0.321745	4.14097	3.45845e-05	0.000983671
OS07G0100800	Proline (Pro) and &gamma;-aminobutyric acid (GABA) transporter, Stress tolerance, Cadmium stress tolerance	352.16	1.32954	0.244588	5.43583	5.45418e-08	5.22469e-06
OS02G0666250	Hypothetical gene.	176.159	1.32899	0.306192	4.34038	1.4224e-05	0.000511257
OS08G0450700	Chaperonin Cpn60/TCP-1 family protein.	325.952	1.32859	0.307167	4.32531	1.52317e-05	0.000535586
OS12G0544600	Conserved hypothetical protein.	81.7998	1.32779	0.327059	4.0598	4.91148e-05	0.00129033
OS02G0175000	Ion transporter , Na+ transport	200.807	1.32737	0.17898	7.4163	1.20435e-13	6.79389e-11
OS02G0799300	Similar to H0306F03.12 protein.	43.8375	1.32348	0.357739	3.69957	0.000215961	0.00406464
OS04G0548700	Homeodomain-like containing protein.	33.9545	1.32235	0.46172	2.86397	0.00418366	0.0353878
OS10G0422075	Similar to Viral A-type inclusion protein repeat containing protein, expressed.	288.031	1.31961	0.372828	3.53946	0.000400952	0.0063713
OS06G0604300	Chloroplast-localized phospholipase D, Herbivore defense	272.667	1.31822	0.308916	4.26723	1.97918e-05	0.000652027
OS12G0267800	Similar to multidrug/pheromone exporter, MDR family, ABC transporter family.	30.7195	1.31461	0.480227	2.73747	0.00619137	0.0467762
OS07G0421932	Hypothetical gene.	154.171	1.31356	0.449196	2.92424	0.00345304	0.030919
OS02G0822450	Conserved hypothetical protein.	41.6473	1.31099	0.406185	3.22756	0.00124852	0.0151282
OS07G0190800	Similar to Thioredoxin h.	134.952	1.31071	0.266613	4.91615	8.82645e-07	5.57349e-05
OS03G0352450		159.454	1.30955	0.314154	4.16851	3.06603e-05	0.000890773
OS03G0266300	Class I low-molecular-weight heat shock protein 17.9.	350.873	1.30659	0.212606	6.14562	7.96541e-10	1.52605e-07
OS12G0104766	Similar to Clathrin heavy chain.	219.691	1.30546	0.393024	3.32157	0.000895128	0.0118041
OS04G0201800	Similar to H0512B01.7 protein.	833.624	1.3051	0.16454	7.93181	2.15982e-15	1.75446e-12
OS05G0446600	Similar to DNA glycosylase/lyase 701.	48.8686	1.30427	0.410479	3.17744	0.00148581	0.0170666
OS01G0552050	Hypothetical protein.	61.1	1.30371	0.426291	3.05828	0.00222614	0.0227751
OS04G0430200	PLC-like phosphodiesterase, TIM beta/alpha-barrel domain domain containing protein.	202.383	1.30313	0.223715	5.82496	5.71262e-09	8.05638e-07
OS12G0478200	Hypothetical protein.	31.7861	1.30152	0.455728	2.85591	0.00429143	0.0360573
OS03G0186500	Myoactive tetradecapeptides family protein.	804.702	1.29506	0.179209	7.22652	4.95535e-13	2.51583e-10
OS03G0757200	UDP-glucuronosyl/UDP-glucosyltransferase family protein.	984.627	1.29088	0.35126	3.67499	0.000237855	0.00432827
OS05G0541000	Hypothetical protein.	30.9168	1.29041	0.428268	3.01309	0.00258601	0.0252241
OS02G0741500	Ribbon-helix-helix domain containing protein.	283.518	1.28813	0.305773	4.21271	2.52324e-05	0.000776346
OS06G0152550	Conserved hypothetical protein.	139.784	1.28653	0.273097	4.7109	2.46629e-06	0.000127769
OS05G0552100	Conserved hypothetical protein.	181.826	1.28104	0.371499	3.44829	0.000564142	0.00828398
OS04G0121100	Similar to OSIGBa0115D20.4 protein.	289.778	1.27748	0.306046	4.17415	2.99098e-05	0.000881579
OS09G0356200	Malectin-like carbohydrate-binding domain domain containing protein.	569	1.27483	0.316141	4.03247	5.51932e-05	0.00141921
OS08G0400000	Similar to Puromycin-sensitive aminopeptidase (EC 3.4.11.-) (PSA).	103.999	1.27369	0.314928	4.0444	5.24564e-05	0.00135878
OS11G0137300	Armadillo-type fold domain containing protein.	206.698	1.27143	0.341124	3.72716	0.000193647	0.00376684
OS03G0120200	Remorin, C-terminal region domain containing protein.	37.8661	1.26897	0.458439	2.76803	0.00563962	0.0437971
OS08G0503700	Sodium/sulphate symporter family protein.	1921.34	1.2678	0.335487	3.77899	0.000157467	0.00317562
OS01G0301900	Protein of unknown function DUF247, plant domain containing protein.	61.745	1.26596	0.447793	2.8271	0.00469713	0.0386661
OS01G0794400	Thioredoxin domain 2 containing protein.	110.26	1.26324	0.249417	5.06477	4.08891e-07	2.85352e-05
OS09G0409950	Hypothetical conserved gene.	145.192	1.25605	0.343191	3.65991	0.000252304	0.00451467
OS12G0581900	Zinc finger, C2H2-like domain containing protein.	511.533	1.24868	0.257552	4.84826	1.24551e-06	7.46133e-05
OS01G0910500	Conserved hypothetical protein.	902.175	1.24757	0.288293	4.32744	1.50852e-05	0.000532784
OS03G0195400	Hypothetical gene.	49.8193	1.24583	0.351578	3.54354	0.000394799	0.0062975
OS01G0740500	Similar to glutamate carboxypeptidase 2.	146.87	1.24565	0.343759	3.62361	0.000290524	0.00499574
OS01G0926600	Similar to Pectin-glucuronyltransferase.	53.4582	1.24556	0.393957	3.16167	0.00156869	0.0176689
OS04G0613900	Similar to Potassium transporter 18.	743.583	1.24385	0.309122	4.02382	5.72612e-05	0.00145905
OS10G0159800	Alcohol dehydrogenase superfamily, zinc-containing protein.	169.545	1.24276	0.372849	3.33315	0.000858694	0.0114051
OS02G0481900	Hypothetical conserved gene.	179.001	1.23743	0.304082	4.06939	4.71362e-05	0.00125854
OS02G0617300	Similar to OSIGBa0157A06.7 protein.	97.5683	1.2356	0.368266	3.35518	0.000793143	0.0108037
OS02G0129700	Hypothetical protein.	404.772	1.23364	0.278138	4.43536	9.19166e-06	0.000364579
OS04G0503500	Leucine-rich repeat, cysteine-containing subtype containing protein.	2226.71	1.23291	0.209716	5.87895	4.12879e-09	6.12025e-07
OS01G0846450	Hypothetical conserved gene.	1665.26	1.23187	0.2793	4.41058	1.03096e-05	0.000397282
OS10G0511800	Similar to Plus-3 domain containing protein, expressed.	50.6584	1.23073	0.428593	2.87157	0.00408443	0.0348808
OS04G0608100	Ribosomal protein S5 domain 2-type fold domain containing protein.	98.23	1.22924	0.449317	2.73579	0.00622302	0.0469454
OS06G0633800	Amino acid transporter, transmembrane domain containing protein.	19899.7	1.22671	0.140349	8.74047	2.32149e-18	3.62653e-15
OS09G0407950	Similar to transducin family protein / WD-40 repeat family protein.	187.053	1.22642	0.283342	4.3284	1.50199e-05	0.000532329
OS02G0258800	Conserved hypothetical protein.	80.9424	1.22616	0.441815	2.77527	0.00551553	0.0430608
OS05G0453500	Guanylyl cyclase domain containing protein.	78.1923	1.22513	0.318814	3.84276	0.000121657	0.00261329
OS10G0396666	Hypothetical conserved gene.	77.4284	1.22083	0.362936	3.36376	0.000768871	0.0105788
OS01G0118066	Non-protein coding transcript.	114.9	1.22036	0.268879	4.5387	5.66025e-06	0.000250979
OS05G0267100	Similar to Transporter-like protein.	95.7392	1.22015	0.285277	4.27707	1.89369e-05	0.000631478
OS02G0669100	Dehydrin family protein.	553.139	1.21786	0.402681	3.02439	0.00249138	0.0245726
OS07G0633100	Similar to Glucan endo-1, 3-beta-glucosidase 4.	254.599	1.21755	0.203381	5.98655	2.14337e-09	3.62729e-07
OS11G0484300	Similar to Mcm2-prov protein.	98.9129	1.2167	0.387431	3.14042	0.00168706	0.0184993
OS06G0146100	NB-ARC domain containing protein.	94.2995	1.21332	0.436191	2.78163	0.00540862	0.0425235
OS07G0604300	A member of the COBRA-like protein family, Modulation of &beta;-glucan synthesis during endosperm cell wall formation	60.2903	1.21266	0.360569	3.36318	0.000770504	0.010594
OS03G0400800	Similar to Leucine Rich Repeat family protein, expressed.	134.564	1.21063	0.40465	2.99181	0.00277331	0.0265539
OS10G0166600	Cytochrome P450 family protein.	471.095	1.21051	0.241837	5.00546	5.57291e-07	3.72285e-05
OS10G0341700	Cellulose synthase-like H1.	431.023	1.21048	0.415922	2.91035	0.00361023	0.0318767
OS04G0563000	Similar to H0211B05.12 protein.	194.476	1.21031	0.431197	2.80686	0.00500273	0.0402996
OS02G0775050	Hypothetical protein.	110.231	1.20445	0.40365	2.98389	0.0028461	0.0270974
OS01G0902100	Similar to MRP-like ABC transporter.	58.2356	1.20277	0.370712	3.24449	0.00117661	0.0143944
OS07G0679300	Similar to Alpha-galactosidase precursor (EC 3.2.1.22) (Melibiase) (Alpha-D- galactoside galactohydrolase).	52.5264	1.20229	0.42503	2.82871	0.00467365	0.0385197
OS01G0740650	Similar to glutamate carboxypeptidase 2.	374.555	1.19969	0.273796	4.3817	1.17755e-05	0.000444493
OS03G0259900	Protein of unknown function DUF593 family protein.	298.38	1.19813	0.291389	4.11181	3.92577e-05	0.00107807
OS01G0220700	Similar to predicted protein.	186.848	1.19624	0.209638	5.70619	1.15532e-08	1.49441e-06
OS08G0506000	Ovarian tumour, otubain domain containing protein.	315.481	1.19359	0.166282	7.17811	7.06807e-13	3.41758e-10
OS08G0224300	Determination of the grain yield, Modulation of nitrogen utilization	121.883	1.1934	0.428573	2.78459	0.00535955	0.0423015
OS07G0685300	Similar to Phosphate starvation regulator protein (Regulatory protein of P- starvation acclimation response Psr1).	149.984	1.19199	0.269233	4.42736	9.53939e-06	0.000373988
OS02G0530100	Similar to C4-dicarboxylate transporter/malic acid transport protein.	265.222	1.1907	0.39262	3.03271	0.00242366	0.0240985
OS07G0208500	Similar to Cellulose synthase-4.	138.401	1.19033	0.274364	4.33852	1.43448e-05	0.000513781
OS09G0554300	Auxin efflux carrier domain containing protein.	449.913	1.18845	0.321442	3.69724	0.000217955	0.00409078
OS02G0708500	Conserved hypothetical protein.	98.4882	1.1815	0.373736	3.16133	0.00157049	0.0176689
OS07G0661550	Similar to PHD finger family protein.	53.4772	1.18058	0.370394	3.18736	0.00143577	0.016652
OS03G0267000	Small heat shock protein, Heavy metal resistance, Regulation of Cu tolerance	63.8835	1.1795	0.358085	3.29391	0.000988031	0.0127074
OS01G0716450	Hypothetical gene.	36.1086	1.17464	0.373867	3.14187	0.00167873	0.0184578
OS02G0666200	Aquaporin.	15382.1	1.17194	0.266979	4.38963	1.13542e-05	0.000431184
OS06G0216700	Cupredoxin domain containing protein.	92.9715	1.17158	0.298263	3.92802	8.5647e-05	0.00199007
OS03G0167550	Hypothetical gene.	36.742	1.1703	0.427391	2.73823	0.00617705	0.0467027
OS04G0453200	Similar to Monosaccharide transporter 1.	37.8083	1.17028	0.423454	2.76364	0.00571602	0.0442328
OS09G0451000	ACC oxidase, Ethylene biosynthesis	96.0495	1.16983	0.319369	3.66294	0.000249341	0.00448505
OS01G0718300	Receptor serine/threonine kinase, Organ development through controlling cell division and elongation	357.413	1.16772	0.3382	3.45276	0.00055488	0.00817743
OS01G0206700	Similar to Serine/threonine protein kinase (CBL-interacting protein kinase 20).	2083.55	1.16656	0.278834	4.18372	2.8678e-05	0.00085646
OS08G0269600	EGF-like region domain containing protein.	207.055	1.16388	0.284394	4.09248	4.26779e-05	0.00115253
OS05G0113000	Amino acid-binding ACT domain containing protein.	6445.55	1.16045	0.147355	7.87517	3.40286e-15	2.65789e-12
OS02G0164900	Similar to Auxin response factor 3.	705.184	1.15706	0.223106	5.18614	2.147e-07	1.68344e-05
OS02G0169800	Armadillo-like helical domain containing protein.	158.679	1.15569	0.211067	5.47546	4.36387e-08	4.3872e-06
OS11G0432900	Peptidase S10, serine carboxypeptidase family protein.	655.213	1.15388	0.195238	5.91012	3.41858e-09	5.34035e-07
OS03G0758551	Hypothetical conserved gene.	64.7707	1.1518	0.376877	3.05618	0.00224176	0.0228888
OS01G0223200	Lipase, GDSL domain containing protein.	304.474	1.14972	0.359199	3.20079	0.0013705	0.0160972
OS03G0364700	Transcription elongation factor, TFIIS/CRSP70, N-terminal domain containing protein.	135.718	1.14866	0.361235	3.1798	0.00147376	0.0169955
OS04G0559700	Aquaporin, Plasma membrane intrinsic protein, CO<sub>2</sub> diffusion-associated photosynthesis, Phloem sucrose transport	8237.4	1.14776	0.14992	7.6558	1.92109e-14	1.30045e-11
OS07G0445600	Conserved hypothetical protein.	107.462	1.13192	0.306396	3.69432	0.000220479	0.00410779
OS06G0562700	Conserved hypothetical protein.	167.441	1.13057	0.280762	4.02681	5.65398e-05	0.00144712
OS05G0304501	Hypothetical gene.	95.6119	1.12977	0.410893	2.74954	0.0059679	0.0455796
OS08G0332800	Similar to F7O18.23 protein (SWP1) (Struwwelpeter 1 protein).	176.418	1.12625	0.375157	3.00209	0.00268137	0.0258808
OS03G0119300	Peptidase S8, subtilisin-related domain containing protein.	114.045	1.12118	0.373253	3.00381	0.00266624	0.02577
OS09G0530500	Hypothetical conserved gene.	191.796	1.12064	0.292404	3.83251	0.00012684	0.00270007
OS05G0579600	Homeodomain-like containing protein.	1270.6	1.11854	0.332373	3.36532	0.000764541	0.0105334
OS10G0559200	Similar to Oxidoreductase, 2OG-Fe oxygenase family protein, expressed.	323.09	1.1111	0.292101	3.80383	0.000142477	0.00295851
OS10G0556600		211.993	1.11108	0.349311	3.18077	0.00146884	0.0169484
OS06G0496800	Similar to S-locus receptor kinase precursor.	71.2412	1.10914	0.39327	2.8203	0.00479793	0.0391468
OS10G0183000	NB-LRR protein, Immune response	99.1228	1.10736	0.34493	3.21038	0.00132561	0.0157706
OS05G0452800	Zinc finger, RING/FYVE/PHD-type domain containing protein.	63.3944	1.10272	0.396046	2.78432	0.00536406	0.0423207
OS03G0747900	Similar to Myosin heavy chain class XI E1 protein.	183.546	1.10117	0.304492	3.61643	0.000298688	0.00509728
OS11G0439600	Similar to Nod factor binding lectin-nucleotide phosphohydrolase.	60.7834	1.09962	0.405041	2.71484	0.00663071	0.0490016
OS07G0669800	Cysteine-tryptophan (CW) domain-containing zinc finger protein, Regulation of grain width	514.173	1.09598	0.272058	4.02846	5.61423e-05	0.00144139
OS08G0550500	Similar to Glutathione s-transferase (Fragment).	41.3842	1.09566	0.38343	2.85753	0.00426959	0.0359589
OS03G0646100	Similar to Plastid division protein ftsZ1 precursor.	83.2881	1.0943	0.302449	3.61813	0.000296737	0.00507677
OS01G0310100	Similar to PLDP1 (PHOSPHOLIPASE D P1); phospholipase D.	287.199	1.09362	0.240492	4.54745	5.42999e-06	0.000241296
OS05G0100750	Hypothetical protein.	57.8836	1.09345	0.304945	3.58575	0.000336117	0.005554
OS06G0159600	Tetratricopeptide-like helical domain containing protein.	184.863	1.09263	0.228037	4.79145	1.65582e-06	9.39287e-05
OS02G0629200	Similar to cDNA clone:001-039-E03, full insert sequence.	3485.35	1.09255	0.261141	4.18375	2.86736e-05	0.00085646
OS03G0112600	Similar to Plus-3 domain containing protein, expressed.	99.2189	1.09127	0.397349	2.74637	0.00602581	0.0458323
OS03G0279950	Similar to Kinase binding protein (Fragment).	65.6519	1.09054	0.372126	2.93057	0.00338337	0.0304558
OS06G0125800	Zinc finger, RING/FYVE/PHD-type domain containing protein.	156.682	1.08963	0.375934	2.89847	0.00374986	0.0328242
OS06G0507900	Conserved hypothetical protein.	49.1626	1.0896	0.396798	2.74597	0.00603318	0.0458539
OS03G0147400	Putative citrate transporter, Citrate-metal hydrogen symport (CitMHS) family protein, Citrate transport and distribution during leaf development	8533.25	1.08523	0.184293	5.8886	3.89472e-09	5.90253e-07
OS01G0585100	Similar to Integral membrane protein.	327.844	1.08368	0.252238	4.29625	1.73712e-05	0.000591905
OS12G0125500	Similar to MatE family protein, expressed.	208.205	1.07945	0.352499	3.06229	0.0021965	0.02254
OS12G0133100	Major facilitator superfamily protein.	746.321	1.07775	0.175921	6.12629	8.99539e-10	1.69812e-07
OS02G0255801	Non-protein coding transcript.	190.449	1.07744	0.283515	3.80029	0.000144529	0.00299194
OS05G0551000	Iron-binding haemerythrin RING ubiquitin ligase, Iron-binding sensor, Regulation of iron acquisition	294.541	1.07576	0.283526	3.79421	0.000148112	0.00305057
OS02G0581400	Conserved hypothetical protein.	465.78	1.07496	0.227626	4.72248	2.32986e-06	0.000123216
OS02G0768750	Hypothetical conserved gene.	329.159	1.07413	0.278327	3.85924	0.000113742	0.00249177
OS04G0419700	Similar to H0525E10.7 protein.	135.265	1.07263	0.258741	4.14557	3.38974e-05	0.000969562
OS04G0231800	Conserved hypothetical protein.	613.663	1.07146	0.197237	5.43233	5.56234e-08	5.30328e-06
OS01G0260800	Conserved hypothetical protein.	197.466	1.07137	0.358979	2.98448	0.00284056	0.0270621
OS01G0701900	Similar to Phosphatidylinositol transfer-like protein III.	81.7784	1.07103	0.29624	3.61541	0.000299878	0.00511328
OS06G0301300	Similar to predicted protein.	385.67	1.06847	0.356909	2.99367	0.00275648	0.0264549
OS03G0337500	Similar to Potassium transporter.	848.169	1.06748	0.249272	4.28238	1.84905e-05	0.00062067
OS02G0232000	Similar to Heat shock transcription factor 29 (Fragment).	189.26	1.06729	0.187186	5.70175	1.18585e-08	1.51461e-06
OS10G0465700	Similar to Beta-amylase PCT-BMYI (EC 3.2.1.2).	2334.81	1.06493	0.192421	5.53435	3.12388e-08	3.32145e-06
OS01G0180300	Lipoprotein, type 6 family protein.	214.437	1.06409	0.365833	2.90866	0.00362976	0.0320075
OS07G0173300	Conserved hypothetical protein.	93.1835	1.06345	0.343288	3.09784	0.00194934	0.0206818
OS06G0645901	Similar to Transcription initiation factor TFIID subunit 1.	99.7645	1.06344	0.374843	2.83702	0.00455368	0.0377557
OS03G0405500	Similar to PDI-like protein.	291.167	1.05983	0.352165	3.00946	0.00261714	0.0254544
OS12G0242500	Conserved hypothetical protein.	66.1477	1.05884	0.321353	3.29494	0.000984436	0.0126732
OS12G0111700	Conserved hypothetical protein.	43.8957	1.05464	0.352623	2.99085	0.00278206	0.0266249
OS03G0316200	Galactinol synthase	169.457	1.0528	0.269841	3.90155	9.55771e-05	0.00217112
OS09G0381100	Xanthine/uracil/vitamin C permease family protein.	278.549	1.05279	0.294587	3.57377	0.000351877	0.00576283
OS03G0195300	Similar to Low affinity sulphate transporter 3.	239.744	1.05141	0.204223	5.14833	2.62822e-07	1.96955e-05
OS10G0376200	Leucine-rich repeat, typical subtype containing protein.	508.276	1.04785	0.260779	4.01815	5.86558e-05	0.00148342
OS04G0625200	Phospholipid/glycerol acyltransferase family protein.	113.316	1.045	0.230291	4.53773	5.68617e-06	0.000251147
OS02G0815200	Similar to 29 kDa ribonucleoprotein, chloroplast precursor (RNA-binding protein cp29).	529.146	1.04216	0.21304	4.89186	9.98872e-07	6.12842e-05
OS09G0426500	Similar to Integral membrane protein DUF6 containing protein.	364.429	1.04087	0.374326	2.78064	0.00542522	0.0425554
OS12G0570075	Hypothetical protein.	120.643	1.03788	0.315186	3.29292	0.000991527	0.0127281
OS03G0128200	Similar to predicted protein.	379.299	1.03566	0.208064	4.97758	6.43841e-07	4.20422e-05
OS12G0263800	Similar to cDNA clone:J013002B21, full insert sequence.	3025.12	1.03436	0.182346	5.6725	1.40725e-08	1.75328e-06
OS02G0742051	Hypothetical conserved gene.	109.496	1.03397	0.294944	3.50565	0.000455496	0.00706123
OS09G0533900	Similar to CEL5=CELLULASE 5 (Fragment).	46.7094	1.03328	0.342094	3.02046	0.00252394	0.0247375
OS01G0293000	S-adenosyl-l-methionine synthetase, Histone H3K4me3 and DNA methylation, Regulation of gene expression related to flowering	755.012	1.03296	0.306004	3.37565	0.000736406	0.0102081
OS02G0456800	Similar to Pollen signalling protein with adenylyl cyclase activity (Fragment).	346.115	1.03219	0.328987	3.13748	0.00170407	0.0186557
OS12G0123700	NAC domain containing transcription factor, Abiotic and biotic stress response	136.475	1.03176	0.315721	3.26795	0.00108331	0.0135718
OS04G0439100	Similar to H0525C06.4 protein.	4063.07	1.03152	0.274786	3.75392	0.000174092	0.00342583
OS06G0120200	Protein of unknown function DUF594 family protein.	118.845	1.02902	0.323121	3.18463	0.00144937	0.0167618
OS10G0493600	Alpha-galactosidase precursor (EC 3.2.1.22) (Melibiase) (Alpha-D- galactoside galactohydrolase).	172.279	1.02894	0.290655	3.54008	0.000399999	0.0063653
OS06G0647801	Hypothetical conserved gene.	47.693	1.02893	0.322331	3.19216	0.00141214	0.0164815
EPlOSAG00000026102		65.6868	1.02255	0.343518	2.97669	0.00291376	0.0275336
OS10G0506100	Heavy metal transport/detoxification protein domain containing protein.	119.681	1.02014	0.263911	3.86546	0.000110881	0.00244227
OS03G0639200	Similar to DIRP family protein, expressed.	191.962	1.01851	0.269105	3.78481	0.000153826	0.0031333
OS10G0521000	Trehalase, Salt stress tolerance	80.9064	1.018	0.37465	2.71721	0.00658338	0.0487406
OS05G0244500	Glycoside hydrolase, family 5 protein.	111.013	1.0173	0.345452	2.94483	0.00323135	0.0294603
OS01G0192300	Similar to I-box binding factor (Fragment).	952.513	1.01163	0.167534	6.03833	1.55722e-09	2.74991e-07
OS10G0432200	Conserved hypothetical protein.	547.165	1.01125	0.180088	5.61529	1.96228e-08	2.25141e-06
OS04G0474300	Glycoside hydrolase, family 1 protein.	93.8883	1.01098	0.262656	3.84906	0.000118572	0.00256439
OS02G0664100	Hypothetical conserved gene.	312.212	1.01085	0.342287	2.95323	0.00314463	0.0289226
OS01G0678500	Voltage-gated Ca2+ channel protein, Elicitor-induced defense reponses, Hypersensitive cell death, Activation of MAPK cascade	612.902	1.00993	0.236817	4.26458	2.00278e-05	0.000657067
OS01G0662700	Similar to Naphthoate synthase (EC 4.1.3.36).	84.822	1.00897	0.251167	4.01712	5.89145e-05	0.00148626
OS05G0468600	Similar to UGP3 (UDP-GLUCOSE PYROPHOSPHORYLASE 3).	724.103	1.00588	0.296444	3.39316	0.00069092	0.00971018
OS08G0223766	Similar to H0702G05.10 protein.	62.6007	1.00578	0.337556	2.9796	0.00288622	0.0273766
OS08G0206700	DNA-binding, integrase-type domain containing protein.	238.824	1.00368	0.239938	4.18306	2.87611e-05	0.00085768
OS06G0318300	Similar to Rho GDP dissociation inhibitor 2 (Fragment).	83.6162	1.00176	0.257602	3.88878	0.000100751	0.00226493
OS11G0209700	Hypothetical conserved gene.	536.942	1.00147	0.289307	3.46161	0.000536949	0.00797782
OS05G0501200	Hypothetical conserved gene.	124.249	1.0009	0.243463	4.11107	3.93826e-05	0.00107807
OS03G0197050	Non-protein coding transcript.	251.043	0.99906	0.16499	6.05529	1.40168e-09	2.54154e-07
OS06G0731600	ARID/BRIGHT DNA-binding domain domain containing protein.	675.853	0.998063	0.20476	4.87432	1.09184e-06	6.63863e-05
OS05G0100500	Similar to Debaryomyces hansenii chromosome F of strain CBS767 of Debaryomyces hansenii.	240.589	0.996509	0.277852	3.58648	0.000335175	0.00554294
OS10G0572500	Zinc finger, RING/FYVE/PHD-type domain containing protein.	447.556	0.993455	0.2578	3.85359	0.000116399	0.00252817
OS08G0546400	UBX domain containing protein.	71.6163	0.99148	0.299041	3.31553	0.000914695	0.0119766
OS08G0109400	AUX/IAA protein family protein.	1241.62	0.987946	0.147168	6.71306	1.90583e-11	5.95439e-09
OS04G0218600	Conserved hypothetical protein.	292.311	0.986404	0.269962	3.65386	0.000258325	0.00458408
OS04G0197200	Protein kinase, core domain containing protein.	200.316	0.985961	0.262461	3.7566	0.000172235	0.00340249
OS04G0509100	Similar to triacylglycerol lipase.	1268.63	0.982409	0.126197	7.7847	6.98783e-15	5.06817e-12
OS01G0706700	Protein of unknown function DUF590 family protein.	147.715	0.9808	0.206293	4.75441	1.99023e-06	0.000107569
OS02G0234450	Hypothetical conserved gene.	118.767	0.980238	0.271239	3.61393	0.000301592	0.00512101
OS10G0532100	Similar to Amine oxidase, flavin-containing.	263.41	0.979993	0.255054	3.84229	0.00012189	0.00261329
OS06G0183100	B-type response regulator, Cytokinin signaling	149.398	0.979619	0.265103	3.69524	0.000219681	0.00410294
OS05G0463500	PWWP domain containing protein.	158.03	0.978892	0.267112	3.66472	0.00024761	0.00446181
OS10G0190500	Protein of unknown function DUF594 family protein.	452.958	0.975281	0.208025	4.6883	2.75488e-06	0.000140568
OS12G0619000	IQ calmodulin-binding region domain containing protein.	81.0565	0.972588	0.302749	3.21252	0.00131577	0.0156963
OS01G0655250	PWWP domain containing protein.	92.2331	0.971477	0.301827	3.21865	0.00128795	0.0154525
OS04G0620950	Hypothetical conserved gene.	239.429	0.971428	0.328586	2.95639	0.00311264	0.0287064
OS06G0102800	SNF2-related domain containing protein.	149.831	0.971038	0.334098	2.90645	0.00365561	0.0322214
OS03G0626700	Multi antimicrobial extrusion protein MatE family protein.	75.0944	0.970846	0.344831	2.81542	0.0048713	0.0395643
OS06G0334100	Hypothetical gene.	182.121	0.970154	0.311472	3.11474	0.00184106	0.0198557
OS09G0463300	Domain of unknown function DUF547 domain containing protein.	107.033	0.967839	0.270405	3.57922	0.000344623	0.00566689
OS04G0640600	Shikimate kinase.	88.4567	0.967838	0.298439	3.243	0.00118276	0.0144522
OS02G0161300	Similar to Mot1 (Fragment).	412.709	0.967241	0.275199	3.5147	0.000440247	0.00686678
OS12G0121000	Conserved hypothetical protein.	127.616	0.967013	0.320294	3.01914	0.0025349	0.024809
OS03G0595800	Similar to Acyl carrier protein (ACP).	257.157	0.966568	0.176636	5.47209	4.44758e-08	4.42752e-06
OS01G0552000	Hypothetical conserved gene.	162.871	0.964176	0.32074	3.0061	0.00264625	0.0256149
OS01G0931100	Conserved hypothetical protein.	751.836	0.959441	0.203151	4.7228	2.32622e-06	0.000123216
OS01G0918400	Conserved hypothetical protein.	47.6955	0.956933	0.32338	2.95916	0.00308477	0.0285401
OS01G0558850	Similar to peptidase M16 family protein / insulinase family protein.	153.734	0.956442	0.289456	3.30428	0.000952216	0.01238
OS04G0201500	Similar to amino acid permease.	348.404	0.955799	0.183764	5.20123	1.97974e-07	1.57665e-05
OS11G0139700	Hypothetical conserved gene.	667.473	0.955053	0.179999	5.30587	1.12139e-07	9.5285e-06
OS03G0118800	Similar to Hydroxymethylglutaryl-CoA synthase.	218.606	0.951894	0.320159	2.97319	0.00294724	0.0277095
OS06G0171900	WD40 subfamily protein, Salt stress	2376.59	0.951749	0.228546	4.16437	3.12216e-05	0.000903699
OS07G0605400	Similar to EGG APPARATUS-1 protein (ZmEA1).	1115.23	0.949792	0.258997	3.66719	0.000245235	0.00442687
OS11G0181800	Similar to Short-chain dehydrogenase Tic32.	637.063	0.947604	0.227203	4.17073	3.03622e-05	0.000885515
OS12G0489100	Similar to Ubiquitin-specific protease 12.	332.998	0.947195	0.256329	3.69524	0.00021968	0.00410294
OS01G0621300	Hypothetical conserved gene.	636.177	0.947077	0.143021	6.62193	3.54542e-11	1e-08
OS05G0317900	Catharanthus roseus receptor-like kinase1-like kinase, Regulation of flowering time signaling pathway and/or circadian rhythms	321.808	0.94611	0.215912	4.38193	1.17634e-05	0.000444493
OS11G0571900	Targeting for Xklp2 family protein.	207.84	0.943696	0.284464	3.31745	0.000908426	0.0119407
OS11G0683500	Hypothetical conserved gene.	3810.59	0.942983	0.162813	5.79181	6.96321e-09	9.49052e-07
OS01G0524700	Armadillo-like helical domain containing protein.	1335.18	0.942735	0.13976	6.74538	1.52624e-11	4.91981e-09
OS09G0130901	Hypothetical protein.	98.6677	0.942514	0.25793	3.65415	0.000258037	0.00458408
OS12G0562500	Similar to Protein kinase-like protein (Fragment).	479.734	0.940081	0.175659	5.35173	8.71162e-08	7.69597e-06
OS02G0591000	Conserved hypothetical protein.	152.24	0.938188	0.300555	3.12152	0.00179919	0.01956
OS07G0627000	Plastidial disproportionating enzyme1, alpha-1, 4-D-glucanotransferase, Storage starch synthesis in rice endosperm	172.276	0.935879	0.22354	4.18664	2.83118e-05	0.000849271
OS03G0267100	Hypothetical protein.	110.393	0.935676	0.268895	3.47971	0.000501953	0.00760721
OS12G0226900	Similar to Allyl alcohol dehydrogenase.	1329.84	0.934902	0.132867	7.03636	1.97327e-12	8.71158e-10
OS08G0441100	Similar to PnC401 homologue.	440.248	0.932379	0.251292	3.71034	0.000206979	0.00395422
OS11G0135900	Homolog of transporter of mugineic acid family phytosiderophores 1 (TOM1)	336.808	0.929456	0.21386	4.34609	1.38585e-05	0.00050368
OS01G0839700	Similar to Ubiquitin carrier protein.	911.406	0.926434	0.268697	3.44787	0.000565024	0.00829082
OS05G0518600	Similar to SL-TPS/P.	566.075	0.926122	0.329347	2.812	0.00492349	0.0398193
OS01G0278050	Hypothetical conserved gene.	135.308	0.925628	0.291819	3.17193	0.00151432	0.0172963
OS08G0288000	Conserved hypothetical protein.	1024.65	0.925449	0.140999	6.56352	5.25527e-11	1.44222e-08
OS01G0264000	Dof transcription factor, Promotion of nutrient ion uptake and accumulation	161.699	0.922059	0.250632	3.67894	0.000234207	0.00426847
OS10G0412050	Similar to aminophospholipid ATPase.	101.965	0.921231	0.327478	2.81311	0.00490652	0.0397295
OS01G0650800	Transposon, En/Spm-like domain containing protein.	211.931	0.920981	0.31293	2.94309	0.00324956	0.0295663
OS02G0704966	Hypothetical conserved gene.	103.967	0.92069	0.22927	4.01575	5.9257e-05	0.00149153
OS11G0697600	Hypothetical gene.	520.443	0.919984	0.29481	3.1206	0.00180484	0.0195679
OS01G0555200	Asp/Glu racemase family protein.	795.99	0.919431	0.172509	5.32976	9.83449e-08	8.53499e-06
OS08G0529000	Auxin efflux carrier, Auxin homeostasis, transport and distribution	425.944	0.91821	0.312014	2.94285	0.00325209	0.0295761
OS01G0198000	RNA-dependent RNA polymerase, eukaryotic-type domain containing protein.	88.4842	0.918013	0.327759	2.80088	0.00509633	0.0408431
OS04G0430000	Similar to Ser Thr specific protein kinase-like protein.	75.9007	0.917025	0.287783	3.18652	0.00143996	0.0166815
OS08G0327100	Galacturonosyltransferase, Pectin biosynthesis	346.025	0.916898	0.259169	3.53784	0.000403413	0.0064004
OS06G0677800	Similar to P-167-1_1 (Fragment).	237.739	0.916136	0.335643	2.72949	0.00634316	0.0474813
OS06G0256500	Similar to Glucose-6-phosphate isomerase.	493.946	0.916067	0.152363	6.01241	1.82781e-09	3.17056e-07
OS02G0671400	Hypothetical gene.	562.538	0.913004	0.141068	6.4721	9.66514e-11	2.48455e-08
OS06G0355150	Similar to ATSAC1 (suppressor of actin 1); phosphatidylinositol-4, 5-bisphosphate 5-phosphatase.	58.2627	0.91028	0.310905	2.92783	0.00341331	0.0306308
OS11G0119100	Similar to Catalytic/ hydrolase.	131.349	0.908279	0.279465	3.25007	0.00115377	0.0141747
OS02G0745100	Aquaporin NIP III subfamily protein, Aquaporin, Silicon influx transporter, Arsenic species (As) uptake, Arsenite efflux, Selenite (Se) uptake, Water transport	110.999	0.905324	0.24669	3.66988	0.00024266	0.00439603
OS01G0664500	Lg106-like family protein.	522.188	0.905319	0.155095	5.83718	5.30925e-09	7.59298e-07
OS03G0655400	Similar to LIP5.	6515.85	0.904139	0.322953	2.7996	0.0051166	0.0409248
OS06G0107100	Protein of unknown function DUF819 family protein.	278.21	0.904001	0.261604	3.45561	0.00054904	0.00812676
OS12G0270300	NB-ARC domain containing protein.	344.059	0.903719	0.276612	3.26711	0.00108653	0.0135953
OS01G0188400	NADP-dependent malic enzyme, chloroplast precursor (EC 1.1.1.40) (NADP-ME).	4057.8	0.902408	0.238373	3.78569	0.000153281	0.00312532
OS06G0204400	Similar to Aminoalcoholphosphotransferase.	399.505	0.902235	0.151922	5.93882	2.87075e-09	4.62692e-07
OS04G0568800	Similar to OSIGBa0139P06.4 protein.	109.077	0.899228	0.268777	3.34563	0.000820971	0.0110632
OS04G0323800	Hypothetical protein.	330.304	0.898285	0.142683	6.29565	3.06109e-10	6.61325e-08
OS04G0510200	Similar to STYLOSA protein.	89.7368	0.898105	0.297833	3.01547	0.00256582	0.0250754
OS01G0919400	Sucrose phosphate synthase, Sucrose synthesis in pollen germination	173.979	0.897208	0.31929	2.81001	0.00495397	0.040018
OS06G0639100	Zinc finger, RING/FYVE/PHD-type domain containing protein.	1585.53	0.896881	0.203228	4.41317	1.01866e-05	0.000393288
OS01G0719125	Hypothetical protein.	198.209	0.894586	0.258956	3.45459	0.000551138	0.00813472
OS08G0520550	Similar to Auxin response factor 21.	263.72	0.893765	0.225241	3.96803	7.24688e-05	0.00174372
OS11G0699532	Hypothetical gene.	619.111	0.892463	0.273282	3.26573	0.00109184	0.013611
OS06G0223700	Protein of unknown function DUF581 family protein.	357.09	0.891415	0.315831	2.82244	0.00476596	0.038979
OS06G0235300	ATPase, F1/V1/A1 complex, alpha/beta subunit, nucleotide-binding domain containing protein.	171.938	0.891008	0.267804	3.32709	0.000877594	0.011603
OS02G0101750	Hypothetical gene.	247.409	0.890787	0.249392	3.57184	0.000354481	0.00578393
OS03G0401100	Similar to Protein kinase domain containing protein, expressed.	7391.18	0.890131	0.15378	5.78834	7.10872e-09	9.62426e-07
OS11G0416900	ABC transporter-like domain containing protein.	340.204	0.889209	0.282591	3.14663	0.00165163	0.0182191
OS02G0755500	Similar to UDP-glycosyltransferase 85A8.	321.486	0.889181	0.226786	3.92079	8.82588e-05	0.00204141
OS04G0233400	Similar to Arabidopsis thaliana (Fragment).	317.545	0.888353	0.308137	2.88298	0.00393936	0.0340962
OS01G0263900	Hypothetical protein.	105.9	0.887671	0.327706	2.70874	0.00675391	0.0494978
OS02G0815700	Similar to D1 protease (Fragment).	367.442	0.887556	0.197534	4.49317	7.017e-06	0.000293817
OS03G0218300	Conserved hypothetical protein.	504.789	0.88663	0.251909	3.51964	0.000432135	0.00675061
OS03G0325500	Similar to Phosphate starvation regulator protein (Regulatory protein of P- starvation acclimation response Psr1).	649.567	0.88661	0.264021	3.35811	0.000784772	0.0107321
OS04G0637000	TGA-type bZIP Transcription Factor, Regulation of diterpenoid phytoalexin production, Defense response	609.179	0.885046	0.268085	3.30136	0.000962181	0.0124774
OS10G0559650	Hypothetical protein.	573.146	0.883421	0.218111	4.05032	5.11475e-05	0.00133338
OS06G0600700	Agenet domain containing protein.	591.493	0.882321	0.239803	3.67936	0.000233822	0.00426847
OS05G0414600	Conserved hypothetical protein.	267.457	0.882106	0.20784	4.24415	2.19419e-05	0.000702835
OS06G0701100	Eukaryotic initiation factor 4A (eIF4A) (eIF-4A).	1589.38	0.88175	0.120033	7.34591	2.04364e-13	1.10761e-10
OS04G0605500	P-type IIB Ca(2+) ATPase, Stress tolerance	1545.37	0.878606	0.268996	3.26624	0.00108985	0.0136066
OS03G0151300	Similar to JmjC domain containing protein, expressed.	85.4822	0.878587	0.269981	3.25425	0.00113692	0.01401
OS03G0429800	Similar to Xanthine dehydrogenase 1 (EC 1.1.1.204).	2178.48	0.877866	0.129582	6.77458	1.24767e-11	4.22295e-09
OS03G0574900	Similar to Potassium transporter 1 (OsHAK1). Splice isoform 2.	1147.96	0.875993	0.298394	2.93569	0.00332808	0.0300519
OS02G0554100	Similar to UVB-resistance protein UVR8.	557.958	0.875574	0.284396	3.07871	0.00207896	0.0216067
OS07G0438500	Octicosapeptide/Phox/Bem1p domain containing protein.	683.087	0.873526	0.21943	3.98088	6.86608e-05	0.00167663
OS08G0276100	Similar to NDF1 (NDH-DEPENDENT CYCLIC ELECTRON FLOW 1).	1350.9	0.873318	0.185413	4.71013	2.47554e-06	0.000127922
OS08G0110800	K Homology, type 1, subgroup domain containing protein.	1602.29	0.871885	0.24181	3.60567	0.000311353	0.00524292
OS03G0724500	Conserved hypothetical protein.	112.515	0.869216	0.266915	3.25652	0.00112785	0.0139429
OS04G0639300	Conserved hypothetical protein.	1182.62	0.868848	0.130304	6.66784	2.59604e-11	7.753e-09
OS02G0727100	Amino acid transporter, transmembrane domain containing protein.	485.358	0.864208	0.232043	3.72435	0.000195821	0.00380265
OS04G0578550	Hypothetical conserved gene.	876.68	0.862775	0.192386	4.4846	7.30508e-06	0.000303999
OS06G0661800	Similar to Cryptochrome DASH, chloroplastic/mitochondrial.	473.222	0.861993	0.200905	4.29055	1.78229e-05	0.000603245
OS11G0473200	Similar to Ubiquitin carboxyl-terminal hydrolase 12 (EC 3.1.2.15) (Ubiquitin thiolesterase 12) (Ubiquitin-specific processing protease 12) (Deubiquitinating enzyme 12).	135.566	0.861624	0.284022	3.03366	0.00241611	0.0240757
OS01G0719100	Similar to RING finger and CHY zinc finger domain-containing protein 1.	14789.3	0.861405	0.115708	7.44464	9.72083e-14	5.98214e-11
OS02G0617800	Hypothetical gene.	1251.61	0.861201	0.211392	4.07396	4.62213e-05	0.00123671
OS10G0532300	Heavy metal transport/detoxification protein domain containing protein.	619.301	0.8611	0.194572	4.42562	9.61663e-06	0.000374845
OS12G0209901	Similar to NB-ARC domain containing protein, expressed.	266.619	0.859427	0.301236	2.853	0.0043308	0.0362979
OS06G0125400	Similar to Oligopeptide transporter 9.	172.197	0.858928	0.276989	3.10095	0.001929	0.0205423
OS05G0506200	KOW domain containing protein.	666.744	0.857764	0.18551	4.62382	3.76733e-06	0.00017669
OS06G0171800	VRR-NUC domain containing protein.	151.05	0.857724	0.218107	3.93258	8.40396e-05	0.0019617
OS10G0140700	Hypothetical conserved gene.	903.352	0.856613	0.141613	6.04898	1.45764e-09	2.59665e-07
OS01G0866133	Hypothetical gene.	3050.3	0.8561	0.266907	3.20748	0.00133903	0.0158745
OS06G0558766	Similar to predicted protein.	488.114	0.855638	0.216014	3.96103	7.46263e-05	0.00178148
OS06G0275700	Similar to Beta-catenin repeat family protein.	196.324	0.851604	0.236501	3.60085	0.000317182	0.00531464
OS01G0201900	Conserved hypothetical protein.	270.204	0.847441	0.256785	3.3002	0.000966168	0.0125133
OS07G0296000	Conserved hypothetical protein.	340.387	0.846713	0.175437	4.82632	1.39081e-06	8.16317e-05
OS11G0670900	Conserved hypothetical protein.	106.541	0.846112	0.239975	3.52584	0.000422142	0.00661998
OS01G0263600	U5 snRNP-associated 102 kDa protein (U5-102 kDa protein).	192.824	0.844838	0.198508	4.25595	2.08163e-05	0.000673966
OS06G0574100	Similar to predicted protein.	505.536	0.844728	0.15999	5.27987	1.29277e-07	1.08453e-05
OS03G0177000	Acyl-CoA N-acyltransferase domain containing protein.	319.254	0.843795	0.270224	3.12258	0.00179272	0.0195
OS03G0122000	Serine/threonine protein kinase domain containing protein.	398.002	0.842603	0.299065	2.81746	0.00484058	0.0394314
OS02G0131100	Hypothetical conserved gene.	2576.91	0.841981	0.267801	3.14405	0.00166625	0.0183504
OS04G0614700	Similar to OSIGBa0126B18.8 protein.	303.045	0.84144	0.231561	3.63378	0.000279298	0.00485199
OS03G0319400	Serine/threonine protein kinase, Cold stress tolerance, Abiotic stresses	2644.34	0.839607	0.28026	2.99581	0.00273717	0.0263318
OS12G0136500	Non-protein coding transcript.	1288.84	0.839211	0.136358	6.15448	7.53244e-10	1.47085e-07
OS08G0269500	Conserved hypothetical protein.	293.622	0.8354	0.238877	3.4972	0.000470162	0.00723885
OS04G0439400	Similar to H0525C06.6 protein.	168.241	0.835154	0.210297	3.97131	7.14775e-05	0.00172246
OS07G0616500	Similar to (S)-2-hydroxy-acid oxidase, peroxisomal (EC 1.1.3.15) (Glycolate oxidase) (GOX) (Short chain alpha-hydroxy acid oxidase).	451.195	0.835107	0.232059	3.59868	0.000319836	0.00533708
OS07G0165200	Ankyrin domain containing protein.	442.892	0.834521	0.248773	3.35454	0.000794965	0.010806
OS02G0555900	Similar to H0315A08.7 protein.	479.876	0.834031	0.210812	3.95628	7.61262e-05	0.00180604
OS10G0394400	Disease resistance protein domain containing protein.	196.51	0.832725	0.18829	4.42256	9.75363e-06	0.000378133
OS09G0542100	Peptidase A1 domain containing protein.	424.792	0.832154	0.247761	3.3587	0.000783087	0.0107226
OS02G0498100	Hypothetical protein.	106.519	0.82742	0.267798	3.08972	0.00200348	0.021005
OS03G0351300	Similar to beta-amylase.	168.467	0.827051	0.288252	2.8692	0.00411513	0.0350105
OS04G0538166	Similar to Elongation factor G, chloroplastic.	1005.73	0.82665	0.195146	4.23606	2.27472e-05	0.000720323
OS01G0880200	Glycosyl transferase, family 8 protein.	167.143	0.826273	0.28043	2.94645	0.00321442	0.029365
OS03G0405900	Hypothetical conserved gene.	127.776	0.821724	0.211254	3.88975	0.000100348	0.00226177
OS01G0765200	Conserved hypothetical protein.	102.75	0.821613	0.290845	2.82491	0.00472935	0.038803
OS08G0230300	Hypothetical conserved gene.	406.381	0.820819	0.179015	4.58519	4.53583e-06	0.000206533
OS04G0675200	Similar to H0103C06.6 protein.	593.334	0.818453	0.212101	3.85879	0.000113947	0.00249244
OS10G0565300	Vacuolar protein sorting-associated protein 62 domain containing protein.	1409.36	0.816209	0.137363	5.94197	2.81609e-09	4.57513e-07
OS03G0425000	Similar to predicted protein.	616.366	0.811288	0.297155	2.73019	0.00632985	0.0474692
OS03G0112101	Similar to Adaptin N terminal region family protein, expressed.	194.328	0.808404	0.295414	2.73651	0.00620949	0.0468628
OS05G0584600	Similar to ATP binding / nucleoside-triphosphatase/ nucleotide binding.	369.054	0.808304	0.203329	3.97534	7.02774e-05	0.00170106
OS04G0182650	Similar to predicted protein.	225.694	0.808119	0.228651	3.53429	0.00040887	0.00648191
OS04G0692900		200.977	0.805749	0.230774	3.49151	0.000480299	0.00736309
OS06G0160700	Starch synthase, Starch biosynthesis	6076.09	0.803889	0.217314	3.69921	0.000216274	0.00406675
OS01G0899500	Hypothetical conserved gene.	224.976	0.803173	0.215912	3.71991	0.00019929	0.00384713
OS02G0141300	Arabinokinase-Like Protein, Pollen development	445.042	0.802836	0.246337	3.2591	0.00111766	0.0138653
OS03G0192700	Myo-inositol 3-phosphate synthase 1, Phytic acid biosynthesis, Determination of phytic acid accumulation in grain	5606.2	0.800143	0.28785	2.77972	0.00544055	0.0426095
OS03G0161200	Similar to Sulphate transporter.	3667.23	0.796561	0.218329	3.64844	0.000263834	0.00464669
OS03G0855700	Nucleic acid-binding, OB-fold domain containing protein.	1905.94	0.796381	0.130007	6.12566	9.03079e-10	1.69812e-07
OS03G0640800	Class III homeodomain Leu zipper (HD-Zip III) family member, Control of plant type architecture and leaf development	699.853	0.793317	0.21519	3.68659	0.000227276	0.00419211
OS05G0374500	Tetratricopeptide-like helical domain containing protein.	228.222	0.793027	0.25657	3.09088	0.00199562	0.020958
OS03G0807400	Pentatricopeptide repeat domain containing protein.	782.484	0.792778	0.176601	4.48909	7.15267e-06	0.000298268
OS05G0144100	WD40 repeat-like domain containing protein.	475.31	0.792756	0.213966	3.70506	0.000211343	0.00400743
OS03G0142800	Similar to MRP-like ABC transporter.	972.96	0.792737	0.147012	5.39234	6.95457e-08	6.30506e-06
OS04G0510500	Similar to OSIGBa0157K09-H0214G12.10 protein.	195.306	0.792505	0.257144	3.08195	0.00205651	0.0214282
OS02G0602900	Conserved hypothetical protein.	96.1404	0.7925	0.280465	2.82566	0.00471834	0.0387503
OS03G0214400	Similar to Digalactosyldiacylglycerol synthase 2.	322.901	0.788797	0.249476	3.16182	0.00156788	0.0176689
OS06G0698785	Similar to Choline monooxygenase.	83.6406	0.787801	0.286592	2.74886	0.00598032	0.0456365
OS09G0449600	Similar to F-box protein interaction domain containing protein, expressed.	551.274	0.787091	0.256088	3.07352	0.00211552	0.0218525
OS01G0630900	Hypothetical conserved gene.	813.603	0.785472	0.134966	5.8198	5.89191e-09	8.25192e-07
OS06G0334300	Similar to Resistance protein candidate (Fragment).	285.023	0.785036	0.289603	2.71073	0.00671343	0.0493764
OS01G0715400	Hypothetical conserved gene.	120.233	0.785029	0.265052	2.96179	0.00305856	0.0283234
OS03G0752800	Similar to Isoform 2 of MADS-box transcription factor 14.	1054.32	0.784683	0.19738	3.9755	7.0231e-05	0.00170106
OS02G0670000	Protein of unknown function DUF300 family protein.	172.571	0.783588	0.22067	3.55095	0.00038385	0.00616712
OS01G0642200	Conserved hypothetical protein.	15783	0.780905	0.276875	2.82042	0.00479602	0.0391468
OS09G0376900	Similar to Potassium transporter 13 (AtPOT13) (AtKT5).	473.84	0.780629	0.269582	2.8957	0.00378309	0.0330695
OS10G0457700	Similar to chromatin remodeling complex subunit.	726.992	0.779852	0.184499	4.22686	2.36972e-05	0.000741839
OS05G0176100	Similar to Cellulose synthase BoCesA1.	90.3151	0.778625	0.286103	2.72149	0.00649886	0.0483439
OS03G0572250	Conserved hypothetical protein.	249.955	0.776921	0.261715	2.96858	0.00299181	0.0279106
OS05G0474600	Similar to Aldose reductase-related protein (EC 1.1.1.21).	674.006	0.775189	0.141146	5.49212	3.97142e-08	4.09399e-06
OS03G0683700	Conserved hypothetical protein.	145.33	0.775109	0.245324	3.15954	0.0015802	0.0177124
OS02G0555600	Amino acid-binding ACT domain containing protein.	207.873	0.773727	0.232009	3.3349	0.000853305	0.0113632
OS06G0684000	Similar to FAD-dependent pyridine nucleotide-disulphide oxidoreductase; Calcium-binding EF-hand.	554.199	0.772196	0.236422	3.26617	0.00109011	0.0136066
OS01G0191700	Similar to Pyrophosphate-fructose-6-phosphate 1-phosphotransferase-like protein (Pyrophosphate-dependent phosphofructo-1-kinase-like protein).	2680.32	0.771894	0.115846	6.66312	2.6808e-11	7.89009e-09
OS06G0170500	Similar to RNA-binding protein-like.	285.954	0.771686	0.208936	3.69342	0.000221262	0.0041148
OS01G0617700	Similar to CENP-C (Fragment).	129.193	0.771364	0.276308	2.79168	0.00524356	0.041645
OS03G0816950	Hypothetical protein.	1255.12	0.769039	0.175618	4.37906	1.19195e-05	0.000449092
OS04G0470700	Amino acid transporter, transmembrane family protein.	122.772	0.7654	0.277118	2.762	0.00574491	0.0443434
OS10G0408700	Similar to GAMYB-binding protein (Fragment).	1839.97	0.764941	0.202311	3.78101	0.000156194	0.00316459
OS06G0647400	Similar to Lysosomal Pro-X carboxypeptidase.	154.271	0.764897	0.239799	3.18975	0.00142398	0.0165816
OS01G0937400	NB-ARC domain containing protein.	418.284	0.763071	0.202442	3.76933	0.000163686	0.00327179
OS09G0410125	Similar to membrane alanyl aminopeptidase.	539.327	0.761409	0.240395	3.16733	0.00153846	0.0174835
OS08G0191700	Glyoxalase I, Abiotic stress response	7179.1	0.761352	0.17285	4.4047	1.05932e-05	0.000406665
OS09G0402300	Phosphatidylinositol-4-phosphate 5-kinase family protein.	612.931	0.760912	0.234967	3.23838	0.00120212	0.0146623
OS06G0297700	Similar to predicted protein.	114.453	0.75954	0.235586	3.22404	0.00126394	0.0152605
OS05G0136200	Serine/threonine protein kinase domain containing protein.	451.145	0.758148	0.239744	3.16232	0.00156516	0.0176689
OS01G0606400	Hypothetical protein.	251.949	0.755906	0.196072	3.85524	0.000115616	0.00251775
OS12G0189300	Pyruvate/Phosphoenolpyruvate kinase, catalytic core domain containing protein.	18413.3	0.755392	0.216626	3.48707	0.000488338	0.00743416
OS05G0256100	Similar to SHR5-receptor-like kinase (Fragment).	1360.78	0.751632	0.189447	3.96751	7.26263e-05	0.00174544
OS10G0537500	Similar to Tobamovirus multiplication 3.	291.089	0.751196	0.165928	4.52724	5.97596e-06	0.000258763
OS12G0628100	Similar to Actin-depolymerizing factor 6 (ADF-6) (AtADF6).	2774.21	0.750461	0.160557	4.67412	2.95221e-06	0.000146586
OS07G0119000	Similar to MAP3K gamma protein kinase (Fragment).	132.556	0.747036	0.234248	3.18909	0.00142723	0.0165872
OS11G0283500	TGF-beta receptor, type I/II extracellular region family protein.	227.453	0.746594	0.198142	3.76797	0.000164579	0.00328281
OS06G0489500	CMP/dCMP deaminase, zinc-binding domain containing protein.	367.072	0.744142	0.212082	3.50875	0.000450224	0.00699017
OS01G0588500	Similar to Avr9/Cf-9 induced kinase 1.	399.409	0.743378	0.228841	3.24844	0.00116038	0.0142473
OS02G0151800	Similar to Ca2+/calmodulin-dependent protein kinase phosphatase.	1965.84	0.743311	0.192842	3.8545	0.000115965	0.00252144
OS04G0483200	Steroid nuclear receptor, ligand-binding domain containing protein.	292.752	0.743298	0.206386	3.6015	0.000316392	0.00531166
OS10G0437600	Similar to Starch synthase II, chloroplast precursor (EC 2.4.1.21) (SS II) (GBSSII) (Granule-bound starch synthase II).	571.899	0.742812	0.133243	5.57488	2.47707e-08	2.73393e-06
OS05G0423200	Conserved hypothetical protein.	137.308	0.742182	0.214652	3.45761	0.000544997	0.0080728
OS06G0114500	Similar to ATOZI1 protein (Stress-induced protein OZI1) (AT0ZI1 protein).	1230.61	0.741702	0.175102	4.23582	2.27717e-05	0.000720323
OS02G0139400	Similar to Squamosa promoter-binding-like protein 3.	2034.64	0.741372	0.140433	5.27917	1.29771e-07	1.08453e-05
OS03G0736300	Similar to CEL6=CELLULASE 6 (Fragment).	138.147	0.740064	0.253971	2.91397	0.00356863	0.0316609
OS05G0146900	Hypothetical conserved gene.	505.473	0.738763	0.155113	4.76273	1.90991e-06	0.000103765
OS09G0543100	Similar to predicted protein.	331.587	0.737757	0.177996	4.14479	3.40121e-05	0.000971474
OS03G0746700	Conserved hypothetical protein.	131.738	0.737636	0.257796	2.86131	0.00421892	0.0356397
OS05G0462400	Lipin, N-terminal conserved region domain containing protein.	801.364	0.737352	0.245275	3.00623	0.00264507	0.0256149
OS12G0539700	Conserved hypothetical protein.	427.219	0.733508	0.210348	3.48712	0.000488252	0.00743416
OS10G0430900	Tyrosine protein kinase domain containing protein.	464.736	0.733243	0.23994	3.05594	0.00224358	0.0228958
OS02G0273800	Multi antimicrobial extrusion protein MatE domain containing protein.	357.888	0.732293	0.20348	3.59885	0.000319631	0.00533708
OS07G0689950	BRCT domain containing protein.	517.091	0.73219	0.140917	5.19591	2.03724e-07	1.60982e-05
OS03G0389100	Peptidase C14, caspase catalytic domain containing protein.	353.092	0.729397	0.250067	2.91681	0.00353632	0.0314842
OS06G0129900	Similar to Cytochrome P450 CYPD.	410.421	0.728941	0.245257	2.97216	0.00295715	0.0277241
OS12G0171500	Conserved hypothetical protein.	113.231	0.728245	0.235177	3.09658	0.00195765	0.0207171
OS04G0690800	22-kDa Photosystem II protein, Photoprotection	17424	0.727664	0.26779	2.71729	0.0065819	0.0487406
OS11G0303200	Hypothetical protein.	201.891	0.726169	0.247343	2.93588	0.00332605	0.0300469
OS05G0107600	ABC transporter-like domain containing protein.	305.306	0.725429	0.257033	2.82232	0.00476777	0.038979
OS11G0686400	Similar to WRKY transcription factor 41.	435.669	0.724719	0.209738	3.45536	0.000549567	0.00812862
OS10G0100300	NAD(P)-binding domain containing protein.	1047.17	0.723901	0.165765	4.36702	1.25953e-05	0.000468473
OS12G0263600	Similar to Isoflavone reductase-like protein 1.	411.743	0.723112	0.157307	4.59682	4.28994e-06	0.000197551
OS12G0539751	Nucleic acid-binding, OB-fold-like domain containing protein.	362.217	0.722222	0.150935	4.78498	1.71006e-06	9.6301e-05
OS02G0710102	Hypothetical conserved gene.	164.056	0.720619	0.247568	2.9108	0.00360507	0.0318589
OS06G0564500	Cysteine synthase (EC 4.2.99.8).	935.262	0.720347	0.202957	3.54927	0.000386305	0.00618698
OS02G0621500	Zinc finger, RING/FYVE/PHD-type domain containing protein.	816.005	0.71897	0.153943	4.67037	3.00651e-06	0.000148917
OS06G0155400	Conserved hypothetical protein.	213.419	0.71851	0.18055	3.97957	6.90409e-05	0.00168115
OS09G0114500	Kinesin-4 protein with transcription regulation activity, Cell cycle and wall modification, Cell elongation by regulating GA biosynthesis pathway	805.775	0.71816	0.140408	5.11479	3.14086e-07	2.26992e-05
OS07G0602900	Protein of unknown function DUF1675 domain containing protein.	133.69	0.717917	0.253333	2.83389	0.00459859	0.0380072
OS07G0444000	Similar to Non-lysosomal glucosylceramidase.	1127.38	0.717613	0.160787	4.46313	8.07694e-06	0.000328711
OS07G0182400	AUX/IAA protein family protein.	716.428	0.71756	0.22401	3.20324	0.00135889	0.0159979
OS02G0208400	Hypothetical gene.	108.457	0.716683	0.230223	3.11299	0.001852	0.0199244
OS09G0419200	NAD(P)-binding domain containing protein.	1319.48	0.716451	0.22555	3.17646	0.00149082	0.0170955
OS08G0538600	Stress up-regulated Nod 19 family protein.	2833.47	0.71615	0.153551	4.66392	3.10245e-06	0.00015193
OS04G0692725	WIYLD domain domain containing protein.	148.356	0.714531	0.258557	2.76353	0.00571795	0.0442328
OS01G0235350	Conserved hypothetical protein.	261.424	0.714451	0.243803	2.93044	0.00338481	0.0304558
OS01G0840200	HSP20-like chaperone domain containing protein.	956.598	0.714221	0.16136	4.42625	9.58847e-06	0.000374467
OS10G0548200	Tetratricopeptide repeats (TPRs)-containing RNA-binding protein, Broad-spectrum disease resistance	684.888	0.713768	0.151382	4.71502	2.41685e-06	0.00012585
OS07G0695200	Non-protein coding transcript.	680.69	0.713403	0.206718	3.45109	0.00055832	0.00822216
OS04G0523100	Similar to OSIGBa0153E02-OSIGBa0093I20.5 protein.	128.38	0.713236	0.2286	3.12001	0.00180843	0.0195679
OS06G0218500	MCM family protein.	606.88	0.7123	0.121986	5.8392	5.24519e-09	7.55456e-07
OS02G0794900	Formin-like protein 7.	198.161	0.712	0.234947	3.03047	0.00244173	0.0241768
OS01G0220200	Similar to Uncharacterized plant-specific domain TIGR01589 family protein.	628.694	0.711872	0.240811	2.95614	0.00311511	0.0287161
OS01G0275950	Hypothetical conserved gene.	423.769	0.711868	0.18121	3.92841	8.55101e-05	0.00198916
OS02G0681000	Mechanosensitive ion channel MscS domain containing protein.	337.29	0.711541	0.162522	4.37811	1.19714e-05	0.000450213
OS11G0703900	Heat shock protein 70.	56153.6	0.71067	0.0890168	7.98354	1.4219e-15	1.31254e-12
OS10G0540100	Pentatricopeptide repeat domain containing protein.	277.759	0.710649	0.185179	3.83764	0.000124223	0.00265271
OS01G0840100	Heat shock protein Hsp70 family protein.	6650.47	0.70998	0.148597	4.77788	1.7715e-06	9.82941e-05
OS11G0194900	Protein kinase, core domain containing protein.	428.562	0.709557	0.212004	3.3469	0.00081722	0.0110346
OS10G0482000	Conserved hypothetical protein.	231.15	0.709074	0.256064	2.76913	0.0056207	0.0436668
OS01G0646800	Conserved hypothetical protein.	304.359	0.708394	0.187364	3.78084	0.000156297	0.00316459
OS05G0560300	Protein kinase, core domain containing protein.	180.35	0.705781	0.24135	2.92431	0.00345223	0.030919
OS08G0175600	Similar to PolI-like DNA polymerase.	170.518	0.705463	0.214363	3.29097	0.000998413	0.0127796
OS12G0576600	Metallophosphoesterase domain containing protein.	250.548	0.703049	0.227031	3.09671	0.0019568	0.0207171
OS04G0636000	Similar to H0410G08.12 protein.	190.158	0.702	0.212617	3.30172	0.000960949	0.0124696
OS03G0784000	Similar to deoxyribodipyrimidine photolyase.	986.729	0.701886	0.124799	5.62413	1.86443e-08	2.17605e-06
OS02G0602300	Similar to Myelin transcription factor 1 (MYT1) (MYTI) (Proteolipid protein binding protein) (PLPB1).	182.737	0.700866	0.237534	2.9506	0.0031716	0.0291403
OS05G0102200	Zinc finger, CCHC retroviral-type domain containing protein.	273.037	0.700503	0.206465	3.39284	0.000691718	0.00971466
OS10G0488800	Myosin head, motor region domain containing protein.	2417.32	0.699564	0.130313	5.36835	7.94592e-08	7.07744e-06
OS02G0234200	NHL domain-containing protein, Determination of panicle architecture, grain shape and grain weight	158.757	0.696749	0.233764	2.98057	0.00287716	0.0273034
OS05G0582000	Plant Basic Secretory Protein domain containing protein.	798.012	0.696583	0.223009	3.12356	0.00178677	0.0194562
OS06G0142000	Hypothetical conserved gene.	378.102	0.696496	0.216761	3.21319	0.00131269	0.0156905
OS01G0166800	Similar to ETG1 (E2F TARGET GENE 1).	119.065	0.696201	0.251154	2.772	0.00557125	0.0433989
OS07G0684000	Ricin B-related lectin domain containing protein.	15455	0.695869	0.207089	3.36023	0.000778762	0.0106787
OS12G0576900	Similar to Diacylglycerol kinase 1 (EC 2.7.1.107) (Diglyceride kinase 1) (DGK 1) (DAG kinase 1).	393.017	0.695672	0.194465	3.57736	0.000347077	0.00570262
OS02G0570400	Similar to Ent-kaurene synthase 1A.	1723.92	0.692221	0.147692	4.68693	2.77328e-06	0.000141152
OS10G0132800	Hypothetical protein.	144.467	0.692008	0.250282	2.76491	0.00569378	0.0441165
OS03G0725800	Helix-loop-helix DNA-binding domain containing protein.	134.12	0.691554	0.202166	3.42073	0.000624533	0.00895694
OS05G0419200	Protein of unknown function DUF647 family protein.	2987.02	0.689404	0.116898	5.89747	3.69126e-09	5.63624e-07
OS01G0944000	Conserved hypothetical protein.	1252.38	0.689147	0.187305	3.67927	0.000233906	0.00426847
OS05G0365600	Similar to Hydroxyisourate hydrolase.	2824.27	0.685056	0.106558	6.42896	1.2848e-10	3.26146e-08
OS01G0805700	Similar to plectin-related.	488.575	0.684499	0.168552	4.06106	4.88511e-05	0.00128737
OS02G0498666	Non-protein coding transcript.	526.193	0.683818	0.136154	5.02238	5.10362e-07	3.45481e-05
OS09G0436000	Peptidase cysteine/serine, trypsin-like domain containing protein.	286.823	0.683806	0.179233	3.81517	0.000136091	0.00285215
OS06G0669275	Similar to MEE44 (maternal effect embryo arrest 44); nucleotidyltransferase.	111.984	0.683548	0.220788	3.09595	0.00196182	0.0207307
OS01G0159400	Similar to Acyl-coenzyme A oxidase 4, peroxisomal (EC 1.3.3.6) (AOX 4) (Short- chain acyl-CoA oxidase) (SAOX) (AtCX4) (G6p) (AtG6).	287.104	0.682123	0.213099	3.20097	0.00136967	0.0160968
OS10G0168900	Conserved hypothetical protein.	160.454	0.680908	0.248395	2.74123	0.0061209	0.0463645
OS01G0777700	Similar to acid phosphatase/ oxidoreductase/ transition metal ion binding.	309.443	0.680881	0.222243	3.06367	0.00218638	0.0224588
OS01G0585600	Protein of unknown function DUF632 domain containing protein.	931.936	0.680499	0.208728	3.26022	0.00111325	0.013819
OS07G0658400	Ferredoxin-dependent glutamate synthase, Leaf senescence and nitrogen remobilization	42067	0.679395	0.153319	4.43125	9.36881e-06	0.000369325
OS03G0306900	Haem oxygenase-like, multi-helical domain containing protein.	369.092	0.67903	0.214917	3.1595	0.0015804	0.0177124
OS02G0831000	Hypothetical protein.	1308.49	0.677377	0.175567	3.85823	0.000114212	0.00249244
OS07G0213300	Pentatricopeptide repeat domain containing protein.	789.897	0.676795	0.187385	3.61179	0.000304097	0.00515062
OS03G0263900	EF-HAND 2 domain containing protein.	2338.47	0.676461	0.140704	4.80768	1.52693e-06	8.75957e-05
OS01G0881300	Non-protein coding transcript.	428.137	0.674789	0.221735	3.04322	0.00234059	0.0235777
OS07G0562950	Non-protein coding transcript.	116.105	0.672867	0.227581	2.95661	0.00311044	0.0286992
OS06G0103800	Protein of unknown function DUF125, transmembrane family protein.	732.073	0.672539	0.130595	5.1498	2.60764e-07	1.96863e-05
OS11G0189900	Conserved hypothetical protein.	112.399	0.672466	0.248158	2.70983	0.00673176	0.0494426
OS09G0434100	Conserved hypothetical protein.	1019.13	0.671553	0.159043	4.22247	2.4164e-05	0.00075149
OS04G0549600	Chaperone DnaJ protein, Negative regulation of rice innate immunity, Basal resistance to Magnaporthe oryzae	24042.6	0.671525	0.104688	6.41456	1.41229e-10	3.45551e-08
OS10G0575800	Conserved hypothetical protein.	339.053	0.670998	0.171387	3.91511	9.03641e-05	0.00207624
OS03G0187300	Similar to transducin family protein / WD-40 repeat family protein.	437.746	0.670459	0.201632	3.32517	0.000883645	0.0116754
OS08G0566400	Ribokinase family protein.	720.08	0.667605	0.182868	3.65074	0.000261485	0.00462161
OS04G0541700	Similar to Homeobox-leucine zipper protein HOX22.	1023.38	0.666224	0.231719	2.87513	0.00403856	0.0346934
OS06G0638000	CCCH-tandem zinc finger protein, Meiotic cytokinesis	1183.57	0.66533	0.123065	5.40632	6.43325e-08	5.93848e-06
OS05G0126400	Conserved hypothetical protein.	2749.39	0.664131	0.179103	3.7081	0.000208816	0.00397809
OS03G0358000	Similar to PWWP domain containing protein, expressed.	1435.95	0.66312	0.140999	4.703	2.56371e-06	0.000131474
OS01G0681600	Hypothetical conserved gene.	3948.14	0.663119	0.14808	4.47812	7.53039e-06	0.000310197
OS09G0560800	Molybdenum cofactor sulfurase, C-terminal domain containing protein.	574.512	0.663095	0.237463	2.79242	0.00523161	0.0415989
OS11G0523800	Similar to Isoform 3 of Auxin response factor 23.	7094.22	0.662392	0.163113	4.06094	4.88755e-05	0.00128737
OS02G0813800	Similar to STYLOSA protein.	384.807	0.661998	0.154896	4.27382	1.92155e-05	0.000637628
OS03G0703300	Calponin-like actin-binding domain containing protein.	9998.05	0.660403	0.0954686	6.91749	4.59718e-12	1.86719e-09
OS12G0623500	Similar to Cationic amino acid transporter-like protein.	2112	0.660195	0.195662	3.37416	0.000740409	0.0102427
OS05G0517500	Similar to Gamma-glutamyl hydrolase precursor (EC 3.4.19.9) (Gamma-Glu-X carboxypeptidase) (Conjugase) (GH).	407.457	0.658336	0.188704	3.48872	0.000485343	0.00741078
OS02G0665000	Similar to Malic enzyme.	616.323	0.656963	0.215766	3.0448	0.00232836	0.0235028
OS12G0479900	Similar to aminopeptidase.	707.334	0.656139	0.161765	4.05613	4.98929e-05	0.0013057
OS04G0446750	Hypothetical gene.	405.828	0.65586	0.150001	4.37236	1.22908e-05	0.000459671
OS10G0546600	Similar to Chloroplast carotenoid epsilon-ring hydroxylase.	447.422	0.655534	0.185742	3.52927	0.000416709	0.0065601
OS01G0808100	Similar to BZIP transcription factor.	514.738	0.655038	0.170998	3.83068	0.000127787	0.00271255
OS02G0622500	Conserved hypothetical protein.	1415.51	0.653617	0.184372	3.5451	0.000392467	0.00627576
OS06G0350200	Hypothetical gene.	199.029	0.653055	0.230664	2.83119	0.00463751	0.0382684
OS02G0195500	Protein of unknown function DUF1680 family protein.	512.578	0.652308	0.219387	2.97331	0.00294602	0.0277095
OS08G0139200	Similar to F-171-b1_1 (Fragment).	117.019	0.652188	0.229183	2.84571	0.0044312	0.0370324
OS07G0675000	Similar to predicted protein.	637.496	0.651581	0.235823	2.76301	0.00572705	0.0442729
OS01G0382700	Similar to stress regulated protein.	752.318	0.649413	0.196072	3.31211	0.000925936	0.0121003
OS03G0841900	Similar to carotenoid isomerase 1.	1617.18	0.649254	0.154028	4.21516	2.49602e-05	0.000770353
OS02G0597000	Regulator of chromosome condensation, RCC1 domain containing protein.	312.199	0.64776	0.231234	2.80132	0.0050894	0.0408328
OS07G0120700	Conserved hypothetical protein.	134.689	0.646908	0.204139	3.16896	0.00152987	0.0173957
OS02G0196600	Heavy metal P1B-type ATPase, Cu-transporting ATPase, Control of Cu accumulation in rice grain	222.497	0.646869	0.210338	3.07537	0.00210239	0.0217822
OS06G0543400	Similar to CBL-interacting serine/threonine-protein kinase 11 (EC 2.7.1.37) (SOS2-like protein kinase PKS5) (SOS-interacting protein 4) (SNF1- related kinase 3.22).	607.945	0.646246	0.208028	3.10654	0.00189293	0.0202324
OS07G0454400	Conserved hypothetical protein.	868.983	0.646126	0.16073	4.01995	5.82108e-05	0.00147584
OS08G0556400	Zinc finger, DHHC-type domain containing protein.	211.711	0.645024	0.199735	3.22939	0.00124054	0.0150495
OS11G0167800	Similar to Anth (Pollen-specific desiccation-associated LLA23 protein).	3458.28	0.644811	0.217213	2.96856	0.00299199	0.0279106
OS05G0200500	Similar to Casein kinase-like protein.	1324.54	0.644439	0.112051	5.75131	8.85568e-09	1.1678e-06
OS06G0612800	Similar to PVPR3 protein.	15895.7	0.643185	0.079128	8.12841	4.34959e-16	4.90731e-13
OS04G0620066		1089.09	0.642593	0.154708	4.15358	3.27312e-05	0.000941509
OS01G0825500	Nodulin-like domain containing protein.	536.174	0.642336	0.177945	3.60974	0.000306502	0.0051784
OS08G0100500	Regulation of nuclear pre-mRNA protein domain containing protein.	1017.5	0.642154	0.1333	4.81738	1.45457e-06	8.41579e-05
OS02G0801300	Similar to Cyclin-B1-2.	500.096	0.641577	0.17146	3.74185	0.000182673	0.00357391
OS03G0249700	Conserved hypothetical protein.	1180.56	0.641098	0.18392	3.48575	0.000490761	0.00745429
OS04G0449900	Similar to RNA Binding Protein 47.	6178.51	0.640328	0.121646	5.26384	1.41075e-07	1.15522e-05
OS05G0584200	Atypical late embryogenesis abundant (LEA) protein, Resistance to multiple abiotic stresses	1034.77	0.639681	0.232059	2.75655	0.00584152	0.0449014
OS02G0104700	Nitric oxide synthase, Chloroplast ribosome biogenesis and/or translation, Regulation of biosynthesis of chloroplast proteins at lower temperature	1005.12	0.639507	0.184659	3.46319	0.000533816	0.00795227
OS12G0468600	Amidohydrolase 1 domain containing protein.	214.469	0.639165	0.236175	2.70632	0.00680343	0.0498068
OS12G0132200	Similar to CBL-interacting protein kinase 32.	734.149	0.639095	0.185203	3.45079	0.000558946	0.00822541
OS03G0264300	Similar to Protein kinase domain containing protein, expressed.	139.173	0.638711	0.209429	3.04978	0.00229012	0.0232423
OS02G0122900	Similar to Dimethyladenosine transferase.	185.056	0.63858	0.232107	2.75123	0.00593728	0.0454483
OS06G0656300	Uncharacterised protein family UPF0497, trans-membrane plant subgroup domain containing protein.	213.936	0.638575	0.17163	3.72064	0.000198715	0.00384333
OS07G0616000	Regulation of panicle erectness, panicle length and grain size	213.814	0.638147	0.175029	3.64596	0.000266396	0.00467586
OS11G0526900	Non-protein coding transcript.	268.896	0.637564	0.174148	3.66105	0.000251182	0.00450618
OS07G0170100	Similar to Branched chain alpha-keto acid dehydrogenase E1 beta subunit.	577.436	0.637361	0.172578	3.69318	0.000221463	0.0041148
OS01G0227200	Similar to Somatic embryogenesis receptor kinase-like protein.	444.392	0.636641	0.210736	3.02103	0.00251912	0.0247142
OS04G0338000	Similar to IN2-2 protein.	705.762	0.636136	0.213661	2.97732	0.00290782	0.0275044
OS03G0413100	Similar to ACR4.	584.875	0.63465	0.189648	3.34645	0.000818524	0.0110449
OS02G0771800	Similar to predicted protein.	764.86	0.634528	0.170891	3.71306	0.000204765	0.0039267
OS08G0157600	MYB transcription factor, Circadian clock	44495.6	0.634113	0.138619	4.5745	4.7736e-06	0.000216389
OS07G0686500	Protein of unknown function DUF632 domain containing protein.	771.986	0.633794	0.189284	3.34838	0.000812842	0.011
OS01G0743300	Protease-associated PA domain containing protein.	173.512	0.63372	0.204695	3.09592	0.00196201	0.0207307
OS11G0296500	Zinc finger, CCHC retroviral-type domain containing protein.	529.685	0.633145	0.166647	3.79932	0.000145093	0.00300056
OS02G0687900	Peptidase S10, serine carboxypeptidase family protein.	178.634	0.633029	0.215415	2.93865	0.00329649	0.0298724
OS02G0161900	Similar to polyubiquitin containing 7 ubiquitin monomers.	11016.9	0.632345	0.158601	3.98701	6.69109e-05	0.00164824
OS04G0568400	WD40 repeat-like domain containing protein.	277.965	0.631779	0.173381	3.64387	0.000268572	0.00469932
OS05G0275100	Pentatricopeptide repeat domain containing protein.	219.115	0.631646	0.193963	3.25654	0.00112779	0.0139429
OS08G0497600	WD40 subfamily protein, Salt stress	498.04	0.631504	0.140164	4.50545	6.62331e-06	0.000280221
OS01G0357800	Pentatricopeptide repeat domain containing protein.	1824.95	0.630877	0.120236	5.24697	1.54617e-07	1.25186e-05
OS10G0492000	Conserved hypothetical protein.	970.565	0.630513	0.179689	3.50891	0.000449944	0.00699017
OS02G0817600	AUX/IAA protein family protein.	1503.81	0.629592	0.21845	2.88209	0.00395044	0.0341531
OS02G0822100	Divalent ion symporter domain containing protein.	2620.15	0.629326	0.221271	2.84414	0.00445318	0.0372008
OS05G0495600	Similar to autoinhibited calcium ATPase.	526.846	0.629053	0.153063	4.10977	3.96054e-05	0.00108251
OS12G0596800	Zinc finger, LIM-type domain containing protein.	512.833	0.627468	0.21447	2.92567	0.00343712	0.0308309
OS07G0300100	Hypothetical gene.	287.661	0.626839	0.150256	4.1718	3.02198e-05	0.0008843
OS02G0780550	Similar to smr domain containing protein.	779.775	0.626625	0.146853	4.26702	1.981e-05	0.000652027
OS10G0572300	Leucine-rich repeat, typical subtype containing protein.	599.342	0.623501	0.115708	5.38859	7.10142e-08	6.38122e-06
OS01G0169500	Armadillo-type fold domain containing protein.	943.454	0.623302	0.140271	4.44355	8.84849e-06	0.000353731
OS03G0607700	Zinc finger, C2H2-like domain containing protein.	311.262	0.623291	0.180649	3.45029	0.000559983	0.00823471
OS03G0178100	Similar to Copper-translocating P-type ATPase family protein, expressed.	3022.51	0.623228	0.168107	3.70732	0.000209467	0.00398675
OS12G0621900	Similar to Mov34/MPN/PAD-1 family protein, expressed.	1627.48	0.620555	0.193662	3.20432	0.00135381	0.0159566
OS01G0869000	Protein of unknown function DUF639 family protein.	1875.92	0.619565	0.105332	5.88203	4.05272e-09	6.05166e-07
OS08G0215200	Conserved hypothetical protein.	1096.34	0.619037	0.172436	3.58996	0.000330733	0.00548735
OS05G0235300	Serine/threonine (Ser/Thr) protein kinase, Modulation of thylakoid membrane lipid biosynthesis, homeostasis	2146.43	0.619032	0.150241	4.12025	3.78456e-05	0.00105573
OS03G0356700	Villin, villin/gelsolin superfamily protein, Actin binding protein, Regulation of plant architecture	664.837	0.618548	0.185436	3.33565	0.000851005	0.0113549
OS01G0952300	Similar to Ran GTPase binding / chromatin binding / zinc ion binding.	622.681	0.617604	0.174832	3.53255	0.000411575	0.0065015
OS01G0262700	Similar to predicted protein.	378.961	0.617592	0.21725	2.84277	0.00447234	0.0373302
OS04G0306800	RNA recognition motif, RNP-1 domain containing protein.	983.884	0.617113	0.174268	3.54118	0.000398347	0.00634481
OS06G0688100	Hypothetical conserved gene.	4400.13	0.617023	0.175065	3.52453	0.000424242	0.00664776
OS05G0149800	EF-Hand type domain containing protein.	998.567	0.616413	0.111857	5.51071	3.57397e-08	3.74125e-06
OS02G0260500	Hypothetical conserved gene.	165.687	0.615898	0.218676	2.81648	0.00485525	0.0395034
OS11G0602800	Galactose oxidase/kelch, beta-propeller domain containing protein.	452.386	0.615584	0.217144	2.83492	0.00458377	0.0379329
OS04G0405401	Hypothetical conserved gene.	269.85	0.615307	0.18523	3.32185	0.000894233	0.0117999
OS02G0771600	Similar to 1-aminocyclopropane-1-carboxylate oxidase (Fragment).	751.709	0.615163	0.186701	3.2949	0.00098456	0.0126732
OS02G0754300	Ribosomal protein L29 family protein.	644.143	0.614765	0.186147	3.30257	0.000958016	0.0124395
OS07G0693700	WD40 repeat-like domain containing protein.	844.21	0.61349	0.184005	3.3341	0.000855766	0.0113811
OS03G0754300	Conserved hypothetical protein.	796.845	0.613114	0.148482	4.1292	3.64025e-05	0.00102675
OS03G0214200	Mediator of OsbZIP46 deactivation and degradation, Negative regulation of ABA signaling and drought tolerance	272.686	0.61294	0.219749	2.78927	0.0052827	0.0418874
OS08G0300200	Similar to plant synaptotagmin.	1563.94	0.612022	0.1434	4.26794	1.97286e-05	0.000651461
OS08G0110700	Phospholipase-like protein homologous to phosphatidic acid-preferring phospholipaseA1, Glycerolipid metabolism, Amyloplast development	409.065	0.610915	0.156023	3.91555	9.02001e-05	0.00207624
OS10G0167500	Hypothetical conserved gene.	159.73	0.610309	0.216989	2.81262	0.00491394	0.0397578
OS11G0140700	Similar to Saccharopine dehydrogenase family protein, expressed.	1050.39	0.610086	0.122541	4.97864	6.40334e-07	4.19481e-05
OS03G0348800	Conserved hypothetical protein.	432.743	0.609645	0.143839	4.23838	2.25139e-05	0.000716635
OS01G0857950	Hypothetical gene.	390.096	0.608057	0.216927	2.80305	0.00506215	0.0406494
OS07G0209500	Similar to DNA polymerase.	160.56	0.607715	0.211472	2.87374	0.00405644	0.034744
OS08G0396700	NB-ARC domain containing protein.	582.292	0.605843	0.198884	3.04621	0.00231747	0.0234612
OS09G0518500	Ankyrin repeat containing protein.	1241.04	0.605772	0.10779	5.61994	1.91024e-08	2.21675e-06
OS03G0273800	HAD-superfamily hydrolase, subfamily IA, variant 3 domain containing protein.	2790.96	0.605724	0.223718	2.70754	0.00677838	0.0496592
OS09G0520550	Similar to predicted protein.	478.038	0.604749	0.160276	3.77318	0.000161179	0.00323121
OS07G0180700	Similar to Major facilitator superfamily antiporter.	972.724	0.60396	0.15504	3.8955	9.79958e-05	0.00221614
OS03G0686300	Similar to unconventional myosin heavy chain.	1351.62	0.603705	0.181974	3.31754	0.000908151	0.0119407
OS09G0460300	Alpha/beta hydrolase fold-3 domain containing protein.	662.665	0.603437	0.202995	2.97266	0.0029523	0.0277204
OS08G0561700	Similar to Superoxide dismutase.	1130.85	0.602595	0.175926	3.42528	0.000614171	0.00884581
OS07G0474600	Similar to Mycolic acid methyl transferase-like protein.	317.173	0.602335	0.176541	3.41186	0.000645202	0.00918204
OS01G0819400	Similar to Ubiquitin carrier protein.	431.619	0.602248	0.220321	2.7335	0.00626654	0.0471511
OS08G0270500	Conserved hypothetical protein.	272.274	0.601884	0.189926	3.16905	0.00152938	0.0173957
OS01G0841800	Ribonuclease II and R domain containing protein.	647.101	0.601186	0.159083	3.77908	0.000157411	0.00317562
OS05G0462600	SAC3/GANP family protein.	630.567	0.600935	0.177215	3.39098	0.00069642	0.009747
OS05G0452500	Conserved hypothetical protein.	798.759	0.60053	0.115907	5.18112	2.20558e-07	1.71612e-05
OS07G0693900	HEAT domain containing protein.	556.387	0.600466	0.16485	3.64251	0.000269994	0.00471456
OS05G0105900	Nucleotide-binding, alpha-beta plait domain containing protein.	497.227	0.600355	0.187052	3.20956	0.0013294	0.0157972
OS08G0301500	Similar to Sucrose-phosphate synthase 2 (EC 2.4.1.14) (Fragment).	801.21	0.600146	0.156639	3.83139	0.000127419	0.00270956
OS02G0170900	Conserved hypothetical protein.	139.158	0.600141	0.209071	2.87051	0.00409811	0.0349389
OS09G0491820	NAD(P)-binding domain containing protein.	3710.78	0.600092	0.140979	4.25661	2.07549e-05	0.000673966
OS10G0181200	Similar to binding protein.	4015.85	0.59884	0.160596	3.72886	0.000192348	0.00374517
OS12G0638700	Plasma membrane H+ ATPase (EC 3.6.3.6).	3013.59	0.597739	0.158469	3.77195	0.000161975	0.00324398
OS05G0202500	Conserved hypothetical protein.	1237.18	0.597602	0.141434	4.22531	2.3861e-05	0.000744052
OS03G0251500	Similar to T-cell immune regulator 1 transcript variant 3 (Fragment).	867.4	0.596833	0.144236	4.13789	3.50514e-05	0.00099278
OS02G0582200	Conserved hypothetical protein.	278.032	0.595622	0.178142	3.34353	0.000827184	0.0111322
OS03G0184000	Phytoene desaturase, Carotenoid biosynthesis	2319.87	0.594035	0.143647	4.13539	3.54354e-05	0.00100226
OS01G0369000	Component of cullin-RING E3 ubiquitin ligase (CRL) complex, Salt/drought stress response	1647.24	0.593775	0.174145	3.40966	0.000650428	0.00924185
OS03G0337200	Hypothetical protein.	347.022	0.592861	0.204343	2.9013	0.00371613	0.0325851
OS01G0120300	Similar to EMB2369 (EMBRYO DEFECTIVE 2369); ATP binding / aminoacyl-tRNA ligase/ leucine-tRNA ligase/ nucleotide binding.	1198.72	0.592181	0.145741	4.06324	4.83964e-05	0.0012814
OS03G0821250	Conserved hypothetical protein.	712.28	0.591919	0.147161	4.02224	5.76464e-05	0.00146702
OS01G0275800	Hypothetical gene.	225.218	0.591644	0.198243	2.98443	0.00284106	0.0270621
OS09G0510700	Similar to GCN4-complementing protein homolog.	301.083	0.59113	0.205555	2.87578	0.00403033	0.0346373
OS02G0316900	B-block binding subunit of TFIIIC domain containing protein.	713.319	0.590259	0.183492	3.21681	0.00129626	0.0155306
OS02G0613200	Hypothetical conserved gene.	1018.69	0.589757	0.21338	2.76388	0.00571177	0.0442221
OS03G0103700	Non-protein coding transcript.	433.708	0.589662	0.184574	3.19472	0.00139969	0.0163737
OS03G0701400	Similar to Pentatricopeptide repeat protein PPR868-14.	435.869	0.58964	0.148423	3.97271	7.10604e-05	0.00171593
OS06G0196300	Similar to Peroxiredoxin Q (Fragment).	2097.55	0.589423	0.15905	3.70589	0.000210647	0.0040017
OS06G0104000	Protein of unknown function DUF3754 domain containing protein.	1459.34	0.589397	0.139163	4.23531	2.28239e-05	0.000720853
OS08G0465800	Similar to Glutamate decarboxylase.	3025.14	0.589243	0.211361	2.78784	0.005306	0.0420355
OS02G0739000	DEAD-like helicase, N-terminal domain containing protein.	2752.7	0.589046	0.126342	4.66231	3.12683e-06	0.000152277
OS12G0605800	Similar to 3-methylcrotonyl CoA carboxylase biotin-containing subunit (Fragment).	504.101	0.589038	0.18686	3.1523	0.00161987	0.017986
OS02G0174100	Similar to Isoform 2 of Squamosa promoter-binding-like protein 4.	302.102	0.588175	0.160631	3.66166	0.000250586	0.00450206
OS02G0635600	Tyrosine protein kinase domain containing protein.	361.86	0.588083	0.190422	3.08832	0.00201292	0.0210822
OS03G0395900	Hypothetical conserved gene.	1820.38	0.58766	0.147503	3.98407	6.77458e-05	0.00165957
OS10G0477000	Armadillo-like helical domain containing protein.	754.387	0.586651	0.139848	4.19492	2.72969e-05	0.000827328
OS02G0817900	Cytochrome P450 family protein.	2227.44	0.586315	0.11052	5.30508	1.12622e-07	9.5297e-06
OS01G0683100	Similar to Katanin p60 ATPase-containing subunit (EC 3.6.4.3) (Katanin p60 subunit) (p60 katanin) (Atp60) (CAD ATPase) (Katanin 1) (BOTERO1 protein) (ECTOPIC ROOT HAIR 3 protein) (FAT ROOT protein) (FRAGILE FIBER 2 protein) (AtAAA1).	263.071	0.585833	0.185156	3.16399	0.0015562	0.0176063
OS01G0866800	Similar to F24P17.15 protein (Tubby-like protein TULP9).	660.741	0.583502	0.174172	3.35016	0.000807657	0.0109603
OS12G0429200	Similar to Relative to SR12 protein (Fragment).	570.33	0.583148	0.170391	3.42242	0.000620661	0.00892662
OS02G0775100	Manganese (Mn) cation diffusion facilitator (Mn-CDF), Mn tolerance	807.083	0.582803	0.139194	4.18697	2.82704e-05	0.000849271
OS06G0237502	Similar to EMB2004.	556.745	0.581505	0.187799	3.09642	0.00195872	0.0207176
OS04G0684500	Pentatricopeptide repeat protein, Chloroplast development under cold stress	1551.87	0.580358	0.144699	4.01079	6.05149e-05	0.00151721
OS01G0853700	Similar to MCB1 protein.	530.145	0.579426	0.209398	2.7671	0.0056558	0.0438724
OS06G0661400	Similar to clathrin assembly protein.	217.545	0.579099	0.173629	3.33527	0.000852163	0.0113629
OS06G0624200	Non-protein coding transcript.	655.747	0.579055	0.124323	4.65768	3.19797e-06	0.00015537
OS04G0412300	Similar to H0717B12.10 protein.	186.282	0.577041	0.203717	2.83257	0.00461757	0.0381348
OS01G0616900	Ctps protein.	1128.29	0.576737	0.181521	3.17724	0.00148684	0.0170689
OS03G0351100	Similar to CONSTANS-like protein CO9 (Fragment).	1570.53	0.576568	0.121449	4.7474	2.06053e-06	0.00011041
OS08G0177300	HSA domain containing protein.	1520.87	0.576472	0.168114	3.42905	0.000605688	0.0087521
OS03G0767800	Cold acclimation WCOR413 family protein.	887.083	0.575613	0.127062	4.53015	5.89408e-06	0.000256435
OS01G0363900	Ortholog of Arabidopsis HASTY (HST) and human exportin-5 (XPO5), Xpo1 domain protein, Regulation of miRNA accumulation and crown root development	413.855	0.574205	0.160946	3.56769	0.000360142	0.00584633
OS05G0116100	Dehydroascorbate reductase.	9034.99	0.573215	0.150932	3.79783	0.00014597	0.00301562
OS02G0105100	Sec16, central conserved domain domain containing protein.	868.212	0.572713	0.160651	3.56495	0.000363919	0.00589822
OS02G0696650	Hypothetical gene.	284.551	0.572145	0.190231	3.00764	0.00263288	0.0255464
OS12G0640600	Similar to Carotenoid cleavage dioxygenase (Fragment).	16623.8	0.571987	0.127725	4.47826	7.52537e-06	0.000310197
OS03G0578300	Conserved hypothetical protein.	818.14	0.570299	0.123041	4.63503	3.56888e-06	0.00016973
OS07G0227800	Similar to ubiquinone biosynthesis protein ubiB.	2896.48	0.569895	0.0921779	6.18256	6.30711e-10	1.25573e-07
OS05G0562000	Conserved hypothetical protein.	884.627	0.569693	0.174575	3.26332	0.00110114	0.0136938
OS06G0565900	Similar to Potential phospholipid-transporting ATPase 4 (EC 3.6.3.1) (Aminophospholipid flippase 4).	204.025	0.569371	0.195432	2.91339	0.00357525	0.0316919
OS02G0652600	Ribosomal protein L19 family protein.	919.424	0.569345	0.170759	3.3342	0.000855459	0.0113811
OS02G0179950	Hypothetical protein.	229.658	0.568155	0.208702	2.72233	0.00648228	0.0482634
OS02G0558500	Conserved hypothetical protein.	295.826	0.566602	0.1508	3.75732	0.000171746	0.00339943
OS12G0137200	Similar to Saccharopine dehydrogenase family protein, expressed.	1260.1	0.565982	0.109884	5.15073	2.59475e-07	1.9662e-05
OS03G0243600	Acyl-CoA-binding protein , Stress response	318.045	0.56502	0.201776	2.80023	0.00510667	0.0408936
OS10G0167600	Splicing variant	645.579	0.564532	0.155587	3.62839	0.000285195	0.00492914
OS01G0108000	Conserved hypothetical protein.	361.402	0.563361	0.166716	3.37916	0.000727084	0.0100927
OS05G0159000	HECT domain containing protein.	1122.66	0.561819	0.175475	3.20169	0.00136622	0.0160656
OS04G0609900	Similar to H0702G05.11 protein.	600.105	0.560487	0.155927	3.59453	0.000324972	0.00540501
OS05G0495300	Conserved hypothetical protein.	3052.69	0.560196	0.204221	2.74308	0.00608649	0.0461383
OS03G0745400	Conserved hypothetical protein.	2268.13	0.560126	0.0953602	5.87379	4.25947e-09	6.26822e-07
OS02G0234500	NAD(P)-binding domain containing protein.	6076.46	0.559858	0.0994532	5.62936	1.80881e-08	2.13566e-06
OS09G0315700	Phosphoenolpyruvate carboxylase family protein.	231.033	0.558532	0.183429	3.04495	0.00232723	0.0235028
OS04G0656100	H+-ATPase, Blue light-induced stomatal opening of dumbbell-shaped guard cells, N uptake	10412	0.557241	0.20041	2.78051	0.00542734	0.0425554
OS11G0153600	Signal recognition particle 54 kDa (SRP54) protein, Chloroplast development	1196.38	0.556339	0.106033	5.24685	1.54725e-07	1.25186e-05
OS04G0398800	Similar to H0209H04.5 protein.	797.813	0.556077	0.129799	4.28414	1.8345e-05	0.000616807
OS11G0276300	Uncharacterised protein family, carbohydrate kinase-related domain containing protein.	262.567	0.555257	0.199468	2.78369	0.00537449	0.0423535
OS01G0603300	Similar to MCB2 protein.	519.379	0.554941	0.1723	3.22079	0.00127838	0.0153708
OS01G0689451	Similar to predicted protein.	2059.34	0.554853	0.139201	3.98597	6.72037e-05	0.00165027
OS09G0130800	Similar to predicted protein.	5700.87	0.554553	0.0977374	5.67391	1.39573e-08	1.74966e-06
OS03G0649000	Conserved hypothetical protein.	2351.81	0.554537	0.153142	3.62106	0.000293398	0.00502813
OS04G0645100	Tetratricopeptide repeat (TPR) domain containing protein, Grain size and starch quality	20445.6	0.554358	0.0876007	6.32824	2.47968e-10	5.65812e-08
OS03G0780600	Tubulin beta-1 chain (Beta-1 tubulin).	715.443	0.553744	0.128679	4.3033	1.68274e-05	0.000575821
OS04G0330900	Similar to OSIGBa0113K06.11 protein.	762.786	0.553458	0.158249	3.49738	0.000469847	0.00723885
OS01G0575000	Root hair defective 3 GTP-binding family protein.	2168.08	0.553389	0.141268	3.91729	8.95491e-05	0.0020642
OS09G0360900	Conserved hypothetical protein.	155.603	0.553044	0.1981	2.79174	0.00524257	0.041645
OS02G0470000	Pentatricopeptide repeat domain containing protein.	250.735	0.552833	0.188719	2.9294	0.00339619	0.0305176
OS03G0750100	Similar to TPR Domain containing protein, expressed.	619.367	0.552116	0.149628	3.68991	0.000224329	0.00414529
OS03G0109900	Peptidase, trypsin-like serine and cysteine domain containing protein.	2959.22	0.551922	0.130578	4.22676	2.37076e-05	0.000741839
OS12G0641100	Similar to Na+/H+ antiporter.	1326.66	0.550818	0.114626	4.80535	1.54481e-06	8.83718e-05
OS09G0563200	Similar to Potassium transporter 11 (AtPOT11).	2854.67	0.550456	0.11803	4.66371	3.10566e-06	0.00015193
OS03G0293850	Similar to Ribosomal protein S15 containing protein.	1862.23	0.54931	0.111741	4.91591	8.83723e-07	5.57349e-05
OS10G0442532	Hypothetical gene.	935.95	0.549294	0.177377	3.09676	0.00195646	0.0207171
OS10G0188275	Hypothetical protein.	249.341	0.548909	0.155665	3.52621	0.000421547	0.00661575
OS04G0638700	Conserved hypothetical protein.	331.98	0.548126	0.193197	2.83714	0.00455202	0.0377557
OS12G0582800	Protein of unknown function DUF221 domain containing protein.	556.194	0.548092	0.190091	2.88331	0.00393517	0.0340791
OS12G0110000	Component of TORC1(Target of rapamycin complex 1)	1118.4	0.548084	0.14217	3.85512	0.000115672	0.00251775
OS02G0800500	Similar to Cyclin B.	777.22	0.547772	0.150241	3.64597	0.000266389	0.00467586
OS03G0565300	Protein of unknown function DUF1723 domain containing protein.	467.783	0.547234	0.132641	4.12569	3.69618e-05	0.0010382
OS03G0283100	Similar to In2-1 protein.	2005.97	0.547136	0.157424	3.47556	0.000509795	0.00770306
OS03G0689100	Histidine acid phosphatase family protein.	2747.76	0.546871	0.173504	3.15191	0.00162206	0.0180005
OS12G0163800	Similar to ATP binding protein.	1016.09	0.546504	0.131819	4.14587	3.38532e-05	0.000969562
OS01G0104400	Ricin B-related lectin domain containing protein.	2538.06	0.54637	0.172375	3.16967	0.00152613	0.0173725
OS02G0201900	DNA/RNA helicase, C-terminal domain containing protein.	189.319	0.546251	0.189818	2.87776	0.0040051	0.0345283
OS07G0109600	Leo1-like protein family protein.	196.621	0.546116	0.181372	3.01102	0.0026037	0.025357
OS08G0400200	Similar to SET domain protein.	339.964	0.54548	0.160796	3.39238	0.000692879	0.00972425
OS08G0300100	Conserved hypothetical protein.	571.256	0.544864	0.194934	2.79512	0.00518802	0.0413919
OS03G0308200	Modulation of leaf rolling, Regulation of abaxial side cell differentiation, Regulation of leaf shape, male fertility and seed size	241.713	0.543647	0.190205	2.85822	0.0042603	0.0359295
OS06G0590301	Similar to short-chain dehydrogenase/reductase (SDR) family protein.	853.141	0.543441	0.170795	3.18183	0.00146349	0.0168963
OS03G0700800	Similar to EIN2.	1754.69	0.542489	0.117878	4.60213	4.18192e-06	0.000194105
OS03G0793500	Casein kinase I, Photoperiodic control of flowering time, Long-day repression	655.283	0.542387	0.12771	4.24702	2.16629e-05	0.000696091
OS09G0440200	BRCT domain containing protein.	294.597	0.5413	0.18633	2.90506	0.00367188	0.0323087
OS05G0302916	Hypothetical protein.	676.057	0.541178	0.196441	2.75492	0.0058706	0.0450737
OS07G0413700	Similar to Poly(ADP)-ribose polymerase (EC 2.4.2.30).	185.675	0.539654	0.181617	2.97138	0.00296461	0.0277316
OS01G0904200	Protein kinase, core domain containing protein.	1277.52	0.539327	0.109046	4.94586	7.58098e-07	4.85661e-05
OS01G0218800	Similar to Trithorax 5 (Fragment).	495.675	0.538567	0.183803	2.93013	0.0033882	0.0304728
OS10G0575200	Similar to GRV2 (GRAVITROPISM DEFECTIVE 2); binding / heat shock protein binding.	1301.89	0.538136	0.196844	2.73382	0.00626038	0.0471281
OS07G0496500	Hypothetical protein.	457.084	0.536935	0.174627	3.07476	0.00210674	0.0218056
OS10G0562100	MYB transcription factor, Regulation of &alpha;-Amylase expression in maintaining sugar homeostatic states	3713.41	0.53636	0.15022	3.57051	0.00035629	0.00580236
OS02G0572400	Similar to Riboflavin biosynthesis protein ribA, chloroplast precursor [Includes: GTP cyclohydrolase II (EC 3.5.4.25); 3, 4-dihydroxy-2-butanone 4- phosphate synthase (DHBP synthase)].	1229.26	0.535896	0.136127	3.93675	8.25925e-05	0.00193459
OS01G0283300	Conserved hypothetical protein.	364.085	0.535614	0.178886	2.99417	0.00275193	0.0264237
OS03G0659900	Similar to S3 self-incompatibility locus-linked pollen 3.15 protein.	1148.42	0.535116	0.135098	3.96095	7.46522e-05	0.00178148
OS06G0166000	Cyclin-like F-box domain containing protein.	323.662	0.534739	0.177029	3.02062	0.00252255	0.0247358
OS01G0873800	Conserved hypothetical protein.	563.633	0.534239	0.163741	3.26271	0.00110352	0.013715
OS06G0691000	DNA-repair protein, UmuC-like domain containing protein.	789.893	0.533459	0.152436	3.49955	0.000466043	0.00720274
OS04G0660500	Armadillo-type fold domain containing protein.	755.636	0.533272	0.191786	2.78056	0.00542648	0.0425554
OS05G0295700	Mitochondrial matrix Mmp37 domain containing protein.	698.52	0.532814	0.137514	3.8746	0.000106798	0.00237033
OS01G0125800	Actin-interacting, WD40-repeat protein, Actin turnover	374.242	0.532565	0.161387	3.29993	0.000967082	0.0125172
OS09G0315800	Phosphotransferase system, HPr serine phosphorylation site domain containing protein.	613.848	0.532409	0.137445	3.87362	0.000107231	0.00237734
OS03G0701000	Similar to HEAT repeat family protein, expressed.	994.808	0.532226	0.139049	3.82761	0.000129392	0.00273717
OS08G0439100	Protein of unknown function DUF1336 domain containing protein.	590.33	0.531977	0.176437	3.01512	0.0025688	0.0250924
OS02G0529900	Pentatricopeptide repeat domain containing protein.	234.89	0.531772	0.188852	2.81581	0.00486539	0.0395384
OS07G0295800	Similar to peptidase.	350.107	0.531661	0.188229	2.82455	0.00473473	0.0388183
OS08G0557600	Similar to Monodehydroascorbate reductase (EC 1.6.5.4) (MDAR) (Ascorbate free radical reductase) (AFR reductase).	408.793	0.530885	0.190443	2.78763	0.00530956	0.0420355
OS12G0180800	Similar to OSIGBa0158F05.9 protein.	271.494	0.529768	0.169204	3.13094	0.00174249	0.0190148
OS03G0326600	Nucleotide-binding, alpha-beta plait domain containing protein.	301.985	0.528147	0.144596	3.65257	0.00025963	0.00459734
OS02G0719800	Similar to AML1.	1183.03	0.528009	0.171697	3.07524	0.00210335	0.0217822
OS07G0581300	Conserved hypothetical protein.	641.444	0.527757	0.149536	3.52929	0.000416678	0.0065601
OS01G0846000	Nucleic acid-binding, OB-fold domain containing protein.	592.513	0.527273	0.117155	4.50064	6.77497e-06	0.000284857
OS02G0314300	Sodium/calcium exchanger membrane region domain containing protein.	2107.21	0.526695	0.127783	4.12178	3.75959e-05	0.00105165
OS01G0149200	Hypothetical gene.	339.834	0.52659	0.187642	2.80636	0.0050105	0.0403449
OS06G0489200	Protein of unknown function DUF1604 domain containing protein.	812.21	0.526352	0.11563	4.55202	5.31327e-06	0.000237147
OS08G0197500	Cyclin-like F-box domain containing protein.	530.18	0.526306	0.15175	3.46825	0.000523867	0.00783654
OS01G0916800	Similar to predicted protein.	1198.93	0.526261	0.167112	3.14916	0.00163742	0.0181115
OS01G0932600	BTB domain containing protein.	694.087	0.526157	0.148118	3.55228	0.00038191	0.00614142
OS07G0602200	Similar to HDA1.	984.646	0.526108	0.155498	3.38338	0.000715992	0.00997282
OS01G0361500	Phospholipid/glycerol acyltransferase domain containing protein.	2494.48	0.524786	0.161154	3.25643	0.00112822	0.0139429
OS06G0103600	Glycyl-tRNA synthetase, Chloroplast development, Establishment of the plastidic ribosome system	676.786	0.524127	0.147918	3.54336	0.000395067	0.0062975
OS01G0321300	Similar to Protein translocase subunit secA.	2445.77	0.524077	0.125217	4.18535	2.84722e-05	0.000852824
OS02G0182900	Similar to BRCA1-associated protein (EC 6.3.2.-) (BRAP2) (Impedes mitogenic signal propagation) (IMP). Splice isoform 3.	722.651	0.523864	0.121519	4.31095	1.62554e-05	0.000562377
OS04G0605300	Leucine-rich repeat, typical subtype containing protein.	511.45	0.522983	0.176149	2.96898	0.00298788	0.0278978
OS03G0690600	Similar to SCARECROW-like protein.	655.798	0.522793	0.173783	3.00831	0.00262704	0.0255141
OS03G0213900	Conserved hypothetical protein.	2366.34	0.522509	0.123102	4.24451	2.19074e-05	0.000702835
OS09G0369000	Hypothetical gene.	1382.47	0.522398	0.146615	3.56306	0.000366563	0.00592997
OS04G0431200	Similar to OSIGBa0160I14.7 protein.	2539.31	0.522002	0.109471	4.76839	1.85705e-06	0.00010233
OS08G0254200	Conserved hypothetical protein.	236.717	0.521171	0.163934	3.17915	0.00147706	0.0170046
OS04G0661700	Similar to H0112G12.14 protein.	778.466	0.520815	0.131881	3.94912	7.84385e-05	0.00185009
OS08G0345800	Cytosolic ADP-glucose pyrophosphorylase small subunit 2b, Starch synthesis in the middle to late stage of developing endosperm	4019.14	0.52042	0.102969	5.05413	4.32358e-07	2.9865e-05
OS10G0520700	Zinc finger, HIT-type domain containing protein.	345.473	0.519901	0.144662	3.59389	0.000325774	0.00541393
OS11G0292050	Similar to PHD-finger family protein, expressed.	443.5	0.51951	0.165541	3.13826	0.00169954	0.0186161
OS02G0558100	Similar to Chloride channel (Fragment).	682.964	0.519177	0.16736	3.10215	0.0019212	0.0205022
OS02G0807100	Similar to Starch synthase V.	523.36	0.518869	0.132866	3.90521	9.41451e-05	0.00214338
OS01G0218900	Zinc finger, PHD-type domain containing protein.	570.772	0.518095	0.13739	3.77099	0.000162602	0.00325333
OS12G0620600	Conserved hypothetical protein.	251.07	0.518054	0.191154	2.71015	0.00672538	0.0494301
OS06G0728600	EPS15 homology (EH) domain containing protein.	1050.82	0.517838	0.171187	3.02498	0.00248649	0.0245363
OS04G0280200	Hypothetical conserved gene.	350.592	0.517067	0.157427	3.28448	0.00102172	0.0129925
OS01G0571700	Conserved hypothetical protein.	446.49	0.516938	0.161949	3.19198	0.00141299	0.0164819
OS01G0362100	Esterase/lipase/thioesterase domain containing protein.	3939.47	0.515294	0.131765	3.91071	9.20248e-05	0.00210218
OS09G0567300	Monodehydroascorbate reductase, Tolerance to ROS-induced oxidative stress	5749.81	0.514059	0.131303	3.91507	9.03779e-05	0.00207624
OS04G0577300	Similar to GDSL-motif lipase/hydrolase-like protein.	936.973	0.51258	0.143182	3.57991	0.000343707	0.0056564
OS07G0236200	Hypothetical conserved gene.	2042.68	0.512085	0.131676	3.88898	0.000100668	0.00226493
OS04G0433600	Protein of unknown function DUF668 family protein.	557.412	0.512055	0.184746	2.77168	0.00557683	0.0434091
OS08G0240200	Conserved hypothetical protein.	1302.79	0.511387	0.178346	2.86739	0.00413877	0.035138
OS11G0195100	Similar to Protein translocase subunit secA.	311.82	0.51036	0.158871	3.21241	0.00131627	0.0156963
OS02G0581500	Alpha/beta hydrolase fold-1 domain containing protein.	399.977	0.509199	0.163206	3.11999	0.00180859	0.0195679
OS02G0281000	cGMP-dependent protein kinase, Mediation of gibberellin signaling, Salt stress response	3303.92	0.508209	0.133452	3.80819	0.000139988	0.00291578
OS07G0434700	Peptidase M24, methionine aminopeptidase family protein.	436.272	0.50764	0.182568	2.78055	0.00542672	0.0425554
OS05G0180600	Similar to Phosphatidylinositol 3-kinase, root isoform.	1149.61	0.507387	0.118707	4.27427	1.91766e-05	0.000637379
OS02G0782300	Similar to Heat shock-like protein.	1388.12	0.506905	0.120826	4.19534	2.72465e-05	0.000827328
OS01G0316600	Similar to pre-mRNA-splicing factor SF2.	3527.73	0.506212	0.136422	3.71064	0.000206735	0.00395422
OS12G0633600	Protein of unknown function DUF221 domain containing protein.	1328.38	0.505494	0.171707	2.94394	0.00324067	0.0295251
OS04G0672200	Poly(ADP-ribose) polymerase, catalytic region domain containing protein.	947.621	0.505412	0.160158	3.15571	0.0016011	0.0178655
OS04G0464800	Similar to OSIGBa0130P02.2 protein.	833.564	0.504855	0.170385	2.96302	0.00304634	0.0282662
OS03G0815900	Similar to DNA-directed RNA polymerase.	2008.45	0.503835	0.127149	3.96256	7.41496e-05	0.00177365
OS07G0168000	Similar to Polyribonucleotide phophorylase (Fragment).	1262.19	0.503831	0.13947	3.61248	0.000303286	0.00514118
OS03G0754200	Similar to Triosephosphate isomerase.	379.809	0.503827	0.180407	2.79273	0.00522661	0.0415754
OS12G0102500	Serine/threonine protein kinase-related domain containing protein.	559.016	0.50374	0.141111	3.56981	0.000357247	0.00580862
OS11G0225100	Nucleotide binding site-leucine rich repeats (NBS-LRRs) protein, Resistance to the blast fungus, (Nippponbare: susceptible to the blast fungus carrying the AVR-Pia)	320.625	0.503693	0.177964	2.83031	0.00465032	0.0383585
OS07G0694000	Phosphoinositide phospholipase C, Salt tolerance	1479.07	0.50357	0.167636	3.00395	0.00266501	0.02577
OS03G0287100	Similar to Phosphatidylinositol transfer protein, expressed.	497.977	0.502536	0.149602	3.35915	0.000781838	0.0107136
OS05G0458100	Similar to FK506-binding protein 4 (EC 5.2.1.8) (Peptidyl-prolyl cis-trans isomerase) (PPIase) (Rotamase) (p59 protein) (HSP binding immunophilin) (HBI) (FKBP52 protein) (52 kDa FK506 binding protein) (FKBP59).	728.416	0.502393	0.131974	3.80675	0.000140807	0.00292982
OS11G0116000	Similar to Nonspecific lipid-transfer protein 1 (LTP 1) (Major allergen Pru d 3).	7181.78	0.501596	0.150053	3.34278	0.000829428	0.0111476
OS08G0117900	Myeloid leukemia factor domain containing protein.	536.916	0.500941	0.164743	3.04073	0.00236001	0.023727
OS07G0188249	Non-protein coding transcript.	279.879	0.500326	0.16148	3.09838	0.00194585	0.0206675
OS06G0568200	Vacuolar ATPase B subunit.	2577.76	0.500099	0.108219	4.62116	3.81596e-06	0.000178559
OS01G0533500	Similar to Callose synthase 1 catalytic subunit.	248.299	0.499903	0.16447	3.03947	0.00236991	0.023784
OS06G0702500	Ribosomal protein S5 domain 2-type fold domain containing protein.	1077.05	0.499863	0.153073	3.26552	0.00109262	0.013611
OS01G0909200	Dicer-like 3 homolog, 24-nt siRNA processing, Control of agricultural trait	654.922	0.499583	0.135312	3.69209	0.000222422	0.00412883
OS08G0130600	BTB domain containing protein.	2116.77	0.497989	0.141742	3.51334	0.000442503	0.00689667
OS06G0503400	Reticulon family protein.	5696.17	0.497455	0.108513	4.5843	4.55501e-06	0.000206942
OS01G0393000	Conserved hypothetical protein.	774.677	0.497124	0.166541	2.985	0.00283576	0.0270369
OS09G0566550	Similar to serine/threonine protein kinase 1, CTR1.	760.416	0.496905	0.145972	3.40411	0.00066381	0.00939419
OS09G0570400	Major facilitator superfamily protein.	4116.25	0.496545	0.0947416	5.24105	1.59668e-07	1.28163e-05
OS03G0731500	Similar to Major surface glycoprotein-like.	2072.95	0.496316	0.135682	3.65793	0.000254259	0.00454533
OS07G0508000	Similar to ADR224Wp.	913.613	0.495227	0.152854	3.23986	0.00119589	0.014595
OS01G0646700	Similar to OSIGBa0105P02.4 protein.	277.475	0.495216	0.156593	3.16244	0.00156452	0.0176689
OS03G0382350	Hypothetical conserved gene.	678.739	0.49405	0.142522	3.46647	0.000527337	0.00787793
OS06G0474900	Conserved hypothetical protein.	1297.06	0.493391	0.126079	3.91336	9.10204e-05	0.00208628
OS06G0729900	Similar to LysM domain containing protein.	417.752	0.492974	0.16194	3.04417	0.00233323	0.0235269
OS11G0102900	Similar to predicted protein.	502.239	0.492894	0.139705	3.52811	0.000418531	0.00657859
OS05G0405000	Chloroplastic pyruvate orthophosphate dikinase (PPDK, EC 2.7.9.1), Starch metabolism and structure	12956.2	0.492433	0.149014	3.3046	0.000951105	0.0123735
OS10G0509000	Similar to MutS domain V family protein, expressed.	692.73	0.492388	0.143324	3.43548	0.0005915	0.00860175
OS03G0747600	Similar to Acetyltransferase, GNAT family protein, expressed.	703.092	0.491447	0.163142	3.01239	0.002592	0.0252704
OS02G0817000	Homeodomain-related domain containing protein.	714.179	0.491392	0.15133	3.24715	0.00116565	0.0143033
OS02G0105000	Nucleotide-binding, alpha-beta plait domain containing protein.	353.592	0.49134	0.150377	3.2674	0.00108542	0.0135898
OS06G0554800	Similar to ABC transporter (PDR5-like) isolog (PDR1 ABC transporter).	2395.68	0.49121	0.112862	4.35232	1.34704e-05	0.000493786
OS02G0612800	AT hook, DNA-binding, conserved site domain containing protein.	1364.71	0.490664	0.146396	3.35162	0.000803409	0.0109135
OS08G0424500	Betaine aldehyde dehydrogenase, Rice fragrance	816.861	0.490311	0.156071	3.14159	0.0016803	0.0184651
OS09G0535000	Similar to Triosephosphate isomerase.	9822.15	0.490159	0.160009	3.06332	0.00218892	0.0224735
OS10G0412600	Conserved hypothetical protein.	234.193	0.489712	0.175408	2.79185	0.00524079	0.041645
OS01G0148050	Hypothetical conserved gene.	2653.25	0.489071	0.142967	3.42086	0.000624226	0.00895694
OS10G0473400	Beta-glucosidase, GBA2 type domain containing protein.	509.715	0.48894	0.179022	2.73116	0.0063111	0.0474161
OS03G0340900	Similar to RSH1.	5347.33	0.488879	0.107804	4.53489	5.76334e-06	0.000252245
OS04G0444800	Ferric reductase oxidase, Fe homeostasis, Salt stress response	27231.2	0.48727	0.120969	4.02804	5.62437e-05	0.00144217
OS06G0486400	Serine/threonine protein kinase domain containing protein.	1431.44	0.487222	0.137159	3.55225	0.000381949	0.00614142
OS07G0417800	Galactosyl transferase domain containing protein.	1077.56	0.486512	0.132399	3.67458	0.000238236	0.00433134
OS02G0150700	Zinc finger, RING-type domain containing protein.	280.899	0.486394	0.168553	2.8857	0.00390543	0.0338938
OS12G0143900	Similar to Long chain acyl-CoA synthetase 6 (EC 6.2.1.3).	836.089	0.486014	0.154259	3.15063	0.00162917	0.0180506
OS01G0327600	Conserved hypothetical protein.	342.093	0.485962	0.165953	2.92831	0.00340812	0.0306113
OS03G0295700	Conserved hypothetical protein.	858.936	0.48574	0.157505	3.08397	0.00204258	0.0213159
OS10G0391500	Conserved hypothetical protein.	869.944	0.484858	0.127787	3.79426	0.000148087	0.00305057
OS01G0977600	Hypothetical conserved gene.	1456.23	0.484856	0.145557	3.33105	0.000865204	0.0114765
OS01G0188100	Isopenicillin N synthase family protein.	1014.59	0.483854	0.12579	3.84652	0.000119806	0.00258283
OS03G0594900	Cytochrome P450 family protein.	3657.66	0.482794	0.136822	3.52863	0.000417712	0.00657079
OS09G0372900	Hypothetical conserved gene.	331.076	0.482094	0.157674	3.05754	0.00223159	0.0228193
OS10G0577900	Similar to Glycerol-3-phosphate acyltransferase (Fragment).	729.371	0.481176	0.168544	2.85489	0.00430515	0.0361576
OS05G0148000	Hypothetical conserved gene.	644.845	0.480539	0.149618	3.21178	0.00131917	0.0157033
OS05G0534800	Hypothetical conserved gene.	465.776	0.480414	0.128626	3.73497	0.000187736	0.00366238
OS02G0706400	Similar to RADIALIS.	765.751	0.479806	0.140413	3.4171	0.000632915	0.00905157
OS11G0592700	GTP1/OBG domain containing protein.	1233.15	0.479713	0.122976	3.90085	9.58536e-05	0.00217497
OS03G0344700	Similar to AAA-type ATPase family protein.	1869.37	0.478922	0.136579	3.50654	0.000453971	0.00704297
OS08G0240800	Similar to Actin filament bundling protein P-115-ABP.	508.28	0.4789	0.168949	2.83458	0.00458853	0.0379568
OS01G0109700	Similar to Paired amphipathic helix repeat-containing protein / transcription regulator-related.	3256.38	0.478704	0.149786	3.19593	0.00139383	0.0163146
OS03G0843200	Protein of unknown function DUF901 family protein.	1192.12	0.478648	0.127013	3.7685	0.000164233	0.00327949
OS06G0731200	Similar to ABC transporter-like protein.	860.592	0.478099	0.158185	3.0224	0.00250777	0.0246594
OS05G0516600	Small GTP binding protein.	1905.22	0.4774	0.117318	4.06927	4.71612e-05	0.00125854
OS01G0259600	Similar to phosphoadenosine phosphosulfate (PAPS) reductase family protein.	1745.39	0.477001	0.133777	3.56565	0.000362962	0.0058874
OS03G0126300	Similar to cDNA clone:001-042-G03, full insert sequence.	419.754	0.475883	0.132642	3.58772	0.00033358	0.00552106
OS12G0626300	Similar to MRNA, complete cds, clone: RAFL24-07-B09.	421.805	0.475798	0.142322	3.34312	0.000828429	0.0111415
OS11G0110066	Hypothetical conserved gene.	619.482	0.474916	0.137127	3.46332	0.000533562	0.00795227
OS04G0433200	Similar to H0315E07.10 protein.	517.923	0.474907	0.143609	3.30695	0.000943163	0.0122859
OS05G0594700	Hyperosmolality-gated calcium-permeable channel, Osmolality-sensitive OSCA channel	3565.3	0.473994	0.106929	4.43281	9.3012e-06	0.000367488
OS09G0363100	Chloroplast group IIA intron splicing factor CRS1, Splicing of chloroplast group I and II introns, Chloroplast development	727.485	0.473141	0.147189	3.21452	0.00130664	0.0156366
OS02G0709400	Similar to Dek1-calpain-like protein.	2237.41	0.47203	0.172932	2.72957	0.00634161	0.0474813
OS08G0425800	Similar to DRP2 protein (Fragment).	425.944	0.471756	0.155691	3.03008	0.00244491	0.0241965
OS09G0250700	ABC-1 domain containing protein.	6474.96	0.471312	0.142434	3.30897	0.000936386	0.0122212
OS05G0438800	Similar to Actin 1.	409.015	0.471098	0.163163	2.88729	0.00388579	0.0337522
OS03G0843500	Similar to Sarcoplasmic reticulum protein (With alternative splicing).	2228.75	0.470613	0.122475	3.84252	0.000121776	0.00261329
OS03G0654600	Similar to Myb-like DNA-binding domain, SHAQKYF class family protein, expressed.	305.144	0.470566	0.160189	2.93758	0.00330788	0.029936
OS06G0726400	Starch branching enzyme	3051.54	0.469126	0.111488	4.20788	2.57783e-05	0.000789603
OS06G0167500	Leucine-rich repeat, plant specific containing protein.	395.723	0.467856	0.152183	3.07431	0.00210991	0.0218056
OS02G0533900	Similar to Carbon-nitrogen hydrolase family protein.	836.704	0.467205	0.119699	3.90318	9.49388e-05	0.00215903
OS01G0108200	Similar to Prolyl endopeptidase (EC 3.4.21.26) (Post-proline cleaving enzyme) (PE).	648.688	0.467153	0.139258	3.35458	0.000794854	0.010806
OS05G0414501	Hypothetical conserved gene.	371.686	0.46697	0.142691	3.27259	0.00106569	0.0133757
OS04G0224900	FAD-dependent glycerol-3-phosphate dehydrogenase domain containing protein.	396.762	0.46683	0.148187	3.15027	0.00163121	0.0180624
OS06G0646000	Methyltransferase type 11 domain containing protein.	3982.58	0.465702	0.138821	3.35469	0.000794533	0.010806
OS07G0570300	Peptidase M16, core domain containing protein.	1563.91	0.465682	0.144701	3.21824	0.00128979	0.0154622
OS07G0227200	Conserved hypothetical protein.	265.325	0.465242	0.162325	2.86611	0.00415546	0.0352061
OS11G0620400	Sugar/inositol transporter domain containing protein.	558.499	0.464759	0.145406	3.19628	0.00139213	0.0163041
OS08G0540300	Zinc finger, C6HC-type domain containing protein.	2132.39	0.464739	0.135419	3.43187	0.000599438	0.00869528
OS01G0932550	Similar to Mitochondrial import inner membrane translocase subunit Tim13.	292.734	0.46461	0.153067	3.03533	0.00240272	0.0239894
OS08G0335000	Similar to EMB2733/ESP3 (EMBRYO DEFECTIVE 2733); ATP-dependent RNA helicase.	407.56	0.463987	0.164897	2.8138	0.00489601	0.0396669
OS01G0783800	Serine/threonine protein kinase-related domain containing protein.	335.396	0.463976	0.155429	2.98514	0.00283448	0.0270369
OS05G0388400	Similar to cDNA clone:J013089M16, full insert sequence.	488.22	0.463905	0.127112	3.64958	0.000262672	0.00463453
OS02G0125300	Bax inhibitor-1 (BI-1) (OsBI-1).	284.413	0.462838	0.166058	2.78721	0.00531642	0.0420428
OS02G0276500	Similar to Tocopherol cyclase.	1500.61	0.462746	0.135573	3.41326	0.000641915	0.0091545
OS06G0136700	Steroid nuclear receptor, ligand-binding domain containing protein.	474.735	0.462694	0.142594	3.24482	0.00117523	0.0143944
OS12G0617800	Cation/H+ exchanger domain containing protein.	4757.75	0.462654	0.122211	3.78571	0.000153269	0.00312532
OS05G0562400	DDT domain containing protein.	2561.69	0.461188	0.143823	3.20664	0.00134293	0.0158837
OS02G0115600	S1, RNA binding domain containing protein.	1909.35	0.460659	0.144476	3.18848	0.00143021	0.0166065
OS07G0113700	Tetratricopeptide-like helical domain containing protein.	1374.29	0.460548	0.125714	3.66346	0.000248827	0.00447978
OS10G0163100	Similar to Autophagy protein Apg9 containing protein, expressed.	275.231	0.45999	0.170069	2.70472	0.00683612	0.0499561
OS10G0362300	Similar to Histidine kinase 3.	4730.16	0.459321	0.101261	4.53601	5.73279e-06	0.00025145
OS01G0775100	Plus-3 domain containing protein.	3065.72	0.459017	0.169266	2.71181	0.0066916	0.0492723
OS05G0100900	Hypothetical conserved gene.	474.453	0.458637	0.158439	2.89473	0.00379491	0.0331328
OS09G0482740	Protein of unknown function DUF1664 family protein.	946.908	0.458183	0.152999	2.99467	0.0027474	0.0263927
OS05G0188600	Conserved hypothetical protein.	386.09	0.457128	0.166138	2.75149	0.00593246	0.0454457
OS08G0221300	Conserved hypothetical protein.	533.47	0.456392	0.136788	3.33648	0.000848453	0.0113298
OS09G0362800	Hypothetical conserved gene.	2406.6	0.45633	0.164671	2.77116	0.00558563	0.0434443
OS07G0615400	Similar to Oligouridylate binding protein.	508.195	0.456248	0.144642	3.15432	0.00160872	0.0179111
OS09G0241700	Homeodomain-like containing protein.	1218.96	0.456169	0.161274	2.82854	0.00467609	0.0385242
OS01G0518500	Glycoside hydrolase, family 27 protein.	499.304	0.456162	0.144131	3.16491	0.0015513	0.0175704
OS01G0187400	Similar to glycine-rich protein.	1546.99	0.456103	0.139827	3.26192	0.00110661	0.013745
OS09G0281900	Thyroid hormone receptor-associated protein complex component TRAP170- like protein.	834.707	0.456013	0.162353	2.80877	0.00497313	0.0401089
OS10G0124150	Non-protein coding transcript.	612.835	0.455875	0.154995	2.94122	0.0032692	0.0296919
OS11G0533800	Cyclin-like F-box domain containing protein.	1261.31	0.455844	0.0992661	4.59214	4.38724e-06	0.000200667
OS06G0207700	A member of the cyclic nucleotide gated channel family, Maternal sporophytic factor, Mediation of Ca<sup>2+</sup> inward current, Promotion of pollen tube growth and seed-setting	1153.29	0.454744	0.142591	3.18914	0.00142696	0.0165872
OS04G0566500	Similar to Isoform 2 of Protein argonaute 1B.	985.416	0.454151	0.137952	3.2921	0.000994436	0.0127494
OS12G0155200	Similar to Rac GTPase activating protein.	1017.88	0.453942	0.132325	3.4305	0.000602471	0.00871437
OS01G0607400	LEUNIG-like (LUGL) transcriptional regulator, Regulation of floral organ development	2579.48	0.452951	0.137551	3.29296	0.000991401	0.0127281
OS01G0716400	Violaxanthin de-epoxidase family protein.	1365.7	0.452511	0.148565	3.04588	0.00232003	0.0234754
OS03G0816000	Hypothetical conserved gene.	227.016	0.452337	0.165763	2.72882	0.00635609	0.0475187
OS03G0363500	Similar to Vacuolar monosaccharide symporter 1.	927.976	0.452123	0.13887	3.25573	0.001131	0.0139588
OS02G0227400	Poly(A) polymerase, RNA-binding region domain containing protein.	1025.56	0.451941	0.138403	3.26539	0.00109314	0.013611
OS12G0577600	Protein of unknown function DUF1336 domain containing protein.	1804.46	0.451933	0.137816	3.27925	0.00104083	0.0131532
OS07G0585100	Mo25-like domain containing protein.	2102.12	0.451877	0.122119	3.7003	0.000215343	0.00405675
OS03G0113700	Similar to Heat shock 70 kDa protein, mitochondrial precursor.	1812.81	0.451627	0.129107	3.49809	0.000468611	0.00723142
OS08G0398700	Peptidase M1, membrane alanine aminopeptidase family protein.	589.099	0.450813	0.149163	3.02229	0.00250868	0.0246594
OS06G0634300	Similar to cDNA clone:J023074C15, full insert sequence.	3168.22	0.449324	0.117033	3.83931	0.000123379	0.00263746
OS07G0474700	Similar to cDNA, clone: J090064H24, full insert sequence.	672.374	0.44909	0.138339	3.2463	0.00116914	0.0143375
OS08G0223833	Similar to H0702G05.10 protein.	252.559	0.448927	0.161437	2.78082	0.0054221	0.0425554
OS04G0562000	Zinc finger, DHHC-type domain containing protein.	665.553	0.44867	0.125905	3.56355	0.000365879	0.00592525
OS05G0579900	Similar to 10A19I.11.	1808.12	0.448285	0.122486	3.65989	0.000252322	0.00451467
OS11G0708600	Similar to RECQL1 protein.	1004.3	0.448071	0.126132	3.55241	0.000381726	0.00614142
OS03G0187100	Hypothetical conserved gene.	683.57	0.448004	0.147663	3.03396	0.00241364	0.0240748
OS01G0227100	Chlorophyll b reductase, Leaf senescence	1670.22	0.447586	0.129564	3.45457	0.00055118	0.00813472
OS01G0691500	Cytidylyltransferase domain containing protein.	412.937	0.447585	0.136809	3.2716	0.0010694	0.013414
OS06G0524400	Protein of unknown function DUF231, plant domain containing protein.	805.711	0.447583	0.124156	3.60499	0.000312165	0.00525223
OS05G0595100	Uridine-diphospho-(UDP)-glucose 4-epimerase, Cell wall carbohydrate partitioning during nitrogen (N) limitation	671.408	0.447455	0.132509	3.37679	0.000733367	0.010173
OS06G0687800	Similar to Pincher (EH-domain containing 4).	2750.4	0.447155	0.141882	3.15161	0.00162374	0.0180092
OS05G0350700	Conserved hypothetical protein.	1369.77	0.447103	0.154711	2.88993	0.00385333	0.0335133
OS02G0234300	Armadillo-like helical domain containing protein.	1201.4	0.446932	0.121163	3.68867	0.00022543	0.00416185
OS09G0431600	Cystathionine beta-synthase, core domain containing protein.	549.328	0.446797	0.135815	3.28975	0.00100277	0.0128157
OS02G0241600	Protein kinase, core domain containing protein.	368.377	0.446728	0.164419	2.71702	0.0065873	0.0487518
OS02G0694300	Conserved hypothetical protein.	1025.01	0.446424	0.138688	3.21891	0.00128677	0.0154525
OS06G0286351	Armadillo-type fold domain containing protein.	2373.58	0.446365	0.162671	2.74397	0.00607014	0.0460581
OS04G0340800	Conserved hypothetical protein.	3551.65	0.446298	0.124952	3.57176	0.000354589	0.00578393
OS01G0106700	Hypothetical conserved gene.	784.089	0.446122	0.155367	2.87141	0.0040864	0.034883
OS01G0179400	Amyloplast-localized protein containing DUF490, Regulation of starch grain sizes	617.929	0.446059	0.151558	2.94315	0.00324894	0.0295663
OS05G0463900	HECT domain containing protein.	699.009	0.445364	0.153423	2.90285	0.00369782	0.0324725
OS03G0431800	Conserved hypothetical protein.	620.665	0.445138	0.123052	3.6175	0.000297468	0.005085
OS02G0553200	Thylakoid membrane-bound ascorbate peroxidase, Tolerance to bacterial blight, Response to NaCl	6918.26	0.444632	0.141793	3.13579	0.00171395	0.0187258
OS01G0873900	Similar to F23M19.3.	544.382	0.44422	0.14078	3.15542	0.0016027	0.0178735
OS12G0134200	Armadillo-type fold domain containing protein.	566.359	0.443957	0.145445	3.05241	0.0022701	0.0231084
OS06G0142900	Similar to 1-deoxy-D-xylulose 5-phosphate synthase.	781.247	0.442893	0.147623	3.00017	0.0026983	0.0260072
OS01G0967100	Glycoside hydrolase, family 15 domain containing protein.	1764.67	0.442314	0.134244	3.29485	0.000984751	0.0126732
OS05G0533600	Starch synthase, Starch biosynthesis	483.511	0.442154	0.162027	2.72888	0.00635492	0.0475187
OS11G0106400	Similar to Ubiquitin-activating enzyme E1 2.	996.299	0.44143	0.144683	3.05102	0.00228064	0.0231808
OS03G0775600	Similar to predicted protein.	873.787	0.441214	0.156109	2.82632	0.00470867	0.0386983
OS08G0457600	Similar to RSH2.	4408.82	0.441011	0.139679	3.15731	0.00159233	0.0178264
OS09G0511000	Similar to LysM receptor-like kinase.	376.418	0.440765	0.159138	2.76969	0.00561092	0.0436242
OS05G0457700	Tetratricopeptide-like helical domain containing protein.	380.315	0.440383	0.139106	3.16582	0.00154648	0.0175354
OS05G0498700	Similar to Gda-1 protein.	2431.32	0.440261	0.160141	2.74921	0.00597391	0.0456083
OS11G0109933	Component of TORC1(Target of rapamycin complex 1), Modulation of thylakoid membrane biosynthesis and thylakoid grana modeling	1151.65	0.440198	0.137263	3.20697	0.00134141	0.0158757
OS02G0603800	Similar to Isoprenoid biosynthesis-like protein (Fragment).	34342.5	0.439531	0.132423	3.31914	0.000902947	0.0118917
OS10G0140200	Glycoside hydrolase, family 38 domain containing protein.	911.619	0.438346	0.139034	3.15281	0.00161708	0.017976
OS07G0507300	Similar to GCK-like kinase MIK.	412.504	0.438313	0.145432	3.01386	0.00257946	0.0251724
OS02G0184400	Similar to Sucrose-phosphate synthase 9 (EC 2.4.1.14).	703.397	0.438225	0.14951	2.93107	0.00337799	0.0304214
OS01G0836400	Hypothetical conserved gene.	633.083	0.437708	0.130359	3.3577	0.000785926	0.0107406
OS01G0695700	Similar to MDR-like ABC transporter.	1196.49	0.437513	0.151863	2.88097	0.00396453	0.0342603
OS12G0132800	Major facilitator superfamily antiporter.	1655.55	0.436065	0.129617	3.36425	0.000767532	0.0105675
OS02G0666300	Similar to MAP3Ka.	491.322	0.435852	0.143735	3.03233	0.0024267	0.0240985
OS02G0801200	Similar to Cyclin B.	611.265	0.43576	0.150729	2.89101	0.00384005	0.0334496
OS08G0277900	Similar to Syntaxin 52 (AtSYP52).	589.873	0.435644	0.125991	3.45773	0.000544737	0.0080728
OS11G0484000	Class II aldolase/adducin, N-terminal family protein.	1632.78	0.435273	0.109243	3.98443	6.7642e-05	0.00165903
OS06G0498400	Similar to Alpha-glucan water dikinase, chloroplast precursor (EC 2.7.9.4) (Starch-related R1 protein).	3908.98	0.434629	0.127021	3.4217	0.000622306	0.00894394
OS02G0167500	RNA recognition motif domain domain containing protein.	1224.43	0.4345	0.118265	3.67397	0.000238814	0.00433409
OS03G0111700	Similar to TWN2 (TWIN 2); ATP binding / aminoacyl-tRNA ligase/ nucleotide binding / valine-tRNA ligase.	320.166	0.434192	0.159553	2.72129	0.00650268	0.0483542
OS07G0495900	Similar to low-level beta-amylase 1.	2116.4	0.434145	0.147583	2.9417	0.00326419	0.0296595
OS03G0213400	Similar to RNA helicase.	1060.83	0.433091	0.136295	3.17761	0.00148495	0.0170664
OS02G0208600	Transcription elongation factor S-II, central region domain containing protein.	1244.32	0.431797	0.12161	3.55068	0.000384233	0.00616838
OS10G0503800	Similar to Remorin.	4985.54	0.431619	0.134625	3.20608	0.00134558	0.0158965
OS08G0562700	Similar to peptidase M1 family protein.	3761.98	0.431472	0.110304	3.91168	9.16571e-05	0.00209747
OS03G0711150	Hypothetical protein.	459.856	0.430603	0.156069	2.75906	0.00579685	0.0446087
OS05G0592400	UV-damaged DNA binding protein.	1610.04	0.42936	0.139162	3.08533	0.00203325	0.0212622
OS01G0884500	Plus-3 domain containing protein.	505.512	0.429175	0.151188	2.83869	0.00452996	0.0376597
OS11G0439300	Hypothetical protein.	479.945	0.428741	0.12723	3.36981	0.000752209	0.0103776
OS01G0231500	Similar to Casein kinase I (Fragment).	1008	0.42858	0.123921	3.45849	0.000543211	0.00805809
OS03G0138100	Similar to RNA recognition motif family protein, expressed.	1001.85	0.42813	0.143388	2.98581	0.0028283	0.0270039
OS03G0842700	Similar to predicted protein.	333.356	0.427639	0.137085	3.11951	0.00181153	0.0195892
OS06G0111300	Hypothetical conserved gene.	1181.86	0.426765	0.124396	3.43069	0.000602042	0.00871437
OS05G0441500	Conserved hypothetical protein.	2043.93	0.426711	0.144375	2.95558	0.00312083	0.0287428
OS04G0234600	Similar to Sedoheptulose-1, 7-bisphosphatase.	29497.9	0.426609	0.115584	3.69088	0.000223478	0.00414087
OS02G0608100	FAR1 domain containing protein.	643.261	0.42651	0.138273	3.08456	0.00203857	0.0212959
OS12G0535400	Similar to hydrolase, alpha/beta fold family protein.	1602.09	0.425792	0.117791	3.6148	0.000300576	0.0051166
OS08G0154600	DNA Topoisomerase 1, Modulation of auxin-regulated root development and gravitropism	1287.05	0.424944	0.132909	3.19726	0.00138742	0.0162583
OS01G0275900	Hypothetical conserved gene.	981.112	0.424879	0.115841	3.66779	0.00024466	0.00442042
OS08G0517200	Similar to autoinhibited calcium ATPase.	546.208	0.423769	0.125623	3.37333	0.000742636	0.0102665
OS01G0911100	Similar to DEAD box RNA helicase1.	3925.21	0.421864	0.136408	3.09266	0.00198372	0.0208939
OS04G0252200	Similar to CPSF160; nucleic acid binding.	1132.86	0.421696	0.134477	3.13583	0.00171371	0.0187258
OS04G0588500	Hypothetical gene.	292.249	0.421693	0.153268	2.75134	0.00593521	0.0454483
OS05G0579000	Similar to Integral membrane protein.	1402.33	0.421117	0.118963	3.53991	0.000400261	0.0063653
OS07G0498800	Similar to Calreticulin interacted protein.	1017.43	0.420906	0.136834	3.07603	0.00209778	0.0217577
OS04G0320100	Coenzyme F420 hydrogenase/dehydrogenase beta subunit, N-terminal domain containing protein.	4466.52	0.41952	0.116489	3.60136	0.000316551	0.00531166
OS07G0660200	Similar to chromatin remodeling complex subunit.	1864.71	0.419494	0.153072	2.7405	0.00613456	0.0464507
OS10G0415600	Non-protein coding transcript.	4136.87	0.419086	0.103487	4.04965	5.12937e-05	0.00133548
OS04G0284600	Similar to TAT-binding protein 1 (Fragment).	666.603	0.418512	0.13649	3.06624	0.00216769	0.0223176
OS06G0602700	Plastid adenine nucleotide uniporter, Chloroplast development at early leaf stage	540.771	0.418408	0.145844	2.86888	0.00411931	0.0350313
OS04G0560500	Amine oxidase domain containing protein.	951.491	0.418226	0.123439	3.38812	0.00070373	0.00982224
OS12G0631200	Zinc finger, C6HC-type domain containing protein.	569.343	0.417772	0.13889	3.00794	0.00263029	0.0255334
OS11G0633500	Similar to NBS-LRR disease resistance protein homologue (Fragment).	753.231	0.417567	0.148459	2.81267	0.00491319	0.0397578
OS10G0485300	Hypothetical conserved gene.	4899.72	0.41719	0.0865847	4.81828	1.448e-06	8.40169e-05
OS04G0611800	Terpenoid synthase domain containing protein.	358.946	0.416737	0.149079	2.79541	0.00518342	0.0413777
OS08G0276200	Similar to WRKY transcription factor 44 (WRKY DNA-binding protein 44) (TRANSPARENT TESTA GLABRA 2).	399.636	0.41654	0.141752	2.93851	0.00329791	0.0298724
OS04G0691700	GCN5-related N-acetyltransferase (GNAT) domain domain containing protein.	617.815	0.415848	0.137736	3.01918	0.00253463	0.024809
OS01G0827500	Exo70 exocyst complex subunit family protein.	958.359	0.415773	0.128689	3.23083	0.00123431	0.0149851
OS03G0355600	Similar to Adapter-related protein complex 2 beta 1 subunit (Beta-adaptin) (Plasma membrane adaptor HA2/AP2 adaptin beta subunit) (Clathrin assembly protein complex 2 beta large chain) (AP105B) (Fragment).	1073.27	0.414587	0.150943	2.74665	0.00602077	0.0458111
OS08G0109100	Similar to SAC domain protein 1 (FIG4-like protein AtFIG4).	926.878	0.414149	0.145921	2.83818	0.00453711	0.0376849
OS08G0265500	Similar to ATPase.	812.293	0.413559	0.13437	3.07776	0.00208565	0.0216541
OS07G0171300	Protein kinase, core domain containing protein.	676.429	0.412801	0.137102	3.01091	0.00260462	0.025357
OS05G0539400	Glycoside hydrolase, family 35 protein.	435.843	0.41273	0.152178	2.71215	0.00668491	0.0492593
OS03G0799100	Similar to WAVE-DAMPENED2.	511.438	0.412729	0.137124	3.00989	0.0026134	0.0254303
OS02G0100200	Steroid nuclear receptor, ligand-binding domain containing protein.	387.398	0.412115	0.148913	2.76749	0.00564905	0.0438536
OS02G0832500	Similar to predicted protein.	1185.23	0.412102	0.0987245	4.17426	2.98952e-05	0.000881579
OS03G0854800	Similar to Poly polymerase catalytic domain containing protein, expressed.	3518.34	0.411969	0.118154	3.48671	0.000489009	0.00743879
OS09G0413200	Similar to CAAX amino terminal protease family protein.	657.145	0.411405	0.130732	3.14694	0.0016499	0.0182191
OS02G0831600	Component of the RNA-induced silencing complex (RISC), osa-miR168a target gene, Regulation of seed vigor	518.75	0.411203	0.13411	3.06616	0.00216825	0.0223176
OS04G0390000	Similar to OSIGBa0096P03.7 protein.	2177.19	0.4108	0.114946	3.57384	0.00035178	0.00576283
OS11G0592500	Similar to NB-ARC domain containing protein, expressed.	1029.93	0.410635	0.147207	2.78951	0.00527884	0.0418761
OS03G0278700	Hypothetical conserved gene.	363.501	0.410469	0.148576	2.76269	0.00573264	0.0442775
OS06G0319600	Poly(A) polymerase, central domain domain containing protein.	761.34	0.410424	0.147315	2.78604	0.0053357	0.042158
OS03G0436300	Similar to calmodulin binding protein.	336.77	0.409139	0.149843	2.73044	0.00632498	0.0474692
OS01G0633100	ADP-glucose pyrophosphorylase large subunit, Controll of starch biosynthesis in endosperm development	1244.49	0.409026	0.13459	3.03906	0.00237316	0.0237995
OS01G0674700	Similar to EMB2279 (EMBRYO DEFECTIVE 2279).	1411.21	0.408014	0.109683	3.71994	0.000199274	0.00384713
OS03G0835100	Similar to Chloroplast protein import component Toc159.	6605.23	0.407537	0.132897	3.06657	0.00216528	0.0223097
OS08G0526300	Similar to cDNA clone:001-038-D09, full insert sequence.	4476.14	0.406956	0.0970426	4.19358	2.74584e-05	0.000829799
OS05G0144400	Serine/threonine-specific protein phosphatase and bis(5-nucleosyl)-tetraphosphatase domain containing protein.	1575.05	0.406754	0.133643	3.04358	0.00233778	0.0235611
OS01G0316900	Conserved hypothetical protein.	1847.46	0.406704	0.111455	3.64903	0.000263228	0.00464031
OS04G0640500	ABC-1 domain containing protein.	5954.6	0.40594	0.147285	2.75615	0.00584871	0.0449397
OS02G0728100	Similar to SPPA; serine-type endopeptidase.	937.053	0.405936	0.126352	3.21274	0.00131474	0.0156963
OS05G0430400	GTP1/OBG domain containing protein.	1723.04	0.405685	0.116839	3.47217	0.000516269	0.00775394
OS02G0740300	ATPase, AAA-type, core domain containing protein.	380.629	0.404966	0.145521	2.78287	0.005388	0.0424436
OS08G0451700	Conserved hypothetical protein.	500.796	0.402984	0.132865	3.03303	0.0024211	0.0240904
OS07G0143000	Aldo/keto reductase family protein.	5991.22	0.402747	0.125355	3.21285	0.00131423	0.0156963
OS03G0648400	Similar to DnaJ protein.	3535.09	0.402702	0.145539	2.76697	0.00565798	0.0438726
OS08G0307000	Conserved hypothetical protein.	560.155	0.402455	0.122586	3.28305	0.00102692	0.0130268
OS01G0171800	Conserved hypothetical protein.	1454.29	0.402208	0.124708	3.22519	0.00125888	0.0152266
OS12G0297500	Pyruvate phosphate dikinase, PEP/pyruvate-binding domain containing protein.	2929.71	0.402192	0.11573	3.47526	0.000510366	0.00770595
OS08G0482100	LETM1-like domain containing protein.	3760.69	0.401912	0.129639	3.10025	0.00193357	0.0205802
OS03G0182400	Similar to SAC domain protein 1 (FIG4-like protein AtFIG4).	4895.67	0.401902	0.106837	3.76183	0.000168675	0.00334517
OS07G0134000	Amino acid permease, Transport of amino acids	770.632	0.401804	0.139793	2.87428	0.00404949	0.0347285
OS03G0101100	Similar to Palmitoyl-protein thioesterase-like.	880.667	0.401748	0.123365	3.25658	0.00112762	0.0139429
OS07G0695100	Pseudo response regulator, Heading date, Long-day repression	6249.22	0.401274	0.0992712	4.0422	5.29516e-05	0.00136812
OS06G0704700	NAD(P)-binding domain containing protein.	4832.08	0.401235	0.101174	3.96578	7.31562e-05	0.00175195
OS09G0252800	HECT domain containing protein.	1939.69	0.400593	0.14231	2.81493	0.00487882	0.0395683
OS04G0675000	Similar to H0103C06.5 protein.	732.884	0.399572	0.127781	3.127	0.00176603	0.0192509
OS11G0660400	Hypothetical protein.	858.96	0.399419	0.14364	2.78069	0.00542439	0.0425554
OS01G0277600	Similar to aminophospholipid ATPase.	741.436	0.397257	0.12008	3.30827	0.000938754	0.0122363
OS08G0183900	Similar to dihydroflavonol-4-reductase.	1749.91	0.396371	0.0917491	4.32016	1.55917e-05	0.000543115
OS03G0284900	Annexin repeat, conserved site domain containing protein.	606.442	0.395455	0.132995	2.97346	0.00294463	0.0277095
OS01G0652600	Similar to Ketol-acid reductoisomerase, chloroplast precursor (EC 1.1.1.86) (Acetohydroxy-acid reductoisomerase) (Alpha-keto-beta-hydroxylacil reductoisomerase).	2864.94	0.394588	0.117111	3.36936	0.000753442	0.0103876
OS07G0655500	Regulation of nuclear pre-mRNA protein domain containing protein.	746.751	0.393615	0.145165	2.71149	0.00669815	0.0492848
OS01G0614900	NAD(P)-binding domain containing protein.	544.368	0.393612	0.137798	2.85644	0.00428427	0.0360368
OS09G0109800	Putative Na<sup>+</sup> / H<sup>+</sup> antiporter, Resistance to salt stress, Na<sup>+</sup> homeostasis in rice chloroplasts	1065.18	0.393566	0.129025	3.05031	0.00228603	0.023224
OS04G0448900	Similar to Zeaxanthin epoxidase.	10467.1	0.393359	0.106441	3.69557	0.000219394	0.00410294
OS11G0153700	Similar to Signal recognition particle 54 kDa protein, chloroplast precursor (SRP54) (54 chloroplast protein) (54CP) (FFC).	2334.46	0.392687	0.102207	3.84209	0.000121991	0.00261329
OS02G0699400	RelA/SpoT protein domain containing protein.	2529.46	0.392357	0.133513	2.93872	0.0032957	0.0298724
OS12G0416500	GCN5-like 1 family protein.	516.225	0.391893	0.127323	3.07794	0.00208434	0.0216515
OS03G0837900	Streptomyces cyclase/dehydrase family protein.	3718.78	0.390942	0.110662	3.53276	0.000411242	0.0065015
OS06G0245800	Similar to Alanyl-tRNA synthetase.	6989.57	0.390807	0.100652	3.88275	0.00010328	0.00230739
OS04G0551700	PAP fibrillin family protein.	1054.38	0.390666	0.135134	2.89096	0.00384064	0.0334496
OS01G0367700	Similar to Cyclin-dependent protein kinase-like protein.	564.818	0.390313	0.142774	2.73378	0.00626116	0.0471281
OS02G0827300	Protein of unknown function DUF382 domain containing protein.	2847.81	0.389771	0.0893474	4.36243	1.28628e-05	0.000477548
OS03G0715500	Armadillo-type fold domain containing protein.	609.75	0.389558	0.14161	2.75091	0.00594294	0.0454744
OS02G0464400	Similar to D-mannose binding lectin family protein, expressed.	564.05	0.388909	0.126786	3.06744	0.00215899	0.0222676
OS06G0142050	Similar to H0913C04.9 protein.	581.545	0.388805	0.142425	2.72989	0.0063356	0.0474813
OS03G0268200	Serine/threonine protein kinase domain containing protein.	1548.82	0.388751	0.135523	2.86852	0.00412402	0.0350421
OS12G0527800	Zinc finger, RING/FYVE/PHD-type domain containing protein.	637.707	0.387948	0.142931	2.71422	0.00664316	0.049037
OS01G0886900	Similar to EMB1879 (EMBRYO DEFECTIVE 1879).	3791.91	0.387725	0.107313	3.61304	0.000302625	0.00513426
OS08G0243500	Similar to NADPH-cytochrome P450 oxydoreductase isoform 2.	6983.32	0.387545	0.13873	2.79352	0.00521383	0.0415063
OS03G0423850	Similar to Helicase-like protein.	2959.1	0.387267	0.123011	3.14823	0.00164265	0.0181594
OS07G0204900	Similar to Zeta-carotene desaturase (Fragment).	4276	0.386569	0.0966245	4.00074	6.31455e-05	0.00157397
OS06G0343100	Similar to ATP-dependent helicase DHX8 (RNA helicase HRH1) (DEAH-box protein 8).	711.001	0.386496	0.127471	3.03202	0.00242923	0.0241001
[truncated: 1,414 more rows]

## Sheet: Antonio_ethylene
	Annotation	baseMean	log2FoldChange	lfcSE	stat	pvalue	padj
[truncated: 9 more rows]

## Sheet: GO_common_DEGs
source	term_name	term_id	adjusted_p_value	negative_log10_of_adjusted_p_value	term_size	query_size	intersection_size	effective_domain_size	intersections
[truncated: 14 more rows]

[truncated: 2 more sheets: GO_Antonio, GO_Colorado]
