# Supplementary material for: Transcriptome profiling of two rice varieties reveals their molecular responses under high night-time temperature
Source: PLoS One. 2024 Oct 10;19(10):e0311746. doi: 10.1371/journal.pone.0311746 (PMC11466396; doi:10.1371/journal.pone.0311746)
Supplement: S8 Table — (XLSX) [file pone.0311746.s009.xlsx]

## Sheet: TrtxMCP_Colorado
Supporting Information--Table S8. Lists of differentially expressed genes for the interaction between high night temperature and 1-MCP treatments.
	Annotation	baseMean	log2FoldChange	lfcSE	stat	pvalue	padj
EPlOSAG00000002303		22.9579	2.18211	0.66985	10.6509	0.00110017	0.0485148
EPlOSAG00000008562		33.7686	7.1387	1.89175	13.9351	0.000189233	0.0198959
EPlOSAG00000008569		2387.36	-23.3382	3.44411	20.3501	6.44899e-06	0.00390511
EPlOSAG00000020065		32.8815	6.85753	2.07403	10.521	0.00118027	0.0498327
OS01G0104800	Sas10/Utp3 family protein.	127.472	1.29868	0.340187	14.5376	0.000137389	0.0176845
OS01G0106400	Similar to Isoflavone reductase homolog IRL (EC 1.3.1.-).	645.855	6.73817	1.33655	21.365	3.79646e-06	0.00313904
OS01G0106700	Hypothetical conserved gene.	366.904	1.34715	0.411751	10.6241	0.0011162	0.0487784
OS01G0114600	Similar to Receptor-like protein kinase.	218.356	-0.932902	0.256775	13.1747	0.000283758	0.0240923
OS01G0120500	Similar to PAP fibrillin domain containing protein, expressed.	4056.83	-0.476061	0.145133	10.7485	0.00104362	0.0469607
OS01G0120800	Similar to Eukaryotic translation initiation factor 3 subunit 10 (eIF-3 theta) (Eukaryotic translation initiation factor 3 large subunit) (eIF3a).	769.123	0.693627	0.184357	14.1343	0.000170215	0.0195246
OS01G0148000	Similar to predicted protein.	217.467	2.45649	0.628329	14.8997	0.000113383	0.015734
OS01G0151100	HSP20-like chaperone domain containing protein.	1134.6	-0.599812	0.183211	10.7028	0.00106976	0.0479193
OS01G0173000	Putative thiol-disulphide oxidoreductase DCC domain containing protein.	1701.35	-0.754735	0.219258	11.8182	0.000586552	0.0341335
OS01G0184100	Class II small heat shock protein, Positive regulation in both Xoo resistance and heat/salt tolerance	29.3495	4.40342	1.15335	13.8077	0.000202503	0.0203983
OS01G0221500	Protein of unknown function DUF2358 domain containing protein.	1700.2	-0.626927	0.174803	12.8412	0.000339068	0.0258857
OS01G0227200	Similar to Somatic embryogenesis receptor kinase-like protein.	471.577	0.827416	0.253154	10.6588	0.00109546	0.0485148
OS01G0238900	Similar to Protein SOF1.	337.375	0.557127	0.169303	10.8334	0.000996866	0.0457969
OS01G0239100	Heat shock protein DnaJ family protein.	2625.8	-0.621399	0.142125	19.0851	1.25018e-05	0.00505828
OS01G0254100	Similar to CTV.2.	1873.31	1.02225	0.288766	12.4707	0.000413389	0.0290897
OS01G0266000	RNA-binding protein Lupus La domain containing protein.	251.737	1.03438	0.210977	24.0297	9.48598e-07	0.00109219
OS01G0266200	Conserved hypothetical protein.	538.677	0.552388	0.152518	13.1115	0.000293489	0.0242552
OS01G0342500	Hypothetical conserved gene.	282.305	-2.33981	0.38371	36.4416	1.57314e-09	6.96546e-06
OS01G0346700	Conserved hypothetical protein.	1079.76	-1.06813	0.156742	46.254	1.03873e-11	1.53172e-07
OS01G0357800	Pentatricopeptide repeat domain containing protein.	1217.13	0.704627	0.195458	12.9698	0.00031655	0.0250264
OS01G0520600	NB-ARC domain containing protein.	233.306	0.859849	0.249282	11.8842	0.000566133	0.033585
OS01G0532300	Conserved hypothetical protein.	63.6652	-2.52813	0.69417	12.9832	0.000314303	0.0249481
OS01G0534900	Similar to Hv711N16.16 (Fragment).	108.075	1.8493	0.533373	11.8903	0.000564285	0.033585
OS01G0540800	Conserved hypothetical protein.	145.832	1.44547	0.394062	13.3773	0.000254687	0.0232039
OS01G0616900	Ctps protein.	1027.21	0.66456	0.199348	11.0943	0.000865936	0.0427815
OS01G0617500	Tetratricopeptide-like helical domain containing protein.	1096.89	0.578463	0.128562	20.2315	6.86144e-06	0.00390511
OS01G0652600	Similar to Ketol-acid reductoisomerase, chloroplast precursor (EC 1.1.1.86) (Acetohydroxy-acid reductoisomerase) (Alpha-keto-beta-hydroxylacil reductoisomerase).	1781.77	0.851054	0.227941	13.8951	0.000193306	0.01998
OS01G0668000	CS domain containing protein.	833.945	-0.556291	0.154089	13.0196	0.000308253	0.024787
OS01G0675700	Similar to Auxin-responsive protein IAA14 (Indoleacetic acid-induced protein 14) (SOLITARY-ROOT protein).	1109.38	-0.58268	0.170494	11.6637	0.000637331	0.0356388
OS01G0688600	Protein of unknown function DUF1639 family protein.	224.626	-0.764901	0.185587	16.9864	3.76477e-05	0.00858715
OS01G0692700	Similar to Protein binding protein.	664.646	-0.386747	0.110775	12.1885	0.000480863	0.0311111
OS01G0706700	Protein of unknown function DUF590 family protein.	87.0238	1.38274	0.368902	14.0342	0.000179513	0.0198959
OS01G0710800	Conserved hypothetical protein.	390.19	-0.533343	0.135382	15.5223	8.15357e-05	0.0134833
OS01G0719125	Hypothetical protein.	146.554	1.57479	0.401716	15.2611	9.36242e-05	0.0142914
OS01G0723400	NADP-malic enzyme, Splicing variant	1585.02	0.884898	0.226728	15.1801	9.77301e-05	0.0148043
OS01G0733500	Similar to Dehydration-induced protein RD22-like protein 1.	16.3887	2.56226	0.789606	10.592	0.0011358	0.048891
OS01G0740500	Similar to glutamate carboxypeptidase 2.	142.562	1.53655	0.45564	11.285	0.00078136	0.0403784
OS01G0771400	Similar to CM0545.290.nc protein.	449.333	1.13686	0.312694	13.152	0.00028722	0.0241091
OS01G0772700	Armadillo-type fold domain containing protein.	264.659	1.24097	0.368127	11.301	0.000774637	0.0401777
OS01G0783800	Serine/threonine protein kinase-related domain containing protein.	209.656	1.0509	0.310876	11.396	0.000736041	0.0392634
OS01G0788200	Nuclear transport factor 2 domain containing protein.	52.9419	-2.05465	0.592151	11.9187	0.00055573	0.033585
OS01G0798100	Similar to cDNA clone:J023120H23, full insert sequence.	605.871	0.556025	0.143043	15.1064	0.000101621	0.0151254
OS01G0803200	Cysteine proteinase inhibitor-I (Oryzacystatin-I).	7718.2	-0.601143	0.153268	15.3568	8.9e-05	0.0140264
OS01G0805200	Protein of unknown function DUF3007 domain containing protein.	9441.86	-0.56327	0.166928	11.3685	0.000746988	0.0397406
OS01G0825800	Amino acid transporter, transmembrane domain containing protein.	1080.49	1.88802	0.441654	17.9746	2.2387e-05	0.00694138
OS01G0840100	Heat shock protein Hsp70 family protein.	3432.47	1.02433	0.293593	12.1115	0.000501108	0.0319743
OS01G0844800	Similar to Pumilio RBD (Fragment).	714.454	0.691802	0.174301	15.7333	7.29274e-05	0.0128068
OS01G0856800	Similar to pleckstrin homology domain-containing protein 1.	629.453	-0.519152	0.133982	15.0062	0.000107159	0.0152963
OS01G0858350	Similar to cytochrome P450.	70.1368	1.24931	0.372781	11.2377	0.000801539	0.040784
OS01G0878400	Amino acid permease, Regulation of tiller number and grain yield	201.299	3.24953	0.740298	18.4218	1.77018e-05	0.00605645
OS01G0884300	No apical meristem (NAM) protein domain containing protein.	3269.12	-0.7424	0.211762	12.2589	0.000463055	0.0308705
OS01G0884900	Similar to DNA glycosylase.	3145.42	-0.837737	0.233984	12.7758	0.000351132	0.0264011
OS01G0909200	Dicer-like 3 homolog, 24-nt siRNA processing, Control of agricultural trait	492.255	0.737697	0.203365	13.1394	0.000289154	0.0241091
OS01G0913000	Similar to Thioredoxin F-type 2, chloroplast precursor (TRX-F2).	18720.8	-0.951269	0.216561	19.209	1.1716e-05	0.00494665
OS01G0918300	Ubiquitin-like protein SMT3.	6727.25	-0.735492	0.22465	10.6904	0.00107691	0.048131
OS01G0931100	Conserved hypothetical protein.	449.006	1.68824	0.394289	18.1115	2.08334e-05	0.00669161
OS01G0937400	NB-ARC domain containing protein.	311.004	0.890408	0.250063	12.6537	0.000374821	0.0272452
OS01G0951000	Conserved hypothetical protein.	437.275	0.57663	0.145934	15.6183	7.75017e-05	0.0132581
OS01G0952600	Similar to LacZ (Fragment).	556.569	1.59624	0.363248	19.0986	1.24138e-05	0.00505828
OS01G0960400	Protein kinase, core domain containing protein.	169.138	1.70487	0.508356	11.1233	0.000852509	0.0426126
OS01G0971100	Drought induced 19 family protein.	1722.94	-0.54822	0.134851	16.5084	4.84353e-05	0.010302
OS01G0971900	Similar to BPM.	86.1003	1.19717	0.316256	14.3539	0.000151465	0.0185535
OS02G0101000	Amino acid transporter, transmembrane domain containing protein.	96.9329	1.02369	0.282247	13.1873	0.00028185	0.0240923
OS02G0102300	Arsenate reductase, Sulfurtransferase/rhodanese-like protein, Regulation of arsenic accumulation	173.96	3.73697	0.771065	22.2044	2.45117e-06	0.00231624
OS02G0121300	Cyclophilin, Peptidyl-prolyl cis-trans isomerase, Auxin signal transduction, Lateral root initiation, Stress tolerance	32834.6	-0.70207	0.211965	10.9439	0.000939139	0.0447987
OS02G0122500	Conserved hypothetical protein.	1953.88	-0.845737	0.217418	15.0828	0.000102899	0.0151254
OS02G0128300	ENTH/VHS domain containing protein.	260.183	0.628936	0.176488	12.711	0.000363509	0.0267166
OS02G0131050	Hypothetical gene.	247.117	3.09389	0.734116	17.0429	3.65453e-05	0.00853182
OS02G0137800	Heterotrimeric G protein gamma subunit 2, Regulation of abiotic stresses	629.933	-0.636842	0.149643	18.0968	2.09959e-05	0.00669161
OS02G0139200	Skb1 methyltransferase family protein.	119.384	0.946276	0.283709	11.1323	0.000848381	0.0426002
OS02G0139300	Glycoside hydrolase, family 17 protein.	53.0135	3.18254	0.831652	14.258	0.000159379	0.0187389
OS02G0141300	Arabinokinase-Like Protein, Pollen development	489.547	1.45037	0.412414	12.2545	0.000464148	0.0308705
OS02G0152800	RNA polymerase Rpb1, domain 1 containing protein.	23.6502	3.18049	0.861784	13.4821	0.000240852	0.0228683
OS02G0161300	Similar to Mot1 (Fragment).	184.429	1.68397	0.492599	11.5597	0.000673979	0.0368442
OS02G0167700	Armadillo-like helical domain containing protein.	625.744	0.597265	0.170701	12.2337	0.000469353	0.030943
OS02G0184400	Similar to Sucrose-phosphate synthase 9 (EC 2.4.1.14).	531.398	0.590536	0.168069	12.3391	0.000443573	0.0303314
OS02G0190200	Hypothetical protein.	248.552	1.13068	0.346643	10.5924	0.00113551	0.048891
OS02G0223700	Protein of unknown function DUF3511 domain containing protein.	1486.58	-0.723597	0.20058	12.9844	0.000314099	0.0249481
OS02G0224400	Similar to Xaa-Pro dipeptidase (EC 3.4.13.9) (X-Pro dipeptidase) (Proline dipeptidase) (Prolidase) (Imidodipeptidase).	331.608	0.82094	0.240493	11.6338	0.000647647	0.0358992
OS02G0241600	Protein kinase, core domain containing protein.	202.705	0.782264	0.197992	15.6292	7.70564e-05	0.0132581
OS02G0258800	Conserved hypothetical protein.	71.7802	2.35669	0.720741	10.4837	0.0012043	0.0499745
OS02G0259900	Conserved hypothetical protein.	224.561	1.68199	0.339908	24.3249	8.13784e-07	0.0010093
OS02G0276400	Similar to Isochorismatase family protein rutB.	377.271	-0.642565	0.197481	10.5773	0.00114484	0.0490673
OS02G0297200	Protein of unknown function DUF594 family protein.	24.0309	2.57492	0.659013	15.3724	8.82697e-05	0.0140264
OS02G0303500	Eggshell protein family protein.	48.8262	4.37286	0.953675	19.9621	7.89922e-06	0.00419012
OS02G0318500	ABC transporter-like domain containing protein.	25.1273	3.73778	0.894652	17.3279	3.14531e-05	0.00790069
OS02G0470600	Similar to phosphoinositide binding.	34.5239	3.61113	1.01555	12.2505	0.000465142	0.0308705
OS02G0474700	Armadillo-like helical domain containing protein.	257.057	0.945025	0.181732	27.072	1.96012e-07	0.000486208
OS02G0497500	Similar to DNA repair protein Rad50.	79.3073	1.59309	0.39826	15.9685	6.44047e-05	0.0121719
OS02G0518100	Protein of unknown function DUF803 family protein.	649.059	-0.42375	0.129818	10.6527	0.0010991	0.0485148
OS02G0526000	Similar to H0502B11.6 protein.	90.1454	3.58707	0.839037	17.4532	2.94466e-05	0.00761256
OS02G0565000	Homeodomain-like containing protein.	681.452	-0.561149	0.162149	11.9646	0.000542201	0.0335145
OS02G0567100	Thioredoxin domain 2 containing protein.	2613.51	-0.798122	0.179481	19.7178	8.97617e-06	0.00419012
OS02G0608400	EF-Hand type domain containing protein.	843.965	0.521923	0.154997	11.3312	0.000762143	0.0401349
OS02G0617300	Similar to OSIGBa0157A06.7 protein.	58.4832	1.26393	0.384827	10.8071	0.00101112	0.0460304
OS02G0619600	Zinc finger, RING/FYVE/PHD-type domain containing protein.	35.1207	-2.31213	0.67288	11.6779	0.000632465	0.0356388
OS02G0645100	Kinesin, motor region domain containing protein.	112.041	3.25884	0.969832	10.813	0.00100788	0.0460304
OS02G0661000	Similar to peroxisomal biogenesis factor 19.	639.84	-0.394468	0.117136	11.3393	0.000758845	0.0401349
OS02G0664100	Hypothetical conserved gene.	149.01	2.52357	0.636227	15.3406	8.97678e-05	0.0140264
OS02G0666800	Protein of unknown function DUF788 family protein.	1314.73	-0.478662	0.137004	12.1979	0.000478424	0.0311111
OS02G0671400	Hypothetical gene.	250.523	0.704549	0.213332	10.9041	0.000959516	0.0452757
OS02G0680600	2-C-methyl-d-erythritol 2, 4-cyclodiphosphate synthase, Isoprenoid biosynthesis, Chloroplast development	1986.06	-0.563301	0.159305	12.4862	0.000409963	0.0289512
OS02G0689900	TGF-beta receptor, type I/II extracellular region family protein.	297.221	1.50642	0.432304	12.0318	0.000522998	0.0327081
OS02G0704300	Conserved hypothetical protein.	4450.7	-1.35782	0.359971	14.1007	0.00017328	0.0197619
OS02G0710500	Similar to Receptor protein kinase.	37.9223	2.6459	0.724272	13.1433	0.000288555	0.0241091
OS02G0722400	Similar to AAP7.	32.7006	2.27731	0.487973	22.0424	2.66692e-06	0.00240556
OS02G0726600	Similar to tic20 protein-related.	858.614	-0.880965	0.235457	13.9539	0.000187344	0.0198959
OS02G0735900	Zinc finger, RING/FYVE/PHD-type domain containing protein.	469.321	-0.585229	0.157573	13.7879	0.000204654	0.0204078
OS02G0741500	Ribbon-helix-helix domain containing protein.	115.219	2.37572	0.715071	10.7932	0.00101871	0.0462592
OS02G0745200	Hypothetical gene.	79.3622	1.42107	0.382795	13.7729	0.000206288	0.0204679
OS02G0754600	Conserved hypothetical protein.	1057.56	-1.0045	0.267337	14.0554	0.000177508	0.0198959
OS02G0759900	Similar to threonine endopeptidase.	9721.81	-0.682116	0.204842	11.0634	0.000880488	0.0429894
OS02G0760000	Similar to chaperone protein dnaJ.	726.618	-0.718282	0.199986	12.876	0.000332818	0.0256982
OS02G0775300	Conserved hypothetical protein.	155.889	-1.31308	0.268181	23.9461	9.90698e-07	0.00109219
OS02G0778500	Chalcone isomerase domain containing protein.	28.0049	2.77225	0.738442	13.9831	0.000184463	0.0198959
OS02G0780550	Similar to smr domain containing protein.	583.956	0.497944	0.148026	11.3143	0.000769141	0.0401777
OS02G0794900	Formin-like protein 7.	128.299	0.963503	0.297177	10.51	0.00118732	0.0499745
OS02G0809800	Phosphate (Pi) transporter, Root-to-shoot Pi transfer	106	2.62086	0.687669	14.1482	0.000168958	0.019493
OS02G0813500	Glutathione reductase, cytosolic (EC 1.8.1.7) (GR) (GRase).	1863.16	0.669169	0.203078	10.8367	0.000995106	0.0457969
OS02G0817500	Potassium channel, voltage-dependent, beta subunit, KCNAB-related domain containing protein.	320.626	1.04152	0.27469	14.3295	0.000153445	0.0186172
OS02G0830300	Conserved hypothetical protein.	89.6504	1.30674	0.385025	11.4986	0.000696498	0.0379389
OS02G0831100	Conserved hypothetical protein.	794.585	-0.998242	0.26687	13.9325	0.000189494	0.0198959
OS02G0832400	Similar to Callose synthase 1 catalytic subunit.	219.939	2.23115	0.604293	13.3476	0.000258757	0.0232342
OS03G0109400	Similar to cDNA clone:J033091P14, full insert sequence.	301.612	0.968328	0.211069	21.0205	4.54397e-06	0.0034681
OS03G0111800	WD40/YVTN repeat-like domain containing protein.	147.063	1.23554	0.318979	14.9661	0.000109458	0.0152963
OS03G0120100	Protein of unknown function DUF284, transmembrane eukaryotic family protein.	424.552	-0.709127	0.191948	13.6312	0.00022246	0.0218539
OS03G0125300	D111/G-patch domain containing protein.	815.112	0.728788	0.217092	11.2487	0.000796807	0.0406474
OS03G0126800	Similar to CBL-interacting protein kinase 9.	214.443	1.53405	0.364813	17.5484	2.80089e-05	0.00751094
OS03G0128200	Similar to predicted protein.	186.908	1.34202	0.377898	12.541	0.000398114	0.0284179
OS03G0130300	Similar to Cp-thionin.	53.4388	6.93078	1.33898	23.2641	1.41212e-06	0.00147484
OS03G0136900	Similar to Aconitate hydratase, cytoplasmic (EC 4.2.1.3) (Citrate hydro-lyase) (Aconitase).	558.22	0.462843	0.13734	11.3578	0.000751308	0.0398635
OS03G0137300	Protein of unknown function DUF3353 domain containing protein.	3485.22	-0.56345	0.153489	13.456	0.000244222	0.022879
OS03G0145700	Hypothetical conserved gene.	128.406	0.975346	0.277965	12.3158	0.000449149	0.030413
OS03G0159900	Hypothetical conserved gene.	498.713	-0.771045	0.224973	11.72	0.000618314	0.0351571
OS03G0165900	Tetratricopeptide-like helical domain containing protein.	53.1472	5.21461	1.43094	12.0389	0.000521004	0.0327081
OS03G0169900	Pathogenic type III effector avirulence factor Avr cleavage site domain containing protein.	813.077	-0.511938	0.155143	10.8796	0.000972273	0.0456118
OS03G0191100	Mitochondrial carrier protein domain containing protein.	1052.83	-0.729862	0.215288	11.4672	0.000708349	0.0383011
OS03G0195475	Hypothetical protein.	50.7429	2.49582	0.599412	17.1516	3.45118e-05	0.00835186
OS03G0213600	Conserved hypothetical protein.	58.8402	2.37785	0.477378	24.6958	6.71292e-07	0.000951509
OS03G0216700	Citrate transporter, Efficient translocation of Fe	80.1082	3.38391	0.761081	18.9829	1.31897e-05	0.00505828
OS03G0219400	Glycoside hydrolase, family 20 protein.	387.04	0.918149	0.278287	10.8519	0.00098697	0.0457969
OS03G0227400	Similar to glucan endo-1, 3-beta-glucosidase 7.	109.129	1.2402	0.380685	10.588	0.00113826	0.0488912
OS03G0254250	Non-protein coding transcript.	1288.07	-1.10788	0.308421	12.8293	0.000341231	0.025944
OS03G0279400	Similar to predicted protein.	88.1083	0.990858	0.259529	14.6372	0.000130318	0.0173559
OS03G0281466	Hypothetical protein	11.4304	6.08102	1.58881	14.031	0.000179819	0.0198959
OS03G0295300	Protein of unknown function DUF3615 domain containing protein.	360.143	-0.904758	0.210276	18.4775	1.71923e-05	0.00598532
OS03G0300300	WD40 repeat-like domain containing protein.	29.2491	2.02164	0.543899	13.9017	0.000192623	0.01998
OS03G0318500	Similar to Glucose-6-phosphate 1-dehydrogenase, chloroplast precursor (EC 1.1.1.49) (G6PD).	224.553	0.768965	0.234252	10.7718	0.00103056	0.0464878
OS03G0326500	Similar to Thioredoxin-like 1.	11908	-0.732033	0.180119	16.4741	4.93193e-05	0.010302
OS03G0331900	Yos1-like domain containing protein.	383.87	-0.577041	0.15772	13.3803	0.000254279	0.0232039
OS03G0336300	Peptidase M16, core domain containing protein.	397.334	0.656864	0.202203	10.5453	0.00116486	0.0496029
OS03G0338000	Similar to alanine--glyoxylate aminotransferase 2.	26.286	8.75556	2.00908	17.8256	2.42101e-05	0.0070933
OS03G0350300	Similar to SAR DNA-binding protein-like protein.	335.7	0.982448	0.284593	11.8814	0.00056697	0.033585
OS03G0352450		68.4454	2.17222	0.665195	10.504	0.00119119	0.0499745
OS03G0385301	Conserved hypothetical protein.	410.593	-0.6007	0.179405	11.2052	0.000815705	0.041293
OS03G0402400	Similar to Ribosome-associated protein p40-like.	182.105	0.962206	0.288724	11.0912	0.000867365	0.0427815
OS03G0406200	Elongation factor 1 beta 2.	317.843	0.918947	0.20614	19.8513	8.37053e-06	0.00419012
OS03G0407050	Hypothetical protein.	157.394	1.20484	0.371574	10.472	0.00121195	0.0499745
OS03G0416500	6-phosphogluconolactonase domain containing protein.	101.463	1.48135	0.362419	16.6665	4.45611e-05	0.00982523
OS03G0418733	Hypothetical gene.	33.3912	1.85588	0.541753	11.7617	0.000604618	0.0346764
OS03G0419200	Conserved hypothetical protein.	296.46	-0.833923	0.237246	12.334	0.000444792	0.0303314
OS03G0428800	Tetratricopeptide-like helical domain containing protein.	6621.98	-0.56094	0.141239	15.75	7.2289e-05	0.0128068
OS03G0554900	Hypothetical conserved gene.	662.771	0.757543	0.221807	11.6412	0.000645063	0.0358561
OS03G0554950	Hypothetical conserved gene.	38.0481	2.62119	0.719654	13.1046	0.000294573	0.0242552
OS03G0579000	Peptidase M50 domain containing protein.	1428.33	-0.770993	0.197009	15.276	9.28871e-05	0.0142914
OS03G0586500	Similar to chloroplast post-illumination chlorophyll fluorescence increase protein.	5283.77	-1.05123	0.245375	18.2557	1.93143e-05	0.00638787
OS03G0605300	Similar to Subtilisin-like protease (Fragment).	156.732	1.52659	0.40217	14.3074	0.000155257	0.0186723
OS03G0625700	Subunit of the exocyst complex, Defense response	60.078	2.11446	0.525589	16.0679	6.11124e-05	0.0121719
OS03G0651900	Hypothetical gene.	332.98	-0.948251	0.250488	14.2871	0.000156936	0.0187389
OS03G0678100	Non-protein coding transcript.	52.4189	-1.27901	0.391743	10.664	0.00109238	0.0485089
OS03G0685500	CHCH domain containing protein.	2590.16	-0.685839	0.207855	10.8638	0.000980648	0.0457969
OS03G0685700	Conserved hypothetical protein.	66.9045	2.46015	0.670903	13.203	0.000279501	0.0240105
OS03G0689900	Similar to predicted protein.	271.574	0.728299	0.190021	14.6961	0.00012631	0.0171678
OS03G0694900	Similar to Valyl-tRNA synthetase (EC 6.1.1.9) (Valine--tRNA ligase) (ValRS).	656.494	0.739494	0.208537	12.5524	0.000395699	0.0283474
OS03G0698500	Similar to protein yippee-like.	928.281	-0.439728	0.121846	13.0186	0.000308412	0.024787
OS03G0699200	BRCT domain containing protein.	450.591	0.990845	0.227159	18.9735	1.32549e-05	0.00505828
OS03G0699600	Cyclin-like F-box domain containing protein.	794.195	-0.663526	0.152126	19.0016	1.30612e-05	0.00505828
OS03G0701200	Similar to Sugar-starvation induced protein (Fragment).	58.1872	1.86717	0.553688	11.3197	0.00076691	0.0401777
OS03G0707250	Non-protein coding transcript.	640.781	-0.946419	0.210112	20.2242	6.88766e-06	0.00390511
OS03G0710600	Conserved hypothetical protein.	8136.86	-0.579842	0.173676	11.1285	0.000850116	0.0426002
OS03G0721200	Armadillo-like helical domain containing protein.	679.303	1.03132	0.281478	13.3671	0.00025608	0.0232039
OS03G0726500	Protein of unknown function DUF81 domain containing protein.	2808.74	-1.33732	0.361317	13.581	0.000228489	0.0220652
OS03G0729300	Thioredoxin-like fold domain containing protein.	2446.64	-0.561925	0.133443	17.7093	2.57366e-05	0.0070933
OS03G0743900	Similar to ATP sulfurylase.	2761.75	1.53515	0.359053	18.0744	2.12443e-05	0.00669161
OS03G0748800	Similar to Helicase associated domain family protein, expressed.	318.235	0.691536	0.209989	10.8389	0.000993905	0.0457969
OS03G0762300	Similar to Peroxidase 51 precursor (EC 1.11.1.7) (Atperox P51) (ATP37).	113.737	1.8658	0.466745	15.8149	6.98512e-05	0.0127717
OS03G0784600	Conserved hypothetical protein.	171.293	2.10962	0.608558	11.7983	0.00059285	0.0341992
OS03G0802700	RH27 helicase (Fragment).	159.227	1.44478	0.390574	13.5944	0.000226856	0.0220652
OS03G0810300	Similar to Nudix hydrolase 13.	175.015	-0.910826	0.279513	10.5992	0.00113136	0.048891
OS03G0820500	Actin depolymerizing factor, Actin-binding protein, Abiotic stress response	114.306	1.6473	0.505434	10.5347	0.00117155	0.04963
OS03G0838900	Mitochodrial transcription termination factor-related domain containing protein.	3988.45	-0.744743	0.196989	14.2556	0.000159589	0.0187389
OS03G0844000	Pentatricopeptide repeat domain containing protein.	102.728	1.03892	0.283563	13.4456	0.000245577	0.022879
OS03G0851100	Similar to Translational elongation factor EF-TuM.	151.672	0.91299	0.262829	12.0686	0.000512787	0.032304
OS03G0858100	Similar to CRM1 protein (Fragment).	906.11	0.513862	0.145773	12.4172	0.000425393	0.0296193
OS03G0858800	Multi antimicrobial extrusion protein MatE family protein.	23.3967	3.53572	0.865364	16.4092	5.10364e-05	0.0104409
OS04G0182650	Similar to predicted protein.	162.652	1.23738	0.324131	14.5275	0.000138132	0.0176845
OS04G0188433	Similar to OSIGBa0102N07.2 protein.	2119.02	1.91612	0.422166	20.2432	6.81939e-06	0.00390511
OS04G0218600	Conserved hypothetical protein.	164.223	1.99568	0.518147	14.6142	0.000131917	0.0174518
OS04G0219000	Similar to cDNA, clone: J075169H23, full insert sequence.	246.753	0.742731	0.220924	11.3004	0.000774894	0.0401777
OS04G0229100	Similar to Sinapyl alcohol dehydrogenase.	18.5776	3.55623	0.945096	13.9967	0.000183134	0.0198959
OS04G0233400	Similar to Arabidopsis thaliana (Fragment).	382.357	0.975751	0.290287	11.2625	0.000790907	0.0404504
OS04G0337500	Aldo/keto reductase family protein.	28.9053	6.56912	1.74747	14.4687	0.000142508	0.0180123
OS04G0381600	GTPase EngC family protein.	1443.17	-0.586692	0.177475	10.9121	0.000955379	0.0452486
OS04G0416000	Protein of unknown function DUF1279 domain containing protein.	2685.87	-0.562202	0.152414	13.5868	0.000227784	0.0220652
OS04G0431000	Conserved hypothetical protein.	658.927	-0.614569	0.145814	17.7497	2.51962e-05	0.0070933
OS04G0464800	Similar to OSIGBa0130P02.2 protein.	476.306	0.657352	0.197757	11.0372	0.000893007	0.0432215
OS04G0474900	Similar to Cyanogenic beta-glucosidase precursor (EC 3.2.1.21) (Linamarase) (Fragment).	116.949	1.54807	0.441862	12.1956	0.000479013	0.0311111
OS04G0483600	Kelch-type beta propeller domain containing protein.	243.837	1.05901	0.251966	17.6323	2.68002e-05	0.00728525
OS04G0492300	Similar to DNA-directed RNA polymerase II largest chain.	235.421	1.22027	0.277437	19.2815	1.12795e-05	0.00494665
OS04G0501600	AT hook, DNA-binding, conserved site domain containing protein.	1142.78	0.490022	0.137353	12.7194	0.000361882	0.0266958
OS04G0505700	Leucine-rich repeat, cysteine-containing subtype containing protein.	309.874	-0.837469	0.202029	17.1625	3.43142e-05	0.00835186
OS04G0507500	Armadillo-like helical domain containing protein.	271.581	0.947295	0.267486	12.5146	0.00040378	0.028719
OS04G0509300	Rnase III family protein, Shoot apical meristem (SAM) formation and maintenance	545.686	1.00142	0.268398	13.8688	0.000196023	0.0201335
OS04G0514400	Peptidoglycan binding-like domain containing protein.	1576.7	-0.733148	0.210315	12.1229	0.000498052	0.0319535
OS04G0526800	GRAM domain containing protein.	56.4967	2.06656	0.630194	10.6338	0.00111042	0.0486429
OS04G0527000	GRAM domain containing protein.	31.6396	1.75369	0.528362	11.0552	0.000884365	0.0430131
OS04G0531900	Short-chain dehydrogenase/reductase SDR domain containing protein.	387.463	1.81102	0.425888	17.8318	2.41312e-05	0.0070933
OS04G0551800	Similar to T-complex protein 1, alpha subunit (TCP-1-alpha) (CCT-alpha).	439.4	0.659238	0.202423	10.5975	0.00113241	0.048891
OS04G0555600	Similar to WD-40 repeat family protein / beige-related.	55.8216	2.57557	0.732371	12.1188	0.000499173	0.0319535
OS04G0556000	Heavy metal P-type ATPase, Xylem loading of copper	32.2549	3.82092	0.965477	15.0685	0.00010368	0.0151281
OS04G0558400	RmlC-like jelly roll fold domain containing protein.	1118.34	0.454872	0.124867	13.2637	0.000270595	0.0238596
OS04G0563000	Similar to H0211B05.12 protein.	122.679	1.72973	0.482688	12.7218	0.000361421	0.0266958
OS04G0567700	ORMDL family protein.	661.356	-0.679386	0.182626	13.8183	0.000201366	0.0203873
OS04G0568850	Similar to OSIGBa0139P06.4 protein.	13.1729	4.27104	0.971129	19.7327	8.90634e-06	0.00419012
OS04G0589400	Conserved hypothetical protein.	252.468	-2.50571	0.496261	24.8586	6.16932e-07	0.000941723
OS04G0614650	Similar to OSIGBa0126B18.8 protein.	124.462	2.00357	0.601919	10.912	0.000955411	0.0452486
OS04G0619700	Similar to H0114G12.8 protein.	511.405	-0.671369	0.170278	15.5309	8.11658e-05	0.0134833
OS04G0620700	Nucleolin-like protein, Salt stress response	706.789	0.583888	0.168985	11.9299	0.000552412	0.033585
OS04G0620950	Hypothetical conserved gene.	288.298	0.797962	0.23945	11.0913	0.000867328	0.0427815
OS04G0668800	Putative thiol-disulphide oxidoreductase DCC family protein.	2064.68	-1.08097	0.324321	11.0471	0.000888241	0.043096
OS04G0670700	Similar to H0624F09.4 protein.	337.358	-1.0003	0.290858	11.7865	0.000596609	0.0343162
OS04G0671900	Transcription factor, Regulator for phosphate homeostasis	91.1346	1.10559	0.310539	12.6951	0.000366622	0.0268459
OS04G0676100	Similar to Thioredoxin X, chloroplast precursor.	3007.41	-0.853645	0.212728	16.048	6.1757e-05	0.0121719
OS04G0691500	Similar to predicted protein.	578.164	0.678789	0.192574	12.4086	0.000427351	0.0296516
OS05G0100500	Similar to Debaryomyces hansenii chromosome F of strain CBS767 of Debaryomyces hansenii.	133.643	2.10267	0.539127	14.9716	0.000109143	0.0152963
OS05G0100900	Hypothetical conserved gene.	440.626	0.60113	0.157	14.6601	0.00012874	0.0172615
OS05G0105800	Conserved hypothetical protein.	1544.46	-0.678598	0.19491	12.0968	0.000505084	0.032022
OS05G0107600	ABC transporter-like domain containing protein.	165.768	0.69918	0.214658	10.6205	0.00111843	0.0487784
OS05G0119300	Similar to ESTs AA754121.	9802.86	-0.632432	0.168794	14.0109	0.00018175	0.0198959
OS05G0120200	Similar to ATPase, coupled to transmembrane movement of substances.	81.6833	2.5125	0.666725	13.895	0.000193316	0.01998
OS05G0126800	Mss4-like domain containing protein.	58.3682	1.21014	0.356459	11.5679	0.00067101	0.0367832
OS05G0127200	Similar to Phospholipase C (Fragment).	24.5287	2.97293	0.788404	14.1741	0.000166647	0.0193389
OS05G0142000	Conserved hypothetical protein.	127.543	2.39382	0.684872	11.9423	0.000548737	0.033585
OS05G0142100	Conserved hypothetical protein.	139.444	3.31819	0.937414	11.9591	0.000543826	0.0335145
OS05G0150300	Similar to Possible global transcription activator SNF2L1 (SWI/SNF related matrix associated actin dependent regulator of chromatin subfamily A member 1).	1071.55	0.787552	0.232544	11.4398	0.000718887	0.0386295
OS05G0163250	Similar to predicted protein.	59.915	3.12177	0.802365	14.6697	0.000128091	0.0172615
OS05G0169000	Similar to Thioredoxin-like protein.	2495.34	-0.424156	0.125377	11.4362	0.000720263	0.0386295
OS05G0171900	Glyoxalase/bleomycin resistance protein/dioxygenase domain containing protein.	26.9187	5.41078	1.29086	16.5124	4.83335e-05	0.010302
OS05G0182800	Glutaminyl-tRNA synthetase, class Ic domain containing protein.	86.1679	1.58736	0.419611	14.2565	0.000159511	0.0187389
OS05G0188600	Conserved hypothetical protein.	249.929	0.830876	0.23109	12.9187	0.000325308	0.0253154
OS05G0195200	CCCH-tandem zinc finger protein, Photomorphogenesis and ABA responses, Abiotic stress tolerance	300.032	2.04908	0.448857	20.4878	6.00132e-06	0.00390511
OS05G0200100	Similar to Thioredoxin-like 6.	575.868	-0.570999	0.17099	11.1406	0.000844599	0.0425387
OS05G0214300	Similar to Bidirectional sugar transporter SWEET3a.	97.2538	2.87913	0.870696	10.5978	0.00113224	0.048891
OS05G0240200	Similar to NB-ARC domain containing protein, expressed.	301.105	1.12545	0.329113	11.6432	0.000644361	0.0358561
OS05G0257100	Leucine-rich repeat, plant specific containing protein.	54.8559	1.6256	0.426857	14.5086	0.000139521	0.0177477
OS05G0296600	Non-protein coding transcript.	390.977	-1.02459	0.223577	20.9365	4.74766e-06	0.00348936
OS05G0298200	Ankyrin repeat containing protein.	116.728	-1.19727	0.289786	17.0699	3.60296e-05	0.00851155
OS05G0302600	TRAM, LAG1 and CLN8 homology domain containing protein.	272.12	-0.542937	0.16513	10.8096	0.00100974	0.0460304
OS05G0320100	Cyclin-like F-box domain containing protein.	147.5	-0.980501	0.219716	19.9254	8.05232e-06	0.00419012
OS05G0336000	Hypothetical protein.	45.494	3.50903	0.525662	45.4778	1.54377e-11	1.53172e-07
OS05G0345400	Tetratricopeptide-like helical domain containing protein.	217.169	0.919069	0.22991	15.9712	6.43141e-05	0.0121719
OS05G0345500	BTB/POZ domain containing protein.	638.097	0.970472	0.254038	14.5418	0.000137086	0.0176845
OS05G0379500	Conserved hypothetical protein.	56.1013	1.50265	0.412488	13.2862	0.000267365	0.02377
OS05G0401200	Similar to predicted protein.	3863.18	-0.536339	0.138512	14.9742	0.00010899	0.0152963
OS05G0423200	Conserved hypothetical protein.	81.6833	1.02994	0.283188	13.2796	0.000268317	0.02377
OS05G0427300	Similar to RNA binding protein (Fragment).	928.546	-0.635427	0.156377	16.4912	4.88756e-05	0.010302
OS05G0455500	Similar to Delta-1-pyrroline-5-carboxylate synthetase.	419.197	0.731496	0.198807	13.5275	0.000235094	0.0225372
OS05G0524300	Similar to Mitochondrial processing peptidase.	186.84	0.883595	0.258347	11.6889	0.000628755	0.0355471
OS05G0533600	Starch synthase, Starch biosynthesis	439.705	0.872394	0.261437	11.1074	0.000859838	0.0427815
OS05G0556000	Oxoglutarate/iron-dependent oxygenase domain containing protein.	307.962	1.23158	0.370264	11.0002	0.00091103	0.0438798
OS05G0568100	Similar to Iron sulfur cluster assembly protein 1, mitochondrial precursor (Iron sulfur cluster scaffold protein 1).	1719.4	-0.467966	0.11315	17.0924	3.56037e-05	0.00851155
OS05G0571400	Protein of unknown function DUF3593 domain containing protein.	1416.35	-0.778103	0.184456	17.7498	2.51946e-05	0.0070933
OS05G0574700	Similar to cDNA clone:002-182-C01, full insert sequence.	1597.32	-0.516722	0.152846	11.4164	0.000727969	0.0389375
OS05G0583100	HAT dimerisation domain containing protein.	394.375	-2.33347	0.645896	12.7285	0.000360122	0.0266958
OS05G0592600	Translation initiation factor 2 related domain containing protein.	755.393	0.647191	0.160175	16.3108	5.37559e-05	0.010885
OS05G0593550	Hypothetical conserved gene.	54.2458	2.47057	0.709873	11.9082	0.000558885	0.033585
OS05G0596600	Similar to SMC5 protein.	426.237	0.843637	0.258063	10.6635	0.0010927	0.0485089
OS06G0102800	SNF2-related domain containing protein.	79.3732	2.25434	0.674516	10.9779	0.000922039	0.044089
OS06G0103600	Glycyl-tRNA synthetase, Chloroplast development, Establishment of the plastidic ribosome system	450.453	0.68486	0.198832	11.8528	0.000575755	0.0339029
OS06G0107700	Leaf-type ferredoxin-NADP+-oxidoreductase, Regulation of electron partitioning in the chloroplast	17420.9	-0.718535	0.189397	14.3564	0.000151268	0.0185535
OS06G0113150	Similar to GSL8 (GLUCAN SYNTHASE-LIKE 8); 1, 3-beta-glucan synthase/ transferase, transferring glycosyl groups.	80.0568	2.36349	0.651453	12.9256	0.000324121	0.0253154
OS06G0113950	Hypothetical conserved gene.	39.9205	1.99755	0.615023	10.4931	0.00119822	0.0499745
OS06G0115300	Acyl-CoA-binding protein , Stress response	3448.7	-0.691705	0.128803	28.7806	8.10599e-08	0.000229793
OS06G0118600	Similar to Mov34/MPN/PAD-1 family protein.	39.8905	1.83342	0.522712	12.2894	0.000455549	0.0306437
OS06G0118700	Peptidase A1 domain containing protein.	122.455	3.44472	0.849507	15.6652	7.56034e-05	0.0131603
OS06G0119100	Protein of unknown function DUF594 family protein.	54.7144	3.554	0.955768	13.2423	0.000273704	0.0238836
OS06G0125400	Similar to Oligopeptide transporter 9.	157.967	1.55904	0.452852	11.7549	0.000606834	0.0347032
OS06G0128600	Ankyrin repeat containing protein.	35.3118	3.52305	1.06719	10.4814	0.00120582	0.0499745
OS06G0137500	Similar to predicted protein.	216.834	0.688917	0.183988	14.0386	0.0001791	0.0198959
OS06G0158900	Similar to Multidrug-resistance associated protein 3.	49.5568	1.84119	0.400971	21.2309	4.07157e-06	0.00323185
OS06G0167100	Armadillo-like helical domain containing protein.	765.53	0.596368	0.16908	12.429	0.000422728	0.0295374
OS06G0172200	EF-Hand type domain containing protein.	1037.44	-0.683158	0.191702	12.6752	0.00037054	0.0270331
OS06G0185900	Similar to Glutathione peroxidase.	9057.81	-0.867133	0.244885	12.4922	0.000408647	0.0289512
OS06G0194900	Sucrose synthase 2 (EC 2.4.1.13).	1466.1	1.47214	0.286879	26.0729	3.28759e-07	0.000652389
OS06G0210000	Protein of unknown function DUF6 domain containing protein.	49.7824	6.74753	1.48588	17.7575	2.50923e-05	0.0070933
OS06G0228500	Amino acid transporter, transmembrane domain containing protein.	278.785	-1.51283	0.420372	12.8407	0.00033916	0.0258857
OS06G0233800	Conserved hypothetical protein.	73.6271	1.77542	0.541437	10.6686	0.00108969	0.0485089
OS06G0237502	Similar to EMB2004.	455.382	0.547302	0.150481	13.2302	0.000275469	0.0238836
OS06G0239500	TGF-beta receptor, type I/II extracellular region family protein.	18.4643	2.91688	0.784354	13.8611	0.00019683	0.0201335
OS06G0255200	Conserved hypothetical protein.	64.2396	3.2206	0.920484	11.8242	0.000584645	0.03413
OS06G0264200	Zinc finger, B-box domain containing protein.	26.0718	7.83562	1.80643	18.7301	1.5059e-05	0.0054333
OS06G0489500	CMP/dCMP deaminase, zinc-binding domain containing protein.	274.285	1.12689	0.270501	17.2987	3.19413e-05	0.00792303
OS06G0523100	Similar to loricrin-related.	1755.2	-0.60588	0.177806	11.5925	0.000662178	0.0366024
OS06G0558766	Similar to predicted protein.	270.876	1.5534	0.425179	13.2211	0.000276821	0.0238836
OS06G0567900	L-ascorbate oxidase, Cold, salt, drought stress response	81.4167	2.98701	0.659541	19.9264	8.04796e-06	0.00419012
OS06G0568200	Vacuolar ATPase B subunit.	1861.77	0.645641	0.129349	24.8778	6.10815e-07	0.000941723
OS06G0591600	Similar to Hemoglobin Hb2.	1472.13	-0.764766	0.222238	11.8116	0.000588643	0.0341551
OS06G0601100	Conserved hypothetical protein.	1732.89	-0.501397	0.138079	13.1724	0.000284096	0.0240923
OS06G0638200	Uncharacterised protein family UPF0047 domain containing protein.	6052.34	-0.836038	0.199815	17.4473	2.95387e-05	0.00761256
OS06G0645400	Similar to Isoleucine-tRNA ligase-like protein.	364.183	0.848527	0.216078	15.397	8.71251e-05	0.0140264
OS06G0668200	Similar to Phosphoglycerate kinase, cytosolic (EC 2.7.2.3).	527.566	1.19238	0.347115	11.7318	0.000614422	0.0350362
OS06G0677800	Similar to P-167-1_1 (Fragment).	147.024	1.50981	0.352405	18.2578	1.9293e-05	0.00638787
OS06G0681400	Ubiquitin domain containing protein.	23730.8	-0.816138	0.207495	15.4198	8.60805e-05	0.0140015
OS06G0700000	Peptidase S8, subtilisin-related domain containing protein.	35.9319	1.67795	0.473812	12.6073	0.000384252	0.0276447
OS06G0704800	Probable histone acetyltransferase HAC-like 2.	111.76	1.47559	0.382558	14.8202	0.000118265	0.0162976
OS06G0717700	Conserved hypothetical protein.	19.3062	-5.6099	1.26295	18.7313	1.50489e-05	0.0054333
OS06G0729300	Similar to AGO1 homologous protein.	520.936	0.528625	0.160075	10.9021	0.000960545	0.0452757
OS07G0101300	Conserved hypothetical protein.	192.018	0.820033	0.234582	12.2213	0.000472467	0.0310451
OS07G0108900	Similar to MADS-box transcription factor 15.	14.7658	7.38003	1.66738	20.6356	5.55548e-06	0.00380148
OS07G0110800	Conserved hypothetical protein.	1039.44	-0.462945	0.143027	10.4691	0.00121385	0.0499745
OS07G0160400	Glyoxalase/bleomycin resistance protein/dioxygenase domain containing protein.	21797.2	-0.527573	0.162888	10.4759	0.00120939	0.0499745
OS07G0166800	Rad6 (Ubiquitin carrier protein).	2636.1	-0.367719	0.101508	13.1157	0.000292836	0.0242552
OS07G0168000	Similar to Polyribonucleotide phophorylase (Fragment).	716.384	0.686487	0.204247	11.2782	0.000784237	0.0403804
OS07G0168800	Zinc finger, AN1-type domain containing protein.	998.822	-0.707537	0.159293	19.6959	9.07959e-06	0.00419012
OS07G0176900	Similar to Ribose-5-phosphate isomerase precursor (EC 5.3.1.6).	9357.33	-0.563332	0.169852	10.9829	0.000919588	0.044078
OS07G0177100	Armadillo-type fold domain containing protein.	82.8588	1.62174	0.485778	11.0787	0.000873267	0.0427879
OS07G0181500	Protein of unknown function DUF506, plant family protein.	83.7927	1.20565	0.31625	14.5689	0.000135126	0.0176845
OS07G0191700	Similar to AT.I.24-9 protein (Fragment).	329.871	0.946665	0.283908	11.0871	0.000869304	0.0427815
OS07G0217600	CytochromeP450 monooxygenase, Diterpenoid phytoalexin biosynthesis, Bacterial blight resistance	775.786	-1.03049	0.311564	10.8882	0.000967804	0.0455097
OS07G0300100	Hypothetical gene.	174.688	1.1505	0.319272	12.9495	0.000320009	0.0251994
OS07G0421866	Similar to tetratricopeptide repeat (TPR)-containing protein.	60.7053	2.27857	0.619051	13.3545	0.000257804	0.0232342
OS07G0435400	Similar to WD40.	311.854	0.917573	0.185463	24.4719	7.54001e-07	0.000997493
OS07G0479600	Conserved hypothetical protein.	998.803	-0.585222	0.163633	12.7753	0.000351234	0.0264011
OS07G0513000	Similar to ATP synthase gamma chain, chloroplast (EC 3.6.1.34) (Fragment).	1831.93	-2.59836	0.789626	10.484	0.00120412	0.0499745
OS07G0515100	Calcium-dependent protein kinase, isoform 2 (EC 2.7.1.-) (CDPK 2).	1061.18	0.434665	0.124496	12.1867	0.00048131	0.0311111
OS07G0569600	Chaperonin-like RbcX domain containing protein.	2939.48	-0.873178	0.20705	17.7215	2.5572e-05	0.0070933
OS07G0627400	Conserved hypothetical protein.	371.762	-0.707948	0.196786	12.9274	0.000323813	0.0253154
OS07G0634400	HAD-superfamily hydrolase, subfamily IA, variant 3 domain containing protein.	50.5444	4.47928	1.05594	16.8018	4.14949e-05	0.00935711
OS07G0660200	Similar to chromatin remodeling complex subunit.	1225.8	0.63081	0.168724	13.9583	0.000186907	0.0198959
OS07G0686100	Drought stress-related bZIP transcription factor, Positive regulation of drought and oxidative tolerance	91.0014	-1.99105	0.33125	36.2283	1.75506e-09	6.96546e-06
OS07G0689950	BRCT domain containing protein.	374.466	0.795982	0.244952	10.5413	0.00116733	0.0496029
OS07G0694700	Ascorbate peroxidase, ROS homeostasis, Chloroplast protection, Carbohydrate metabolism, Plant architecture, Fertility maintenance	16753.5	-0.817737	0.208386	15.3482	8.94045e-05	0.0140264
OS08G0138900	Conserved hypothetical protein.	3036.37	-0.730624	0.220733	10.9289	0.000946774	0.0450546
OS08G0148267	Hypothetical conserved gene.	281.365	1.48874	0.413383	12.8574	0.000336143	0.0258543
OS08G0154600	DNA Topoisomerase 1, Modulation of auxin-regulated root development and gravitropism	927.36	0.555697	0.14631	14.4152	0.000146618	0.018302
OS08G0162600	Rubredoxin-type Fe(Cys)4 protein family protein.	8415.41	-0.795542	0.225674	12.3884	0.000432011	0.0298705
OS08G0191150	Non-protein coding transcript.	64.4098	1.17898	0.347014	11.5691	0.000670585	0.0367832
OS08G0191200	Phosphoribosylamine-glycine ligase (PurD), Glycinamide ribonucleotide synthetase, Regulation of chloroplast development, chlorophyll metabolism, and cell division during leaf development	177.884	0.779022	0.223217	12.1902	0.000480409	0.0311111
OS08G0191600	Core autophagy gene, Nitrogen use efficiency and yield	2349.62	-0.479085	0.147328	10.564	0.00115313	0.0493163
OS08G0200750	Hypothetical protein.	109.108	3.39298	0.944498	12.3701	0.000436269	0.0299561
OS08G0203600	Hypothetical conserved gene.	200.706	0.831473	0.232498	12.7865	0.000349135	0.0264011
OS08G0205200	Delayed-early response protein/equilibrative nucleoside transporter family protein.	504.281	-0.523687	0.151857	11.886	0.000565583	0.033585
OS08G0205900	Similar to Viroid RNA-binding protein (Fragment).	838.376	1.92044	0.469628	16.4378	5.02734e-05	0.0103919
OS08G0208700	Zinc finger, BED-type predicted domain containing protein.	154.3	0.872346	0.244663	12.7234	0.000361116	0.0266958
OS08G0240800	Similar to Actin filament bundling protein P-115-ABP.	326.438	0.554685	0.17132	10.4858	0.00120297	0.0499745
OS08G0247600	Leucine-rich repeat, N-terminal domain containing protein.	503.731	1.55976	0.462077	11.2705	0.000787504	0.0403804
OS08G0295300	Similar to Threonyl-tRNA synthetase, cytoplasmic (EC 6.1.1.3) (Threonine--tRNA ligase) (ThrRS).	504.051	0.724151	0.197936	13.3673	0.000256045	0.0232039
OS08G0300300	Similar to Chloride channel-like protein Osclc.	329.989	0.834052	0.227781	13.3887	0.000253147	0.0232039
OS08G0313200	Similar to (clone pCDH1) carbon monoxide dehydrogenase (cdhA).	2448.07	-0.383196	0.0972248	15.527	8.13336e-05	0.0134833
OS08G0399600	Translation elongation factor EFTs/EF1B domain containing protein.	21.622	2.55632	0.645294	15.9814	6.39682e-05	0.0121719
OS08G0403300	Heavy metal transport/detoxification protein domain containing protein.	34.0219	5.27937	1.36386	13.763	0.000207383	0.0204742
OS08G0412401	Similar to Adenosine 5'-phosphosulfate reductase-like.	615.712	-0.477045	0.137298	12.0691	0.000512633	0.032304
OS08G0428100	Hypothetical conserved gene.	222.321	-0.714561	0.203097	12.376	0.000434899	0.0299561
OS08G0428300	Similar to RNA polymerase Rpb3/Rpb11 dimerisation domain containing protein, expressed.	148.265	0.981735	0.29013	11.4423	0.00071789	0.0386295
OS08G0432500	Ribosomal protein L7/L12, C-terminal/adaptor protein ClpS-like domain containing protein.	5260.89	-0.881829	0.268177	10.7715	0.00103077	0.0464878
OS08G0440000	Vesicle transport v-SNARE family protein.	368.405	-0.698487	0.194369	12.9015	0.000328313	0.0254493
OS08G0465800	Similar to Glutamate decarboxylase.	1351.15	0.585799	0.160993	13.2241	0.000276378	0.0238836
OS08G0466200	Similar to KUP-related potassium transporter.	13.9	6.99586	1.78818	15.7583	7.19724e-05	0.0128068
OS08G0481400	Similar to HAHB-7 (Fragment).	131.401	1.52791	0.458376	11.0257	0.000898552	0.0433841
OS08G0483600	Conserved hypothetical protein.	1174.88	-0.559546	0.163388	11.7137	0.00062042	0.0351761
OS08G0484400	Bacterial Fmu (Sun)/eukaryotic nucleolar NOL1/Nop2p domain containing protein.	61.9813	1.27087	0.349665	13.2558	0.000271733	0.0238596
OS08G0498100	Similar to Caffeoyl-CoA O-methyltransferase 2 (EC 2.1.1.104) (Trans-caffeoyl-CoA 3-O-methyltransferase 2) (CCoAMT-2) (CCoAOMT-2).	806.402	1.67881	0.461267	13.0744	0.000299364	0.0245479
OS08G0498400	Similar to Caffeoyl-CoA 3-O-methyltransferase (Fragment).	19.3079	3.34542	0.908591	13.4694	0.000242489	0.022879
OS08G0503700	Sodium/sulphate symporter family protein.	1057.81	1.55162	0.387681	15.8409	6.88957e-05	0.0127717
OS08G0508700	Similar to EIL3.	77.1395	2.8239	0.803451	11.9943	0.000533631	0.0330918
OS08G0510400	Short-chain dehydrogenase/reductase SDR domain containing protein.	341.827	-0.56665	0.164891	11.8059	0.000590436	0.0341592
OS08G0543500	Similar to NBS-LRR type resistance protein (Fragment).	38.7107	1.86824	0.555072	11.2991	0.000775451	0.0401777
OS08G0549100	Similar to Peroxisome type ascorbate peroxidase.	7715.4	-0.389832	0.112381	12.0245	0.000525047	0.0327081
OS08G0553800	NAD(P)-binding domain containing protein.	2646.67	-0.87299	0.160501	29.4849	5.63549e-08	0.000186384
OS08G0556900	Similar to Cysteine proteinase (EC 3.4.22.-).	12.7704	4.42784	1.17647	13.9749	0.000185264	0.0198959
OS08G0557500	Similar to peptidyl-prolyl cis-trans isomerase cyclophilin-type family protein.	425.247	0.689567	0.148167	21.6677	3.24197e-06	0.00279711
OS08G0559600	Similar to Dihydroxy-acid dehydratase (EC 4.2.1.9) (DAD).	79.433	1.41597	0.405699	12.1571	0.000489013	0.0315064
OS09G0121000	Similar to SMC6 protein.	14.4102	6.95706	1.80156	15.1092	0.000101467	0.0151254
OS09G0121050	Similar to SMC6 protein.	343.337	0.879729	0.271568	10.4695	0.0012136	0.0499745
OS09G0124100	Ankyrin repeat domain containing protein.	14.3302	3.63635	0.906729	16.6042	4.60482e-05	0.0100415
OS09G0252700	Similar to E3 ubiquitin protein ligase UPL1 (EC 6.3.2.-) (Ubiquitin-protein ligase 1).	115.117	3.13969	0.782334	15.4973	8.26213e-05	0.0135499
OS09G0255900	Protein of unknown function DUF247, plant family protein.	20.36	2.62398	0.693369	14.3929	0.000148359	0.0184003
OS09G0266000	Similar to predicted protein.	576.797	-1.64732	0.377746	18.7904	1.45896e-05	0.0054333
OS09G0326800	Similar to PSMD2 subunit (Fragment).	680.117	0.658794	0.194181	11.495	0.000697828	0.0379389
OS09G0332700	Similar to PDR-type ABC transporter 2 (Fragment).	479.904	0.839816	0.229235	13.3915	0.000252764	0.0232039
OS09G0354300	Similar to leucoanthocyanidin dioxygenase.	12.4434	5.16992	1.49217	13.9708	0.000185671	0.0198959
OS09G0375900	Hypoxia induced protein conserved region family protein.	533.891	-0.83572	0.246279	11.4849	0.000701638	0.0380418
OS09G0376350	Non-protein coding transcript.	585.137	-0.829245	0.182326	20.6441	5.53062e-06	0.00380148
OS09G0376900	Similar to Potassium transporter 13 (AtPOT13) (AtKT5).	448.899	0.989768	0.297048	11.0608	0.000881712	0.0429894
OS09G0382300	Cyclin-D2-1.	12.4223	2.49498	0.721729	12.2726	0.000459667	0.0308163
OS09G0401550	Hypothetical gene.	290.88	-0.773799	0.207189	13.9328	0.000189459	0.0198959
OS09G0407950	Similar to transducin family protein / WD-40 repeat family protein.	123.358	2.02973	0.53486	14.1963	0.000164696	0.0192248
OS09G0413700	Conserved hypothetical protein.	2665.53	-1.16696	0.300455	14.9871	0.000108249	0.0152963
OS09G0420800	Similar to Ubiquitin.	6657.12	-1.07731	0.301062	12.7321	0.000359442	0.0266958
OS09G0455400	Similar to Heat shock protein.	363.328	-0.778843	0.224437	12.0219	0.000525795	0.0327081
OS09G0466900	Similar to Calcium-dependent protein kinase.	1452.12	-0.786492	0.152241	26.6251	2.47009e-07	0.000544628
OS09G0482900	UDP-glucuronosyl/UDP-glucosyltransferase family protein.	15.3574	2.54669	0.700635	13.452	0.000244743	0.022879
OS09G0494500	Conserved hypothetical protein.	19.1591	4.54836	0.93303	24.8859	6.08267e-07	0.000941723
OS09G0506800	Similar to Meiotic asynaptic mutant 1.	45.9124	1.46236	0.444427	10.8542	0.000985701	0.0457969
OS09G0511700	Similar to Prunasin hydrolase isoform PH C precursor (EC 3.2.1.118).	712.739	0.731775	0.217457	11.3038	0.000773479	0.0401777
OS09G0518500	Ankyrin repeat containing protein.	1156.96	1.87412	0.574182	10.4759	0.00120941	0.0499745
OS09G0520700	Similar to RNA helicase.	584.838	0.786318	0.166214	22.3541	2.26723e-06	0.00224955
OS09G0528200	Similar to Homeobox-leucine zipper protein HOX6.	225.67	1.27549	0.348515	13.3255	0.000261818	0.0234032
OS09G0553800	Conserved hypothetical protein.	535.998	-0.621119	0.184422	11.3304	0.00076249	0.0401349
OS09G0567400	Histidine phosphotransfer protein, Cytokinin signaling and stress response	1058.46	-0.675439	0.195604	11.9017	0.000560833	0.033585
OS10G0154600	Conserved hypothetical protein.	67.0459	1.36156	0.369792	13.5763	0.000229059	0.0220652
OS10G0155500	Similar to Aldose 1-epimerase-like protein.	221.035	0.838228	0.251469	11.1032	0.000861782	0.0427815
OS10G0181200	Similar to binding protein.	2669.6	0.438974	0.105377	17.343	3.1205e-05	0.00790069
OS10G0210500	Protein of unknown function DUF6, transmembrane domain containing protein.	290.319	4.31837	1.10584	14.0518	0.000177846	0.0198959
OS10G0341700	Cellulose synthase-like H1.	305.445	1.11934	0.292826	14.5551	0.000136118	0.0176845
OS10G0369600	Similar to GRAS transcription factor (Fragment).	916.032	-0.924465	0.14466	40.7389	1.73988e-10	1.15087e-06
OS10G0400250	Tetratricopeptide-like helical domain containing protein.	24.2532	1.946	0.60169	10.5324	0.00117297	0.04963
OS10G0406300	Similar to AOBP (Ascorbate oxidase promoter-binding protein).	724.225	-0.795968	0.232773	11.663	0.000637562	0.0356388
OS10G0422075	Similar to Viral A-type inclusion protein repeat containing protein, expressed.	167.747	2.12708	0.531454	15.7427	7.2567e-05	0.0128068
OS10G0436800	Similar to flavoprotein wrbA.	657.182	-0.47897	0.119749	15.9937	6.35548e-05	0.0121719
OS10G0442400	Similar to UDP-glucoronosyl and UDP-glucosyl transferase family protein, expressed.	216.824	2.10941	0.550515	14.4148	0.000146644	0.018302
OS10G0456900	Similar to Midasin.	155.387	1.41288	0.37948	13.7893	0.000204503	0.0204078
OS10G0477000	Armadillo-like helical domain containing protein.	474.383	0.777015	0.225158	11.8879	0.000564988	0.033585
OS10G0487300	Forkhead-associated domain containing protein.	60.9786	1.37463	0.354508	15.0929	0.000102349	0.0151254
OS10G0491900	D111/G-patch domain containing protein.	358.181	-0.6094	0.168912	13.0096	0.000309898	0.0247968
OS10G0495600	Similar to DNA-directed RNA polymerase.	152.284	1.24765	0.36193	11.8383	0.00058026	0.0340671
OS10G0502600	Cytochrome b5 domain containing protein.	2437.53	-0.39063	0.118641	10.8344	0.000996329	0.0457969
OS10G0508500	Similar to tubulin folding cofactor.	64.5349	1.13204	0.34522	10.7839	0.00102388	0.046388
OS10G0509401	Conserved hypothetical protein.	634.188	2.25093	0.671137	10.9887	0.000916704	0.0440462
OS10G0510500	Auxin responsive SAUR protein family protein.	8002.91	-0.735115	0.165216	19.7459	8.84526e-06	0.00419012
OS10G0529600	Hypothetical protein.	722.321	-0.881603	0.250878	12.3098	0.000450586	0.030413
OS10G0532150	Similar to Amine oxidase, flavin-containing family protein, expressed.	370.162	-0.515503	0.149359	11.913	0.000557435	0.033585
OS10G0537500	Similar to Tobamovirus multiplication 3.	171.896	0.872295	0.260342	11.2216	0.000808494	0.0410326
OS10G0572400	Conserved hypothetical protein.	682.225	-0.771596	0.198914	15.0156	0.000106623	0.0152963
OS10G0573000	Phosphofructokinase B-type carbohydrate kinase family protein, Regulation of early chloroplast development	2227.48	-0.665659	0.189469	12.3183	0.00044855	0.030413
OS11G0102900	Similar to predicted protein.	377.352	0.550912	0.161272	11.6712	0.000634738	0.0356388
OS11G0104300	Substrate of the SCF<sup>D3</sup> ubiquitination complex, Repressor of strigolactone (SL) signalling	66.0935	3.09209	0.892084	11.5863	0.00066439	0.0366227
OS11G0107425	Hypothetical protein.	15.0634	-4.46491	1.31516	11.2743	0.000785856	0.0403804
OS11G0125900	Similar to GDA1/CD39 family protein, expressed.	29.6026	7.08961	1.75517	14.7251	0.000124379	0.017022
OS11G0130200	Protein of unknown function DUF309 family protein.	1112.26	-0.74959	0.169197	19.5858	9.6183e-06	0.00433785
OS11G0132600	Similar to Arabinoxylan arabinofuranohydrolase isoenzyme AXAH-II.	140.591	1.99729	0.502175	15.5983	7.83252e-05	0.0132845
OS11G0137300	Armadillo-type fold domain containing protein.	86.1749	2.54207	0.696326	13.0195	0.000308262	0.024787
OS11G0145400	Similar to GRF zinc finger family protein.	3237.7	-0.38317	0.117416	10.643	0.00110485	0.0486136
OS11G0171400	Integrator complex, subunit 3 domain containing protein.	147.442	-0.979304	0.298503	10.7438	0.00104631	0.0469753
OS11G0172300	Leucine-rich repeat domain containing protein.	57.7674	1.54909	0.462659	11.19	0.000822392	0.0415255
OS11G0191300	Similar to MEI1 protein.	449.032	1.01998	0.312155	10.6344	0.00111006	0.0486429
OS11G0240600	Alpha/beta hydrolase fold-3 domain containing protein.	432.862	1.12957	0.311784	13.0624	0.000301283	0.0246035
OS11G0256050	Hypothetical conserved gene.	45.4229	2.6439	0.641234	16.7762	4.20578e-05	0.00937747
OS11G0298400	Protein of unknown function DUF663 domain containing protein.	287.754	0.913528	0.251629	13.1552	0.000286729	0.0241091
OS11G0484300	Similar to Mcm2-prov protein.	47.9787	2.18203	0.545433	16.0095	6.30252e-05	0.0121719
OS11G0508600	Sugar transporter, TAL effector-mediated susceptibility to bacterial pathogen	37.336	2.60514	0.742915	12.1046	0.000502987	0.0319913
OS11G0525600	Similar to Alpha-mannosidase.	85.8011	1.92582	0.465334	17.0029	3.73219e-05	0.00858715
OS11G0582300	Similar to root hair defective 3 GTP-binding (RHD3) family protein.	95.7534	1.51178	0.386424	15.262	9.35807e-05	0.0142914
OS11G0594200	Similar to Notchless gene homolog.	99.2452	1.50869	0.417153	13.0179	0.000308526	0.024787
OS11G0595200	PAP fibrillin family protein.	6107.74	-0.645801	0.170461	14.3244	0.000153861	0.0186172
OS11G0657900	Similar to NB-ARC domain containing protein.	12.3301	6.61378	1.73809	15.8067	7.01532e-05	0.0127717
OS12G0104766	Similar to Clathrin heavy chain.	107.342	2.52342	0.720935	11.9497	0.000546572	0.0335795
OS12G0119000	Cytochrome P450 family protein.	85.558	1.22741	0.291372	17.813	2.43712e-05	0.0070933
OS12G0128700	Similar to Arabinoxylan arabinofuranohydrolase isoenzyme AXAH-II.	354.725	1.54535	0.386798	15.8081	7.01001e-05	0.0127717
OS12G0165900	Hypothetical conserved gene.	237.338	-0.857772	0.248469	11.9007	0.000561129	0.033585
OS12G0193200	Nucleic acid-binding, OB-fold domain containing protein.	378.265	0.49415	0.150134	10.8391	0.000993779	0.0457969
OS12G0194900	Similar to Amino acid carrier (Fragment).	355.472	2.74358	0.759495	12.6081	0.000384071	0.0276447
OS12G0223300	Similar to Outer membrane cytochrome b(5) (Fragment).	1612.89	-0.603	0.137356	19.2458	1.14923e-05	0.00494665
OS12G0235200	Conserved hypothetical protein.	58.1317	1.69947	0.378542	20.2618	6.75364e-06	0.00390511
OS12G0255200	Staphylococcal nuclease (SNase-like), OB-fold domain containing protein.	228.176	1.74549	0.466688	13.8209	0.000201085	0.0203873
OS12G0263800	Similar to cDNA clone:J013002B21, full insert sequence.	2073.61	0.825838	0.1972	17.4852	2.89546e-05	0.00761256
OS12G0287200	Core subunit of exon junction complex (EJC), Multiple organ development and reproduction	637.22	-0.463632	0.140839	10.8331	0.00099699	0.0457969
OS12G0489100	Similar to Ubiquitin-specific protease 12.	185.976	1.74302	0.471645	13.5025	0.00023824	0.022729
OS12G0560300	Similar to NTGB2 (Fragment).	454.559	-0.537554	0.163491	10.8067	0.00101135	0.0460304
OS12G0568750	Hypothetical protein.	70.1524	3.89068	0.877201	18.6502	1.57031e-05	0.00556449
OS12G0576100	Conserved hypothetical protein.	46.0784	2.30017	0.648186	12.4556	0.000416751	0.0292226
OS12G0576600	Metallophosphoesterase domain containing protein.	189.718	1.25527	0.364183	11.8238	0.000584772	0.03413
OS12G0604000	Non-protein coding transcript.	164.888	1.96375	0.557032	12.2419	0.000467272	0.0309085
OS12G0606100	Hypothetical conserved gene.	167.763	2.24336	0.625451	12.6061	0.000384496	0.0276447
OS12G0609800	WD40/YVTN repeat-like domain containing protein.	192.882	1.01193	0.303634	11.0835	0.00087098	0.0427815
OS12G0612300	Conserved hypothetical protein.	431.817	-0.617502	0.189635	10.592	0.00113575	0.048891
OS12G0613500	SRP40, C-terminal domain containing protein.	259.138	0.798554	0.245632	10.557	0.00115747	0.0493953
OS12G0624200	Similar to K-exchanger-like protein.	20.868	3.40616	0.980038	11.8597	0.000573621	0.0338778

## Sheet: Colorado_TF
	Annotation	baseMean	log2FoldChange	lfcSE	stat	pvalue	padj
OS04G0671900	Transcription factor, Regulator for phosphate homeostasis	91.1346	1.10559	0.310539	12.6951	0.000366622	0.0268459
OS05G0150300	Similar to Possible global transcription activator SNF2L1 (SWI/SNF related matrix associated actin dependent regulator of chromatin subfamily A member 1).	1071.55	0.787552	0.232544	11.4398	0.000718887	0.0386295
OS07G0108900	Similar to MADS-box transcription factor 15.	14.7658	7.38003	1.66738	20.6356	5.55548e-06	0.00380148
OS07G0686100	Drought stress-related bZIP transcription factor, Positive regulation of drought and oxidative tolerance	91.0014	-1.99105	0.33125	36.2283	1.75506e-09	6.96546e-06
OS10G0369600	Similar to GRAS transcription factor (Fragment).	916.032	-0.924465	0.14466	40.7389	1.73988e-10	1.15087e-06

## Sheet: Colorado_ethylene
	Annotation	baseMean	log2FoldChange	lfcSE	stat	pvalue	padj

## Sheet: TrtxMCP_Antonio
	Annotation	baseMean	log2FoldChange	lfcSE	stat	pvalue	padj
EPlOSAG00000011316		48.9276	-1.50203	0.457876	10.7713	0.00103085	0.0241764
EPlOSAG00000026102		68.275	-1.10089	0.364235	9.15041	0.00248662	0.0447801
OS01G0102850	Similar to nitrilase 2.	27.126	1.81587	0.471009	15.0298	0.000105824	0.00519685
OS01G0106500	Conserved hypothetical protein.	81.8248	1.24523	0.346075	12.9314	0.000323113	0.0111293
OS01G0111200	Like-Sm ribonucleoprotein (LSM)-related domain domain containing protein.	1166.5	-0.278218	0.088526	9.87867	0.00167206	0.0341506
OS01G0113350	Hypothetical conserved gene.	102.668	1.0529	0.335239	9.85376	0.00169485	0.0345111
OS01G0113500	Similar to Receptor-like kinase.	84.9302	1.11553	0.316467	12.4674	0.000414122	0.0131708
OS01G0114600	Similar to Receptor-like protein kinase.	122.582	1.68616	0.36267	21.4821	3.57153e-06	0.000441511
OS01G0116400	Protein kinase, core domain containing protein.	613.95	1.51388	0.288971	27.1931	1.84119e-07	4.91578e-05
OS01G0124000	Similar to Bowman Birk trypsin inhibitor.	32.7769	6.15933	1.56652	14.0331	0.00017962	0.0075508
OS01G0125800	Actin-interacting, WD40-repeat protein, Actin turnover	347.649	-0.6508	0.172178	14.2855	0.000157067	0.0067936
OS01G0126600	Paralog of FACTOR OF DNA METHYLATION LIKE 1 (OsFDML1), Regulation of flower development	52.2638	1.29038	0.364757	12.551	0.000395991	0.0127692
OS01G0132000	Similar to Wound-induced protease inhibitor (WIP1).	38.9817	7.38725	2.07227	10.8128	0.00100801	0.023845
OS01G0135900	Similar to Cytosolic class I small heat shock protein 3C (Fragment).	843.341	-1.60517	0.499367	10.2078	0.00139851	0.0299374
OS01G0136400	Protein kinase, core domain containing protein.	295.933	0.960153	0.234943	16.6666	4.45575e-05	0.00267638
OS01G0138900	Mandelate racemase/muconate lactonizing enzyme family protein.	922.397	1.21869	0.369614	10.7972	0.00101652	0.0239601
OS01G0143300	Similar to Glycine-rich protein (Fragment).	168.034	1.10142	0.260646	17.8295	2.41607e-05	0.00174695
OS01G0148700	Protein of unknown function DUF1677, Oryza sativa family protein.	542.836	0.631679	0.173789	13.199	0.000280093	0.0100207
OS01G0149800	Metallothionein-like protein type 2.	10869.4	0.708524	0.232204	9.28748	0.00230725	0.0427555
OS01G0165200	Kelch-type beta propeller domain containing protein.	15.2562	-3.29696	0.731862	20.9468	4.72217e-06	0.000536093
OS01G0169800	Tryptophan aminotransferase, Indole-3-acetic acid (IAA) biosynthesis	42.3042	1.52349	0.469214	10.5723	0.00114794	0.0261854
OS01G0176200	UDP-glucuronosyl/UDP-glucosyltransferase family protein.	17.5525	3.03163	0.921345	10.7326	0.00105266	0.0245845
OS01G0183100	Cytochrome cd1-nitrite reductase-like, C-terminal haem d1 domain containing protein.	234.359	0.79173	0.224559	12.4207	0.000424605	0.0133813
OS01G0191100	Similar to Acidic ribosomal protein P2a-4 (Fragment).	776.156	1.21842	0.314272	14.9314	0.000111493	0.0053542
OS01G0191700	Similar to Pyrophosphate-fructose-6-phosphate 1-phosphotransferase-like protein (Pyrophosphate-dependent phosphofructo-1-kinase-like protein).	2452.42	-0.690337	0.177099	15.1629	9.86236e-05	0.00493401
OS01G0194300	Ankyrin-repeat protein, Herbivore-induced defense response, Blast disease resistance	256.996	1.30448	0.300896	18.7036	1.52692e-05	0.00134208
OS01G0201200	Similar to Protein kinase.	3522.45	0.644355	0.210471	9.35424	0.0022247	0.0417373
OS01G0201700	Similar to M23 protein (Fragment).	15.2473	-3.1987	1.0339	9.47277	0.00208544	0.0400392
OS01G0205500	Similar to 60S ribosomal protein L11-2 (L16). Splice isoform 2.	869.037	0.729009	0.180664	16.25	5.55109e-05	0.00312009
OS01G0206700	Similar to Serine/threonine protein kinase (CBL-interacting protein kinase 20).	1873.57	-1.28128	0.379135	11.3314	0.000762085	0.0197328
OS01G0208700	Similar to Phosphoenolpyruvate carboxylase (Fragment).	3586.48	-0.464655	0.149226	9.68594	0.00185684	0.0366038
OS01G0231000	Similar to Auxin-responsive protein (Aux/IAA) (Fragment).	203.152	-1.39334	0.45247	9.41424	0.00215306	0.0408868
OS01G0250600	Conserved hypothetical protein.	269.649	0.96134	0.188147	26.0957	3.24913e-07	7.61518e-05
OS01G0251100	Similar to 50S ribosomal protein L3-2, chloroplast precursor.	147.767	1.36912	0.237994	33.1504	8.52993e-09	4.28778e-06
OS01G0254950	Hypothetical gene.	37.961	-1.94815	0.569266	11.6703	0.000635061	0.0176973
OS01G0260800	Conserved hypothetical protein.	190.627	-1.41493	0.440333	10.2511	0.001366	0.0294088
OS01G0276000	Similar to 60S ribosomal protein L30.	1249.97	0.472343	0.131411	12.9107	0.00032671	0.011186
OS01G0276200	Similar to Mitochondrial import receptor subunit TOM40.	40.8182	1.8186	0.537841	11.4207	0.00072629	0.0192216
OS01G0280400	DNA-binding protein.	110.707	1.01313	0.332421	9.27628	0.00232141	0.0428955
OS01G0281100	Conserved hypothetical protein.	2259.01	-0.688538	0.123098	31.2299	2.29209e-08	9.34441e-06
OS01G0303000	Similar to CP12 (Fragment).	19062.7	0.759054	0.200905	14.2339	0.000161433	0.00695104
OS01G0304000	Similar to Ribosomal protein L29.	944.241	1.01284	0.221077	20.8984	4.84308e-06	0.000545872
OS01G0310100	Similar to PLDP1 (PHOSPHOLIPASE D P1); phospholipase D.	248.837	-0.991789	0.271184	13.3471	0.000258828	0.00961124
OS01G0314300	Uncharacterized domain 2 containing protein.	830.483	0.431472	0.125443	11.8264	0.000583972	0.0166758
OS01G0328400	Ubiquitin.	1905.32	0.799595	0.233803	11.6611	0.000638213	0.0176973
OS01G0332100	Similar to Neutral invertase-like protein (Fragment).	347.042	1.66607	0.395419	17.5565	2.78899e-05	0.00197926
OS01G0342500	Hypothetical conserved gene.	491.578	1.28662	0.248338	26.6814	2.39922e-07	6.12952e-05
OS01G0346250	Conserved hypothetical protein.	68.3522	-1.6524	0.529159	9.68983	0.00185291	0.0366038
OS01G0348700	Similar to 60S ribosomal protein L23a (L25).	846.863	0.88389	0.208711	17.8808	2.35185e-05	0.00172134
OS01G0352100	2OG-Fe(II) oxygenase domain containing protein.	312.298	0.838268	0.250093	11.2075	0.000814673	0.0207856
OS01G0358400	Similar to 40S ribosomal protein S4.	668.116	0.71938	0.203561	12.4657	0.000414486	0.0131708
OS01G0375000	GTP1/OBG domain containing protein.	411.519	0.807351	0.212945	14.3479	0.000151947	0.00670841
OS01G0389700	Protein of unknown function DUF679 family protein.	21.2474	2.34443	0.701059	11.4012	0.000733953	0.0193177
OS01G0504500	Similar to Transparent testa 12 protein.	182.303	1.5008	0.221951	45.7138	1.36853e-11	1.87302e-08
OS01G0504950	Hypothetical gene.	1666.47	-0.458043	0.134393	11.6075	0.000656879	0.01811
OS01G0505700	Conserved hypothetical protein.	117.457	1.1874	0.256579	21.4402	3.65037e-06	0.000445507
OS01G0511200	Conserved hypothetical protein.	304.734	0.678374	0.196192	11.9458	0.000547694	0.0159975
OS01G0513800	Similar to Brix domain containing protein 1 homolog.	415.649	0.691002	0.192193	12.9128	0.000326337	0.011186
OS01G0524700	Armadillo-like helical domain containing protein.	1187.19	-0.66994	0.167396	15.9886	6.37239e-05	0.00350065
OS01G0532300	Conserved hypothetical protein.	167.911	2.51805	0.299081	70.3025	5.08728e-17	9.74774e-13
OS01G0543600	Cytochrome P450 domain containing protein.	264.707	3.65159	0.936652	14.3363	0.000152891	0.00672427
OS01G0547600	High-affinity nitrate transporter, Nitrate transport, Auxin signaling	199.319	-2.23898	0.557137	15.8207	6.96379e-05	0.00374812
OS01G0559100	Similar to Seryl-tRNA synthetase (EC 6.1.1.11) (Serine--tRNA ligase) (SerRS) (Fragment).	375.436	0.548396	0.147661	13.7912	0.000204293	0.00824095
OS01G0575000	Root hair defective 3 GTP-binding family protein.	1915.53	-0.428505	0.142048	9.09442	0.0025639	0.0458274
OS01G0580000	Esterase/lipase/thioesterase domain containing protein.	607.711	-0.538264	0.17026	9.9883	0.00157538	0.0328107
OS01G0583200	Zinc finger, C2H2, LYAR-type domain containing protein.	115.735	0.858728	0.275916	9.68638	0.00185639	0.0366038
OS01G0588200	Voltage-dependent anion channel.	85.8518	1.1965	0.387207	9.52435	0.00202763	0.0391878
OS01G0601000	Mg2+ transporter protein, CorA-like/Zinc transport protein ZntB domain containing protein.	35.6692	1.72767	0.455398	14.4915	0.00014079	0.0064078
OS01G0603300	Similar to MCB2 protein.	493.587	-0.742001	0.212428	12.1791	0.000483274	0.0146519
OS01G0616500	Similar to 50S ribosomal protein L22.	173.039	0.652123	0.204487	10.1703	0.00142723	0.0304196
OS01G0617600	Plant organelle RNA recognition domain domain containing protein.	40.8741	1.38865	0.450313	9.52529	0.0020266	0.0391878
OS01G0617800	Conserved hypothetical protein.	154.571	0.764407	0.216563	12.4626	0.000415173	0.0131708
OS01G0621300	Hypothetical conserved gene.	594.92	-0.94148	0.176079	28.5265	9.24268e-08	3.05343e-05
OS01G0622600	Calcium-dependent protein kinase, Positive regulation of salt and drought tolerance, Negative regulation of seedling growth and seed development, Regulation of pathogenesis-related genes involved in disease resistance	804.846	0.589808	0.170459	11.9594	0.000543728	0.0159302
OS01G0628700	Cytochrome P450.	487.792	1.15853	0.240931	23.0151	1.6073e-06	0.000267087
OS01G0628900	Cytochrome P450 family protein.	180.974	1.74604	0.385426	20.3323	6.50941e-06	0.000675375
OS01G0642900	Nucleic acid-binding, OB-fold domain containing protein.	73.6917	1.49774	0.315279	22.6614	1.93212e-06	0.000293171
OS01G0647150	Hypothetical protein.	131.761	0.916031	0.263507	12.0775	0.000510347	0.0152235
OS01G0647200	Hypothetical conserved gene.	75.327	4.16381	1.06336	14.3247	0.000153835	0.00672975
OS01G0648000	Potassium channel, Potassium uptake, Salt stress tolerance	196.869	1.39989	0.385783	13.0786	0.000298683	0.0104348
OS01G0654100	Similar to CTP synthase (EC 6.3.4.2) (UTP--ammonia ligase) (CTP synthetase).	244.903	-1.27347	0.307684	17.0496	3.64152e-05	0.00243119
OS01G0658900	OSBZ8.	39.6155	-1.68166	0.536692	9.80175	0.00174346	0.0353134
OS01G0662700	Similar to Naphthoate synthase (EC 4.1.3.36).	74.8063	-0.983338	0.306343	10.3293	0.00130935	0.0283993
OS01G0663051	Similar to SANT/MYB protein.	20.1571	-3.95876	1.05976	13.606	0.000225469	0.00876016
OS01G0666900	Non-protein coding transcript.	110.917	1.03745	0.267725	15.0166	0.000106571	0.00519685
OS01G0668600	Curculin-like (mannose-binding) lectin domain containing protein.	34.8359	-1.8161	0.587197	9.54954	0.002	0.0387482
OS01G0669100	S-domain receptor-like kinase, OsPR1b-interacting factor, Resistance protein, Grain yield, Disease resistance	63.8108	1.47646	0.444076	11.0474	0.000888094	0.0221456
OS01G0678500	Voltage-gated Ca2+ channel protein, Elicitor-induced defense reponses, Hypersensitive cell death, Activation of MAPK cascade	509.534	-1.38803	0.30345	20.7633	5.19694e-06	0.000567897
OS01G0679700	Similar to 60S ribosomal protein L37a.	1767.8	0.650816	0.188861	11.8524	0.000575883	0.0165187
OS01G0681600	Hypothetical conserved gene.	3325.28	-0.671245	0.19016	12.4344	0.000421494	0.0133492
OS01G0686800	Protein containing the WD-40 repeat, Innate immunuty	1698.93	0.977785	0.264299	13.6251	0.000223179	0.00872723
OS01G0690600	Conserved hypothetical protein.	31.2076	1.62768	0.521937	9.73358	0.00180932	0.0360933
OS01G0690800	Protein kinase, core domain containing protein.	83.8738	1.70821	0.412395	17.0586	3.62434e-05	0.00242818
OS01G0693400	Pathogenesis-related transcriptional factor and ERF, DNA-binding domain containing protein.	93.7124	1.1183	0.30366	13.5729	0.000229479	0.00881172
OS01G0706100	Conserved hypothetical protein.	38.3034	1.64393	0.453062	13.2288	0.000275674	0.00992893
OS01G0717400	EGF-like, alliinase domain containing protein.	796.367	-1.28482	0.352427	13.1936	0.000280914	0.0100235
OS01G0718300	Receptor serine/threonine kinase, Organ development through controlling cell division and elongation	304.125	-1.43671	0.435147	10.8103	0.00100936	0.0238475
OS01G0723200	Similar to 40S ribosomal protein S19-like.	827.908	0.878504	0.156799	31.3135	2.19544e-08	9.14496e-06
OS01G0727800	Peptidase S8, subtilisin-related domain containing protein.	278.219	0.968308	0.28801	11.2732	0.000786348	0.0202789
OS01G0728300	Similar to Cytochrome P450 monooxygenase CYP72A5 (Fragment).	177.759	1.22983	0.410525	8.92794	0.00280841	0.0490537
OS01G0740500	Similar to glutamate carboxypeptidase 2.	128.066	-1.20349	0.396318	9.19072	0.00243246	0.0441785
OS01G0740650	Similar to glutamate carboxypeptidase 2.	329.334	-1.12185	0.328431	11.6146	0.000654352	0.018095
OS01G0741900	Auxin-responsive protein, Drought tolerance, Control of tiller outgrowth	247.112	1.29005	0.355817	13.0613	0.000301456	0.0105022
OS01G0750900	Conserved hypothetical protein.	59.6155	-1.33667	0.373602	12.8213	0.000342698	0.0114398
OS01G0752300	Similar to 60S ribosomal protein L18a-1.	1255.99	0.967451	0.170186	32.1976	1.39263e-08	6.3534e-06
OS01G0752700	Similar to GTP-binding protein.	683.886	0.620218	0.143421	18.6894	1.53833e-05	0.00134593
OS01G0763000	Protein of unknown function DUF2039 domain containing protein.	186.209	1.00389	0.241376	17.2783	3.22856e-05	0.00220937
OS01G0763200	TCP family transcription factor, Strigolactone and cytokinin controlled mesocotyl elongation in darkness	119.503	1.71922	0.401013	18.2613	1.92578e-05	0.00151201
OS01G0764000	Similar to Glutathione S-transferase I (EC 2.5.1.18) (GST-I) (GST-29) (GST class- phi).	3658.06	0.920102	0.12989	49.9936	1.5425e-12	4.92597e-09
OS01G0768600	Conserved hypothetical protein.	42.3708	-2.44211	0.672689	13.0173	0.000308619	0.0106741
OS01G0768700	Conserved hypothetical protein.	279.17	0.634676	0.172566	13.5284	0.000234986	0.00891596
OS01G0771100	Mitochondrial glycoprotein family protein.	119.047	0.965165	0.249385	14.9911	0.00010802	0.00524502
OS01G0785700	Pentatricopeptide repeat domain containing protein.	204.161	0.666505	0.213129	9.78164	0.00176263	0.0355887
OS01G0803200	Cysteine proteinase inhibitor-I (Oryzacystatin-I).	7032.39	0.933732	0.192299	23.4784	1.26327e-06	0.000218067
OS01G0803300	Protein of unknown function DUF6, transmembrane domain containing protein.	50.7321	-6.02207	1.05758	29.2916	6.22649e-08	2.09308e-05
OS01G0806200	Cyclin-like F-box domain containing protein.	53.8758	-2.39101	0.726322	10.6463	0.00110292	0.0253698
OS01G0810000	Utp11 family protein.	287.602	0.480939	0.156923	9.39457	0.00217629	0.0411648
OS01G0812800	Ribosomal protein L30e domain containing protein.	56.4161	2.13039	0.536841	15.6033	7.81195e-05	0.00410509
OS01G0815800	Similar to 60S ribosomal protein L24-A (L30A) (RP29) (YL21).	1678.85	0.826002	0.16952	23.674	1.14112e-06	0.000200597
OS01G0823300	Similar to Ribosomal protein S26.	464.368	1.03203	0.245054	17.6662	2.63266e-05	0.00187525
OS01G0825500	Nodulin-like domain containing protein.	519.995	-1.05891	0.333901	10.0098	0.00155712	0.032501
OS01G0825800	Amino acid transporter, transmembrane domain containing protein.	337.846	1.45863	0.459818	9.96912	0.00159188	0.0330021
OS01G0834500	Similar to 40S ribosomal protein S23 (S12).	1327.21	0.880549	0.157982	30.9757	2.61278e-08	1.0217e-05
OS01G0834600	40S ribosomal protein S23.	618.226	1.0517	0.212482	24.4016	7.82021e-07	0.000144862
OS01G0837600	Similar to plant-specific domain TIGR01589 family protein.	703.952	2.07432	0.442433	21.5558	3.43675e-06	0.000427608
OS01G0839300	Similar to 50S ribosomal protein L17.	118.186	1.09546	0.335401	10.6472	0.00110237	0.0253698
OS01G0840100	Heat shock protein Hsp70 family protein.	5948.99	-0.996842	0.231446	18.4612	1.73402e-05	0.00144021
OS01G0840700	Similar to 60S ribosomal protein L36.	182.4	1.05119	0.288001	13.2875	0.000267175	0.00976972
OS01G0848900	Conserved hypothetical protein.	165.761	1.11702	0.34362	10.5289	0.00117521	0.0265081
OS01G0851700	Similar to Cytosolic starch phosphorylase (Fragment).	4451.83	0.984681	0.279636	12.3417	0.000442956	0.0138104
OS01G0860300	Similar to Ribosomal protein L1.	232.143	0.90028	0.208814	18.5681	1.63938e-05	0.00139545
OS01G0864200	Conserved hypothetical protein.	58.2802	1.36052	0.436412	9.69764	0.00184505	0.0365713
OS01G0865400	UDP-glucuronosyl/UDP-glucosyltransferase family protein.	191.056	1.47865	0.485851	9.1799	0.00244687	0.0442306
OS01G0869000	Protein of unknown function DUF639 family protein.	1637.02	-0.449249	0.132007	11.5741	0.000668767	0.0182537
OS01G0871500	TGF-beta receptor, type I/II extracellular region family protein.	175.12	1.52574	0.467629	10.5491	0.00116245	0.0263594
OS01G0880200	Glycosyl transferase, family 8 protein.	140.96	-1.64229	0.314784	27.1209	1.91116e-07	5.01639e-05
OS01G0886900	Similar to EMB1879 (EMBRYO DEFECTIVE 1879).	3513.18	-0.560492	0.160791	12.1338	0.000495151	0.0148708
OS01G0888500	Similar to Phosphoribosylformylglycinamidine synthase.	618.058	0.773179	0.203573	14.4002	0.000147785	0.00657397
OS01G0896700	Similar to 60S ribosomal protein L5.	2781.47	0.819736	0.202509	16.3344	5.30927e-05	0.00306419
OS01G0901200	Similar to RecA protein (Fragment).	271.278	0.925283	0.275624	11.2469	0.000797553	0.0204577
OS01G0910500	Conserved hypothetical protein.	788.344	-1.68857	0.474064	12.5192	0.000402786	0.0129276
OS01G0916600	RNA recognition motif, glycine rich protein domain containing protein.	177.535	1.66598	0.332589	24.9206	5.97414e-07	0.00011447
OS01G0919600	Protein of unknown function DUF707 family protein.	1868.31	-0.764938	0.254444	9.01289	0.00268082	0.0474402
OS01G0926600	Similar to Pectin-glucuronyltransferase.	46.0072	-2.20319	0.545256	16.232	5.60405e-05	0.00313059
OS01G0931100	Conserved hypothetical protein.	636.766	-0.741256	0.245157	9.12324	0.00252383	0.0453224
OS01G0937200	Peptidase aspartic, catalytic domain containing protein.	34.3443	-2.14067	0.536166	15.9679	6.44243e-05	0.0035169
OS01G0937400	NB-ARC domain containing protein.	361.571	-0.752031	0.226382	11.0222	0.000900281	0.0222584
OS01G0938900	Similar to Nascent polypeptide-associated complex alpha subunit-like protein 3 (NAC-alpha-like protein 3) (Alpha-NAC-like protein 3).	1191.82	0.366809	0.113386	10.4635	0.00121754	0.0271903
OS01G0939450	Non-protein coding transcript.	155.821	0.911079	0.235637	14.9581	0.000109928	0.00530562
OS01G0939550	Non-protein coding transcript.	76.9869	1.48774	0.375329	15.6875	7.47163e-05	0.00396576
OS01G0940000	Cytokinin oxidase/dehydrogenase, Crown root formation	463.466	-1.77204	0.410738	18.3627	1.826e-05	0.00148254
OS01G0940800	Similar to Beta-1, 3-glucanase precursor.	15.8773	4.11647	1.20029	11.4741	0.000705746	0.0187817
OS01G0943000	Hypothetical conserved gene.	148.699	1.02656	0.253618	16.3693	5.21219e-05	0.00301724
OS01G0943900	Hypothetical conserved gene.	148.699	1.02656	0.253618	16.3693	5.21219e-05	0.00301724
OS01G0948200	Similar to GRAS family transcription factor containing protein.	261.473	1.26761	0.306068	17.0609	3.62008e-05	0.00242818
OS01G0950300	Conserved hypothetical protein.	70.7973	1.38552	0.343184	16.3216	5.34504e-05	0.00307523
OS01G0951200	Similar to Orotidine 5'-phosphate decarboxylase (EC 4.1.1.23) (OMP decarboxylase) (OMPDCase) (OMPdecase) (Uridine 5'-monophosphate synthase) (UMP synthase).	579.102	0.806722	0.220805	13.3203	0.000262553	0.00967458
OS01G0952500	A-type response regulator, Cytokinin signaling	652.359	-2.80788	0.380012	52.7959	3.70072e-13	1.41819e-09
OS01G0952600	Similar to LacZ (Fragment).	409.771	-0.902634	0.299559	9.0525	0.00262336	0.0466724
OS01G0955700	CRT-like transporter, Glutathione homeostasis, Arsenic tolerance	152.15	1.43217	0.283315	25.5064	4.40907e-07	9.38692e-05
OS01G0962600	Similar to 40S ribosomal protein S10-1.	133.364	1.03714	0.338445	9.3709	0.00220458	0.0415414
OS01G0966300	Similar to Mitochondrial processing peptidase.	220.264	0.889226	0.243302	13.3386	0.000260001	0.00961752
OS01G0967800	Conserved hypothetical protein.	38.5313	1.50977	0.442048	11.6978	0.000625735	0.0175288
OS01G0974200	RicMT (Metallothionein-like protein).	387.851	-4.31263	1.09627	14.2585	0.000159341	0.00687643
OS01G0976800	GATA transcription factor, Regulation of fertility conversion of two-line hybrid tms5 mutant rice	72.085	1.3665	0.366449	13.9177	0.000190993	0.00792124
OS02G0101000	Amino acid transporter, transmembrane domain containing protein.	98.7933	-0.933149	0.282958	10.8865	0.000968696	0.0233768
OS02G0102200	Similar to Transmembrane amino acid transporter protein.	518.319	-1.61425	0.483275	11.0256	0.000898639	0.0222466
OS02G0102300	Arsenate reductase, Sulfurtransferase/rhodanese-like protein, Regulation of arsenic accumulation	40.7646	-4.9264	1.31372	12.929	0.000323524	0.0111293
OS02G0102400	Ribosomal protein S5 family protein.	288.623	0.880737	0.224956	15.3045	9.1497e-05	0.00465033
OS02G0103900	U3 small nucleolar RNA-associated protein 6 domain containing protein.	192.485	0.92631	0.260391	12.6424	0.000377104	0.0122469
OS02G0105100	Sec16, central conserved domain domain containing protein.	794.544	-0.62537	0.175165	12.7322	0.000359406	0.0118512
OS02G0106001	Conserved hypothetical protein.	1642.58	0.89536	0.255062	12.2762	0.000458775	0.0141328
OS02G0109100	Similar to diphosphomevalonate decarboxylase.	398.466	0.47781	0.159753	8.94126	0.00278801	0.0488309
OS02G0111700	Similar to 60S ribosomal protein L37-A (L37-1).	720.645	1.0431	0.206646	25.376	4.71742e-07	9.71942e-05
OS02G0114600	Kelch-type beta propeller domain containing protein.	399.396	0.648362	0.196529	10.8723	0.000976123	0.0234876
OS02G0116000	Zinc finger, C2H2 domain containing protein.	825.093	0.626328	0.172471	13.1704	0.000284405	0.0100667
OS02G0120900	Tetrahydrofolate dehydrogenase/cyclohydrolase family protein.	491.083	0.887081	0.20127	19.385	1.0684e-05	0.000988969
OS02G0121300	Cyclophilin, Peptidyl-prolyl cis-trans isomerase, Auxin signal transduction, Lateral root initiation, Stress tolerance	23902.5	0.74511	0.197981	14.1254	0.000171023	0.00729836
OS02G0125300	Bax inhibitor-1 (BI-1) (OsBI-1).	254.09	-0.584202	0.183499	10.1364	0.00145369	0.0308803
OS02G0130000	Similar to SWIb domain-containing protein (Fragment).	230.205	0.788133	0.248486	10.0506	0.00152301	0.0319983
OS02G0134300	Protein of unknown function DUF701, zinc-binding putative family protein.	1376.23	0.65397	0.183475	12.6818	0.000369239	0.0121147
OS02G0135700	DNA polymerase V family protein.	338.834	0.477026	0.150776	10.011	0.00155607	0.032501
OS02G0136800	Protein of unknown function DUF1677, Oryza sativa family protein.	332.217	0.634816	0.191016	11.0351	0.000894015	0.0221894
OS02G0139400	Similar to Squamosa promoter-binding-like protein 3.	1800.66	-0.901861	0.219333	16.8454	4.0552e-05	0.00257034
OS02G0155900	Leucine-rich repeat domain containing protein.	82.5189	1.14872	0.364844	9.90913	0.00164461	0.0338478
OS02G0156400	Leucine-rich repeat, N-terminal domain containing protein.	42.44	-1.69595	0.449436	14.439	0.000144771	0.00651161
OS02G0162500	Similar to 40S ribosomal protein S14.	2043.72	0.611278	0.190274	10.3036	0.00132773	0.0286816
OS02G0162600	Conserved hypothetical protein.	316.5	1.06232	0.349322	9.20932	0.00240786	0.0439401
OS02G0164900	Similar to Auxin response factor 3.	613.239	-1.19514	0.260809	20.8853	4.87632e-06	0.000546404
OS02G0167300	Tubulin beta-3 chain (Beta-3 tubulin).	104.024	-0.876942	0.261767	11.2521	0.000795328	0.0204577
OS02G0169800	Armadillo-like helical domain containing protein.	136.457	-1.09028	0.23384	21.7766	3.06311e-06	0.000391282
OS02G0174100	Similar to Isoform 2 of Squamosa promoter-binding-like protein 4.	264.006	-0.676856	0.226587	8.91494	0.00282846	0.0492693
OS02G0177600	4-coumarate:coenzyme A ligase, Lignin biosynthesis, Defense against wounding	464.698	1.28638	0.311368	16.9574	3.82288e-05	0.00250857
OS02G0178400	Protein transport protein SEC61 gamma subunit.	761.02	0.763115	0.185103	16.9593	3.81893e-05	0.00250857
OS02G0179200	Glutamine amidotransferase class-I domain containing protein.	20.6582	5.84451	1.51398	14.1312	0.000170494	0.00729205
OS02G0180800	Primary microRNA of OsmiR156d; Target gene(s): SPL (Squamosa Promoter binding protein Like) gene family (Os07g0505200, Os02g0139400, Os01g0922600, Os08g0509600, Os08g0531600, Os09g0491532, Os09g0507100, Os02g0174100, Os06g0663500, Os06g0703500, Os04g0551500), Various developmental processes, especially flower development	246.318	1.75189	0.418031	17.3596	3.09328e-05	0.00215529
OS02G0202500	Similar to nucleic acid binding.	632.542	0.514338	0.163773	9.85648	0.00169234	0.0344968
OS02G0205500	Similar to Fatty acid elongase 1.	39.8779	3.06685	0.86205	12.3142	0.000449534	0.0139377
OS02G0206100	UDP-glucuronosyl/UDP-glucosyltransferase family protein.	554.053	1.04955	0.282983	13.6921	0.000215362	0.00849085
OS02G0208500	Conserved hypothetical protein.	39.5606	-4.43673	1.22769	12.1866	0.000481331	0.014648
OS02G0220400	GATA transcription factor, Chloroplast development, Plant architecture	1060.1	-0.722145	0.208174	12.0073	0.000529912	0.015597
OS02G0220500	Elongation factor 1-gamma (EF-1-gamma) (eEF-1B gamma).	1707.72	0.56914	0.156217	13.2555	0.000271778	0.0098594
OS02G0229000	Similar to 40S ribosomal protein S19-like.	858.164	0.841719	0.253214	11.0155	0.000903552	0.0223105
OS02G0230000	Conserved hypothetical protein.	26.9608	1.74426	0.511536	11.709	0.000621976	0.017449
OS02G0232000	Similar to Heat shock transcription factor 29 (Fragment).	212.081	-1.22444	0.310524	15.4892	8.29759e-05	0.00427393
OS02G0259850	Hypothetical gene.	73.8807	-1.7513	0.509701	11.8212	0.0005856	0.0166974
OS02G0259900	Conserved hypothetical protein.	464.849	-1.10911	0.371086	8.89114	0.00286558	0.0496899
OS02G0275100	Cytochrome C biogenesis protein family protein.	73.6472	1.04935	0.311231	11.387	0.000739596	0.0194395
OS02G0287000	Similar to 40S ribosomal protein S3a (CYC07 protein).	1286.3	0.471767	0.15345	9.44472	0.00211758	0.0404536
OS02G0291500	Conserved hypothetical protein.	608.367	0.756367	0.252146	8.97717	0.00273374	0.0482331
OS02G0321000	Pentatricopeptide repeat domain containing protein.	50.0189	1.6375	0.380679	18.5697	1.63804e-05	0.00139545
OS02G0321900	Similar to Ribosomal protein L1.	637.759	0.764201	0.233558	10.6811	0.00108236	0.025017
OS02G0332200	Similar to T-complex protein 1 delta subunit.	588.879	0.528345	0.148143	12.7153	0.000362669	0.0119195
OS02G0460200	Similar to OSIGBa0131F24.5 protein.	1904.03	1.1559	0.347957	10.9647	0.000928626	0.0227828
OS02G0470600	Similar to phosphoinositide binding.	78.2062	-2.81464	0.87245	10.0987	0.00148372	0.0314139
OS02G0478600	Similar to 40S ribosomal protein S15A.	950.418	0.799105	0.186206	18.3738	1.81536e-05	0.00148254
OS02G0478700	Ribosomal protein S27.	1206.09	0.817319	0.167085	23.8655	1.03304e-06	0.000183279
OS02G0481000	Translation protein SH3-like domain containing protein.	234.607	0.837602	0.19224	18.9886	1.31505e-05	0.0011942
OS02G0483500	Transferase family protein.	62.1764	2.16301	0.710406	9.1385	0.00250286	0.0449881
OS02G0489400	Similar to 40S ribosomal protein S8.	1031.31	0.945301	0.255186	13.6683	0.000218104	0.00858128
OS02G0532900	Glycoside hydrolase, family 17 protein.	103.442	7.92408	2.05344	11.8867	0.00056537	0.0163272
OS02G0534800	Similar to 40S ribosomal protein S14 (Clone MCH2).	817.836	0.742152	0.156305	22.5062	2.09469e-06	0.000304063
OS02G0536500	Similar to H0622F05.5 protein.	161.099	2.35666	0.539935	18.6473	1.57267e-05	0.00135782
OS02G0541325	Similar to Serine decarboxylase.	407.363	1.43803	0.19448	54.4544	1.59097e-13	7.62115e-10
OS02G0550700	Similar to Nucleolar autoantigen-like protein.	293.957	0.726137	0.219265	10.9557	0.000933148	0.0228062
OS02G0555600	Amino acid-binding ACT domain containing protein.	182.616	-0.965552	0.270378	12.7329	0.000359276	0.0118512
OS02G0558100	Similar to Chloride channel (Fragment).	613.606	-0.679883	0.183287	13.7405	0.000209878	0.00835178
OS02G0558500	Conserved hypothetical protein.	268.458	-0.593149	0.182932	10.5152	0.00118397	0.0266268
OS02G0570400	Similar to Ent-kaurene synthase 1A.	1597.11	-0.635312	0.187963	11.4055	0.000732251	0.0192994
OS02G0574100	Sugar/inositol transporter domain containing protein.	156.055	1.16557	0.271315	18.4335	1.75934e-05	0.00145305
OS02G0576700	Nucleosome assembly protein (NAP) family protein, H3/H4 histone chaperone, Abiotic stress response and adaptation	942.502	0.825184	0.199979	16.982	3.7736e-05	0.00250827
OS02G0580300	Similar to 14-3-3 protein 6.	2102.53	-0.594864	0.193445	9.44176	0.00212099	0.0404567
OS02G0581400	Conserved hypothetical protein.	385.683	-0.871701	0.292087	8.88462	0.00287583	0.0498226
OS02G0590400	Lecithin:cholesterol acyltransferase family protein.	50.8122	-5.04651	1.08402	19.9858	7.80185e-06	0.000774566
OS02G0591700	Similar to Candida glabrata strain CBS138 chromosome L complete sequence.	1446.67	0.879304	0.27339	10.3075	0.00132491	0.0286531
OS02G0591800	Brix domain containing protein.	222.499	1.08059	0.262747	16.8745	3.99344e-05	0.00255061
OS02G0594700	Similar to Non-phototropic hypocotyl 3.	58.9397	-1.48591	0.402766	13.6028	0.00022585	0.00876016
OS02G0611400	Pentatricopeptide repeat domain containing protein.	228.964	0.870426	0.207068	17.6757	2.6195e-05	0.00187285
OS02G0612800	AT hook, DNA-binding, conserved site domain containing protein.	1228.31	-0.500906	0.162349	9.51062	0.00204286	0.0393308
OS02G0617700	Nucleic acid-binding, OB-fold domain containing protein.	47.4957	1.85845	0.471476	15.5277	8.13057e-05	0.00422195
OS02G0618250	Similar to H/ACA ribonucleoprotein complex subunit 3-like protein.	428.251	1.26317	0.276631	20.7277	5.29434e-06	0.000573135
OS02G0621500	Zinc finger, RING/FYVE/PHD-type domain containing protein.	729.693	-0.721173	0.169885	17.9944	2.21561e-05	0.00168161
OS02G0622300	Ribosomal protein L14 family protein.	1087.01	0.880853	0.193962	20.5585	5.78372e-06	0.000612276
OS02G0625500	Similar to Adenosine kinase-like protein (Fragment).	466.18	0.918159	0.194268	22.2933	2.34021e-06	0.000328047
OS02G0633200	Pentatricopeptide repeat domain containing protein.	63.5158	1.43678	0.400511	12.8601	0.000335655	0.0113831
OS02G0647900	Similar to Fatty aldehyde dehydrogenase 1.	311.286	-0.958738	0.30266	10.002	0.00156371	0.0326031
OS02G0651500	Conserved hypothetical protein.	468.932	0.94838	0.237027	15.9617	6.46385e-05	0.00351857
OS02G0668400	tRNA pseudouridine synthase family protein.	146.858	0.871229	0.262368	11.0291	0.000896916	0.0222326
OS02G0670400	Similar to HMGc1 protein.	183.113	0.989621	0.266839	13.7264	0.000211461	0.00837148
OS02G0671400	Hypothetical gene.	443.764	-0.866138	0.182228	22.5584	2.03849e-06	0.000302787
OS02G0672200	Similar to AGO1 homologous protein.	1464.98	-1.0054	0.250066	16.0924	6.0325e-05	0.00334072
OS02G0678200	SPX-MFS protein, Pi homeostasis	4230.46	0.780638	0.241672	10.4031	0.00125801	0.0277862
OS02G0682600	Zinc finger, Tim10/DDP-type family protein.	199.92	0.906495	0.240836	14.1444	0.000169301	0.00725723
OS02G0686600	Metal-dependent protein hydrolase family protein.	283.397	0.954995	0.22873	17.3951	3.03612e-05	0.00212318
OS02G0692000	Similar to RING finger family protein.	53.1074	-1.21749	0.377879	10.4	0.00126018	0.0277862
OS02G0692700	Similar to PLATZ transcription factor.	465.15	0.556801	0.175431	10.0702	0.00150689	0.031799
OS02G0697600	ATPase, AAA-type, core domain containing protein.	120.719	0.884345	0.294322	9.02523	0.00266278	0.0472804
OS02G0699600	Similar to 60S ribosomal protein L12.	1434.14	0.878122	0.286283	9.37394	0.00220091	0.0415414
OS02G0700300	Similar to Phosphate starvation response regulator-like protein.	190.925	0.902626	0.300226	9.01859	0.00267248	0.0473704
OS02G0708400	Tetratricopeptide-like helical domain containing protein.	157.517	-0.910515	0.268	11.536	0.000682607	0.0184477
OS02G0709600	Protein of unknown function DUF617, plant family protein.	99.5856	0.930485	0.28527	10.6351	0.00110961	0.0254932
OS02G0714000	Similar to Yarrowia lipolytica chromosome C of strain CLIB99 of Yarrowia lipolytica.	373.741	-0.572113	0.176733	10.4746	0.00121028	0.0270889
OS02G0717800	Similar to 60S ribosomal protein l31 (Fragment).	1816.64	0.883906	0.193937	20.7002	5.37111e-06	0.00057597
OS02G0719800	Similar to AML1.	1020.69	-0.561375	0.184483	9.24945	0.00235566	0.0434426
OS02G0722400	Similar to AAP7.	36.0628	-1.88206	0.60192	9.73266	0.00181022	0.0360933
OS02G0730500	Fcf2 pre-rRNA processing domain containing protein.	292.651	0.851689	0.271445	9.81903	0.00172716	0.0350573
OS02G0731700	CCT domain domain containing protein.	26.9841	2.1679	0.663314	10.6639	0.00109249	0.0251903
OS02G0733500	EF-Hand type domain containing protein.	58.3516	2.80977	0.659981	17.7417	2.53022e-05	0.00181579
OS02G0736200	RNA-dependent RNA polymerase, Regulation of endogenous genes through smRNA-mediated pathways involving DNA methylation	87.0022	-2.15714	0.699741	9.34806	0.00223222	0.04181
OS02G0739100	Similar to Formin-like protein 16.	133.316	1.04299	0.343351	9.20396	0.00241492	0.0439598
OS02G0741900	Similar to T23E23.20.	464.557	0.57173	0.152136	14.1193	0.000171573	0.00730559
OS02G0742051	Hypothetical conserved gene.	89.9968	-1.31347	0.421076	9.70393	0.00183875	0.0365479
OS02G0743400	PIN protein, Auxin efflux carrier, Auxin transport and signaling, "Root, shoot and inflorescence development"	499.593	-3.51228	0.490985	48.5621	3.20002e-12	6.13155e-09
OS02G0745100	Aquaporin NIP III subfamily protein, Aquaporin, Silicon influx transporter, Arsenic species (As) uptake, Arsenite efflux, Selenite (Se) uptake, Water transport	98.2936	-1.30706	0.377368	11.9559	0.000544744	0.0159356
OS02G0752800	Similar to Dehydration responsive element binding protein 2B (DREB2B protein).	13127.2	0.561076	0.118099	22.5372	2.06114e-06	0.000303678
OS02G0761900	Dimethylmenaquinone methyltransferase family protein.	1054.9	0.440701	0.129957	11.494	0.000698218	0.0186686
OS02G0771700	Glycoside hydrolase, family 17 protein.	48.1958	-3.0674	0.479951	41.1786	1.38938e-10	1.566e-07
OS02G0771800	Similar to predicted protein.	674.34	-0.557923	0.186596	8.93167	0.00280269	0.0490432
OS02G0775100	Manganese (Mn) cation diffusion facilitator (Mn-CDF), Mn tolerance	696.21	-0.701379	0.208951	11.2472	0.000797426	0.0204577
OS02G0775300	Conserved hypothetical protein.	148.717	1.0987	0.297643	13.6054	0.000225538	0.00876016
OS02G0775600	Zinc finger, C2H2-like domain containing protein.	130.156	-1.30211	0.390429	11.0759	0.000874569	0.0219054
OS02G0777400	ERECTA family protein, OsERECTA2 receptor-like kinase, Regulation of cell proliferation and cell growth, Regulation of germline cell specification during megasporogenesis	15.5701	-5.90487	1.22383	22.6504	1.94315e-06	0.000293171
OS02G0777800	Protein kinase, catalytic domain domain containing protein.	95.8329	-2.24406	0.60004	13.7419	0.000209723	0.00835178
OS02G0779650	Hypothetical conserved gene.	97.3015	1.28218	0.376216	11.5832	0.000665511	0.0182169
OS02G0785800	Similar to Ribosomal protein L35A.	1529.42	0.584781	0.153604	14.4736	0.000142135	0.00642324
OS02G0787600	Glutamate receptor-related domain containing protein.	519.249	0.890592	0.242324	13.4643	0.000243144	0.00908163
OS02G0788400	Similar to Eukaryotic translation initiation factor 3 subunit-like protein.	1033.76	0.475664	0.158377	9.01252	0.00268137	0.0474402
OS02G0790500	Hypothetical protein.	405.66	0.813894	0.256261	10.0634	0.00151247	0.0318251
OS02G0795900	Similar to DEAD box-like RNA helicase (Fragment).	149.048	0.790941	0.241926	10.6946	0.00107448	0.0249178
OS02G0797200	Similar to 60S ribosomal protein L39.	734.922	0.967212	0.221114	19.0631	1.26467e-05	0.00115392
OS02G0804100	Similar to predicted protein.	378.049	0.931605	0.246086	14.2862	0.000157009	0.0067936
OS02G0809800	Phosphate (Pi) transporter, Root-to-shoot Pi transfer	86.4966	-2.869	0.830235	11.5667	0.000671424	0.0182744
OS02G0813800	Similar to STYLOSA protein.	322.816	-0.86993	0.188499	21.283	3.96233e-06	0.000468656
OS02G0814700	Similar to Ribosomal Pr 117 (Fragment).	1672.13	0.995491	0.261359	14.4411	0.000144609	0.00651161
OS02G0815000	Similar to 60S ribosomal protein L37 (G1.16).	250.559	0.923069	0.258891	12.678	0.000369991	0.0121186
OS02G0815700	Similar to D1 protease (Fragment).	335.7	-0.948297	0.231162	16.7902	4.1748e-05	0.00262273
OS02G0817600	AUX/IAA protein family protein.	1374.11	-1.03247	0.263382	15.2944	9.19904e-05	0.00466304
OS02G0821200	Ribosomal protein L28e domain containing protein.	1152.36	0.963195	0.246319	15.2275	9.53078e-05	0.00480577
OS02G0821800	Similar to Fibrillarin-2.	335.038	0.789354	0.254813	9.57899	0.00196816	0.0382863
OS02G0823100	Plasma membrane intrinsic protein, Promotion of plant tolerance to water deficit and growth	896.284	0.795529	0.190359	17.4279	2.98421e-05	0.00209452
OS02G0823300	Similar to Neuralized protein.	613.425	-0.470405	0.137113	11.7686	0.000602397	0.0170244
OS02G0828400	Conserved hypothetical protein.	330.586	-0.713745	0.214047	11.1077	0.000859683	0.0216742
OS02G0829600	Zinc finger, RING/FYVE/PHD-type domain containing protein.	959.348	0.574586	0.18793	9.3359	0.00224707	0.0419651
OS02G0831800	Similar to 3-hydroxy-3-methylglutaryl-coenzyme A reductase 2.	108.274	1.11277	0.28671	15.0777	0.000103177	0.00512171
OS03G0100500	Similar to TAR RNA loop binding protein (TAR (HIV) RNA binding protein 1).	119.369	1.03099	0.260331	15.6882	7.46894e-05	0.00396576
OS03G0101100	Similar to Palmitoyl-protein thioesterase-like.	773.659	-0.473182	0.141055	11.2481	0.000797039	0.0204577
OS03G0105600	Tubulin beta-1 chain (Beta-1 tubulin).	92.9699	1.43012	0.334465	18.2539	1.93332e-05	0.00151201
OS03G0109300	Similar to Lysine decarboxylase-like protein.	44.3667	-3.37846	1.08287	9.33743	0.0022452	0.0419651
OS03G0113100	Similar to Thymidine kinase.	370.864	0.891006	0.240075	13.7386	0.000210091	0.00835178
OS03G0114200	Nucleic acid-binding, OB-fold domain containing protein.	119.454	0.958242	0.311666	9.44093	0.00212196	0.0404567
OS03G0118200	UAA transporter family protein.	114.778	-0.825461	0.26262	9.88691	0.00166458	0.0341506
OS03G0124500	Conserved hypothetical protein.	151.568	1.58499	0.447678	12.4262	0.000423359	0.0133782
OS03G0139100	Similar to Ribosomal Pr 117 (Fragment).	2615.19	0.940869	0.177626	27.9439	1.24886e-07	3.79832e-05
OS03G0140200	Similar to Cytochrome P450 86A1 (EC 1.14.-.-) (CYPLXXXVI) (P450-dependent fatty acid omega-hydroxylase).	40.1761	-4.64031	0.982055	21.0315	4.518e-06	0.000521502
OS03G0141000	60S ribosomal protein L21.	927.563	1.01662	0.198631	26.0898	3.25894e-07	7.61518e-05
OS03G0142800	Similar to MRP-like ABC transporter.	867.922	-0.605301	0.164007	13.6082	0.000225204	0.00876016
OS03G0144200	Non-protein coding transcript.	157.7	0.864629	0.278532	9.62568	0.00191875	0.0375755
OS03G0145800	Ankyrin repeat containing protein.	373.501	0.674376	0.203209	11.0011	0.000910588	0.0224553
OS03G0146000	Similar to RAB1X.	747.212	0.749583	0.245553	9.2962	0.0022963	0.042635
OS03G0146200	Conserved hypothetical protein.	154.671	-1.92651	0.465771	16.9066	3.9265e-05	0.00253784
OS03G0154700	Similar to 40S ribosomal protein S9.	2317.57	0.735441	0.198372	13.7106	0.000213244	0.00842468
OS03G0161900	Similar to Isoform 2 of Heat stress transcription factor A-2d.	8163.11	-0.58967	0.182059	10.4726	0.00121159	0.0270889
OS03G0168200	Similar to F16A14.21.	1337.33	0.752615	0.216839	12.0164	0.000527346	0.0155693
OS03G0169900	Pathogenic type III effector avirulence factor Avr cleavage site domain containing protein.	612.685	0.771934	0.211831	13.2491	0.000272714	0.0098594
OS03G0174500	Similar to Adenylosuccinate synthetase, chloroplast precursor (EC 6.3.4.4) (IMP-- aspartate ligase) (AdSS) (AMPSase) (Fragment).	318.389	1.00803	0.237959	17.9018	2.32603e-05	0.00172134
OS03G0178100	Similar to Copper-translocating P-type ATPase family protein, expressed.	2663.89	-0.68516	0.208927	10.7313	0.00105338	0.0245845
OS03G0179000	Similar to Tubulin-tyrosine ligase family protein, expressed.	154.376	1.40925	0.351589	15.9918	6.36187e-05	0.00350065
OS03G0179400	Drought-inducible receptor-like cytoplasmic kinase, Drought tolerance, Regulator of grain yield	23.1194	-1.88302	0.608837	9.60553	0.00193993	0.0378138
OS03G0182600	Ribosomal protein S2 family protein.	1371.85	0.746767	0.193649	14.8362	0.000117263	0.00556045
OS03G0182700	Eukaryotic translation initiation factor 3 subunit 12 (eIF-3 p25) (eIF3k).	679.438	0.560348	0.169064	10.9736	0.00092418	0.0227071
OS03G0189400	Similar to Alcohol dehydrogenase ADH.	141.92	1.5048	0.384542	15.2141	9.59817e-05	0.00482705
OS03G0195300	Similar to Low affinity sulphate transporter 3.	194.66	-1.04402	0.232802	20.107	7.32274e-06	0.000730787
OS03G0195450	Similar to sulfate/bicarbonate/oxalate exchanger and transporter sat-1.	107.379	1.08693	0.333825	10.595	0.00113394	0.0259278
OS03G0197050	Non-protein coding transcript.	209.539	-1.06907	0.189605	31.8318	1.68121e-08	7.32131e-06
OS03G0198400	Similar to Seryl-tRNA synthetase (EC 6.1.1.11) (Serine--tRNA ligase) (SerRS) (Fragment).	244.45	0.909766	0.240196	14.3249	0.000153818	0.00672975
OS03G0200500	40S ribosomal protein S3a (CYC07 protein).	2972.07	0.767536	0.167489	20.9443	4.72834e-06	0.000536093
OS03G0201600	Similar to ischemia/reperfusion inducible protein.	390.854	0.533854	0.161545	10.9174	0.00095263	0.0230904
OS03G0203100	Nucleolar 27S pre-rRNA processing, Urb2/Npa2, C-terminal domain containing protein.	274.837	1.42456	0.225626	39.7354	2.90809e-10	2.93273e-07
OS03G0207250	Ribosomal protein/NADH dehydrogenase domain domain containing protein.	165.27	0.787718	0.218451	13.0002	0.00031146	0.010753
OS03G0213800	Mitochondrial substrate carrier family protein.	36.9451	2.02783	0.545294	13.8009	0.000203244	0.00821628
OS03G0214400	Similar to Digalactosyldiacylglycerol synthase 2.	285.864	-1.1314	0.27901	16.3842	5.17142e-05	0.00301596
OS03G0215700	Myosin II heavy chain-like family protein.	57.0129	-1.55189	0.4261	13.2581	0.000271403	0.0098594
OS03G0216300	Pentatricopeptide repeat domain containing protein.	20.7399	2.32557	0.644925	13.0866	0.00029741	0.0104181
OS03G0225100	Mitogen-activated protein kinase (MAPK) kinase, Disease resistance, Drought tolerance	405.584	0.619005	0.204971	9.10879	0.00254385	0.0455965
OS03G0234200	Similar to Ubiquitin fusion protein (Fragment).	2176.57	0.651249	0.161363	16.2588	5.52515e-05	0.00312009
OS03G0237100	Similar to NADPH-dependent codeinone reductase (EC 1.1.1.247).	166.694	1.23828	0.262131	22.2762	2.36115e-06	0.000328047
OS03G0241200	Similar to NHP2-like protein 1 (High mobility group-like nuclear protein 2 homolog 1) ([U4/U6.U5] tri-snRNP 15.5 kDa protein) (OTK27).	1259.64	0.697356	0.2206	9.97127	0.00159002	0.0330021
OS03G0241900	Similar to Senescence-associated protein 12.	350.753	-0.712784	0.228226	9.74034	0.00180268	0.0360931
OS03G0243100	Similar to Actin-depolymerizing factor 5 (ADF-5) (AtADF5).	87.325	1.41669	0.454133	9.68098	0.00186185	0.0366648
OS03G0244200	Similar to thaumatin-like protein 1.	37.3933	-1.96975	0.6403	9.40465	0.00216435	0.0409828
OS03G0249400	Similar to 40S ribosomal protein S20 (S22) (Fragment).	140.495	1.13476	0.257273	19.4468	1.03441e-05	0.000966841
OS03G0259900	Protein of unknown function DUF593 family protein.	266.624	-1.30724	0.405662	10.3165	0.00131846	0.0285458
OS03G0263900	EF-HAND 2 domain containing protein.	2193.64	-0.856017	0.212005	16.2494	5.55269e-05	0.00312009
OS03G0266300	Class I low-molecular-weight heat shock protein 17.9.	289.71	-1.062	0.331729	10.2059	0.00139992	0.0299374
OS03G0266900	Low molecular mass heat shock protein Oshsp17.3.	153.814	-1.22432	0.403025	9.18395	0.00244146	0.0441896
OS03G0273800	HAD-superfamily hydrolase, subfamily IA, variant 3 domain containing protein.	2788.58	-0.904576	0.285972	9.96585	0.00159471	0.0330021
OS03G0277300	Heat shock protein 70.	227.982	-0.913564	0.276962	10.8574	0.000984005	0.0235977
OS03G0279950	Similar to Kinase binding protein (Fragment).	55.6238	-1.67214	0.498231	11.2227	0.000808039	0.0206438
OS03G0280400	Similar to plant-specific domain TIGR01589 family protein.	108.473	2.3709	0.743105	9.9502	0.00160832	0.0332437
OS03G0280800	Similar to UDP-D-glucuronate decarboxylase.	83.2478	1.42203	0.412978	11.8124	0.000588367	0.0167273
OS03G0281000	Similar to Ankyrin-like protein.	2684.5	0.391403	0.130788	8.95028	0.00277426	0.0486469
OS03G0293000	Similar to DnaJ domain containing protein, expressed.	1174.2	-0.616092	0.14981	16.889	3.96297e-05	0.00254814
OS03G0297100	40S ribosomal protein S7.	1321.98	0.502007	0.145239	11.9355	0.000550736	0.0160375
OS03G0300300	WD40 repeat-like domain containing protein.	131.957	1.45057	0.310898	21.7192	3.15619e-06	0.000397866
OS03G0303100	Protein of unknown function DUF1645 family protein.	25.1621	-5.34558	1.15067	20.2197	6.90382e-06	0.000696232
OS03G0313800	Hypothetical conserved gene.	208.973	0.853248	0.235501	13.1108	0.000293591	0.0103296
OS03G0316200	Galactinol synthase	162.763	-1.52248	0.372656	16.5847	4.65238e-05	0.00277708
OS03G0319000	Similar to VQ motif family protein, expressed.	258.131	1.68922	0.35238	22.7563	1.83901e-06	0.000286482
OS03G0319300	Calmodulin, Ca<sup>2+</sup> sensor, Ca<sup>2+</sup> signalling, Thermotolerance	1783.91	1.03061	0.270911	14.4008	0.000147738	0.00657397
OS03G0321300	Cyclin-like F-box domain containing protein.	48.8704	-1.93856	0.635532	9.22324	0.00238963	0.0436905
OS03G0327800	NAC Family transcriptional activator, Abiotic stress response, Positive regulator of leaf senescence	424.117	1.64604	0.269836	36.8599	1.26927e-09	8.68592e-07
OS03G0333100	Protein of unknown function DUF663 domain containing protein.	383.163	0.593295	0.189183	9.83219	0.00171484	0.0348442
OS03G0337500	Similar to Potassium transporter.	756.288	-1.08243	0.345137	9.78345	0.0017609	0.0355887
OS03G0337800	Similar to 60S ribosomal protein L19 (Fragment).	4050.89	0.525616	0.141531	13.7744	0.000206129	0.00829754
OS03G0341100	Similar to 60S ribosomal protein L18.	794.412	0.903886	0.257466	12.2818	0.000457388	0.0141127
OS03G0343500	Similar to 60S ribosomal protein L22-2.	763.371	0.935397	0.229713	16.521	4.81153e-05	0.0028543
OS03G0345200	40S ribosomal protein S21.	1784.4	0.830886	0.14275	33.7878	6.14639e-09	3.46385e-06
OS03G0350100	SAR DNA-binding protein-2.	522.692	0.810107	0.171154	22.3776	2.23966e-06	0.000320254
OS03G0350300	Similar to SAR DNA-binding protein-like protein.	819.278	0.624034	0.146772	18.0655	2.13429e-05	0.00163581
OS03G0352300	Similar to Nucleolar protein.	399.427	1.16722	0.273135	18.1736	2.01658e-05	0.00156281
OS03G0352800	Similar to Acyl carrier protein 1 (EC 1.6.5.3) (EC 1.6.99.3).	431.102	0.666953	0.203579	10.7194	0.00106018	0.024713
OS03G0358000	Similar to PWWP domain containing protein, expressed.	1301.07	-0.505507	0.148374	11.5991	0.000659846	0.0181396
OS03G0363850	Hypothetical protein.	50.8308	1.75091	0.486903	12.8779	0.000332486	0.0112957
OS03G0370500	Similar to H/ACA ribonucleoprotein complex subunit 4 (EC 5.4.99.-) (Nucleolar protein NAP57 homolog) (Nopp-140 associated protein of 57 kDa homolog) (AtNAP57).	65.3423	2.34627	0.342201	47.8347	4.63716e-12	6.84294e-09
OS03G0379300	Helix-loop-helix DNA-binding domain containing protein.	97.9052	1.14505	0.331637	11.901	0.000561038	0.0162633
OS03G0388500	Similar to Anther ethylene-upregulated protein ER1 (Fragment).	752.507	0.979412	0.288004	11.5179	0.000689288	0.0185759
OS03G0390000	Similar to Ribosomal protein s6 RPS6-2.	1466.44	0.554447	0.179691	9.50921	0.00204444	0.0393308
OS03G0397700	Protein kinase, catalytic domain domain containing protein.	96.6021	-2.65528	0.801136	10.6845	0.00108035	0.0250008
OS03G0401100	Similar to Protein kinase domain containing protein, expressed.	6264.12	-0.505068	0.166135	9.23088	0.00237967	0.0435499
OS03G0406200	Elongation factor 1 beta 2.	665.916	0.687327	0.171851	15.9821	6.39428e-05	0.00350065
OS03G0406250	Non-protein coding transcript.	180.342	0.973912	0.197066	24.4543	7.60939e-07	0.00014436
OS03G0408300	Similar to 60S ribosomal protein L27a-3.	1444.58	1.01523	0.256503	15.5907	7.8641e-05	0.00410665
OS03G0410900	Like-Sm ribonucleoprotein, core family protein.	118.234	1.65254	0.319122	26.7248	2.34588e-07	6.07423e-05
OS03G0411300	EF-Hand type domain containing protein.	51.7595	1.88862	0.426012	19.6976	9.07175e-06	0.000877898
OS03G0413100	Similar to ACR4.	576.779	-0.932789	0.252869	13.5633	0.00023065	0.00881813
OS03G0424500	Similar to 40S ribosomal protein S19-3.	1881.71	0.860545	0.199036	18.6314	1.58584e-05	0.00136261
OS03G0424800	Similar to 40S ribosomal protein S19-3.	2150.92	0.908508	0.205055	19.5565	9.76694e-06	0.000927035
OS03G0429800	Similar to Xanthine dehydrogenase 1 (EC 1.1.1.204).	1875.82	-0.499935	0.15183	10.831	0.000998172	0.023759
OS03G0572250	Conserved hypothetical protein.	222.918	-1.07607	0.337311	10.1378	0.0014526	0.0308803
OS03G0576700	Similar to 60S ribosomal protein L13 (BBC1 protein homolog).	1621.9	0.640544	0.162033	15.6014	7.81983e-05	0.00410509
OS03G0577000	Similar to Ribosomal protein S3 (Fragment).	2206.93	0.589507	0.154796	14.4814	0.000141551	0.00642324
OS03G0579300	60S ribosomal protein L19.	1456.06	0.475182	0.147533	10.364	0.00128495	0.028106
OS03G0586800	Similar to Lysyl-tRNA synthetase (EC 6.1.1.6) (Lysine--tRNA ligase) (LysRS).	670.327	0.731595	0.211062	11.995	0.000533437	0.0156694
OS03G0591700	Conserved hypothetical protein.	155.813	1.06921	0.247562	18.6467	1.57317e-05	0.00135782
OS03G0594900	Cytochrome P450 family protein.	3440.44	-0.777121	0.151588	26.2098	3.06265e-07	7.33543e-05
OS03G0595050	Hypothetical protein.	28.5826	-2.26014	0.660301	11.6629	0.000637578	0.0176973
OS03G0595800	Similar to Acyl carrier protein (ACP).	198.899	-0.959736	0.240938	15.845	6.87474e-05	0.0037211
OS03G0598800	Similar to Ribosomal protein L15.	994.299	0.903322	0.192469	21.9568	2.78856e-06	0.000368494
OS03G0607200	Gibberellin regulated protein family protein.	198.998	-2.23513	0.439529	25.4286	4.59061e-07	9.66601e-05
OS03G0607700	Zinc finger, C2H2-like domain containing protein.	310.703	-0.714088	0.23631	9.1207	0.00252733	0.0453429
OS03G0622600	Conserved hypothetical protein.	42.1118	1.42621	0.427851	11.1309	0.000848999	0.0215466
OS03G0625900	WD40 repeat-like domain containing protein.	99.0563	0.889266	0.264756	11.3012	0.00077459	0.0200296
OS03G0637900	Similar to Centromere protein-like protein (Fragment).	43.9977	-2.04142	0.624909	10.5882	0.00113809	0.0259916
OS03G0640800	Class III homeodomain Leu zipper (HD-Zip III) family member, Control of plant type architecture and leaf development	630.909	-0.989512	0.29132	11.492	0.000698974	0.0186686
OS03G0646100	Similar to Plastid division protein ftsZ1 precursor.	67.858	-1.84825	0.470384	15.3632	8.8701e-05	0.00453227
OS03G0646200	Peptidase C12, ubiquitin carboxyl-terminal hydrolase 1 domain containing protein.	29.8964	1.95964	0.46726	17.8793	2.35369e-05	0.00172134
OS03G0650000	YABBY transcription factor, Control of seed shattering	87.2281	-3.69263	0.665041	29.4922	5.61421e-08	2.02171e-05
OS03G0661300	Beta-tubulin , Microtubules formation	17.7952	-1.7251	0.58043	8.96657	0.00274964	0.0484061
OS03G0667800	Ribosomal protein S21e family protein.	210.056	0.666087	0.197426	11.3788	0.00074288	0.0194724
OS03G0668900	Similar to acidic leucine-rich nuclear phosphoprotein 32 family member A.	62.7039	1.64293	0.45751	12.8513	0.000337253	0.0114022
OS03G0703000	Similar to Beta-glucosidase.	209.972	-1.17585	0.307524	14.5689	0.000135126	0.00620898
OS03G0703300	Calponin-like actin-binding domain containing protein.	8942.31	-0.493299	0.105347	21.9019	2.8695e-06	0.000374866
OS03G0704200	Zinc finger, MYND-type domain containing protein.	35.4156	-1.9182	0.512587	14.0342	0.000179514	0.0075508
OS03G0707250	Non-protein coding transcript.	574.714	0.725431	0.238441	9.23724	0.00237142	0.0435407
OS03G0708900	Zinc finger, RanBP2-type domain containing protein.	173.041	0.947527	0.260221	13.2518	0.00027232	0.0098594
OS03G0710000	Protein of unknown function DUF292, eukaryotic domain containing protein.	80.7809	-1.36448	0.363429	14.0829	0.000174931	0.00739923
OS03G0711150	Hypothetical protein.	409.969	-1.08369	0.259851	17.3229	3.15358e-05	0.00217359
OS03G0718800	Similar to Physical impedance induced protein.	40.529	4.25842	0.978322	18.3169	1.87038e-05	0.00149327
OS03G0722700	Conserved hypothetical protein.	149.45	0.892651	0.284859	9.81102	0.00173469	0.035173
OS03G0725400	Similar to WD-repeat protein 5 (BMP2-induced 3-kb gene protein) (WD-repeat protein BIG-3).	32.8673	2.60825	0.600279	18.9268	1.35833e-05	0.00122205
OS03G0725800	Helix-loop-helix DNA-binding domain containing protein.	120.021	-0.867232	0.257171	11.3834	0.000741042	0.0194508
OS03G0730400	Similar to Serine carboxypeptidase.	13.9041	-4.21359	1.15429	13.0467	0.000303814	0.0105651
OS03G0736900	Similar to Sorghum bicolor protein targeted either to mitochondria or chloroplast proteins T50848.	130.618	1.62427	0.432906	13.9568	0.000187062	0.00779194
OS03G0746800	WD-40 repeat containing protein.	384.091	0.947026	0.183304	26.6524	2.43548e-07	6.14029e-05
OS03G0752300	Two-pore K+ channel family protein, K+ homeostasis	2054.22	-0.898642	0.281925	10.1214	0.00146557	0.0310639
OS03G0752400	Hypothetical conserved gene.	133.859	-1.10057	0.301101	13.3424	0.00025947	0.00961644
OS03G0752500	Similar to Cysteine proteinase (Fragment).	136.488	-2.9717	0.607601	23.1351	1.5101e-06	0.000253816
OS03G0752800	Similar to Isoform 2 of MADS-box transcription factor 14.	988.35	-1.07182	0.244345	19.1512	1.20763e-05	0.00110715
OS03G0753100	MADS-box transcription factor, Inflorescence and spikelet development	20.7707	-7.59237	1.3678	29.5848	5.35242e-08	1.97226e-05
OS03G0756000	Similar to 60S ribosomal protein L13a-4.	1532.36	0.736981	0.214974	11.7236	0.000617125	0.0173638
OS03G0758800	Similar to Eukaryotic translation initiation factor 5A-2 (eIF-5A-2) (eIF-4D).	3174.78	0.512413	0.109076	22.0459	2.66211e-06	0.000354227
OS03G0762100	Conserved hypothetical protein.	11.9663	-4.67428	1.43163	10.3356	0.00130487	0.0283476
OS03G0773150	40S ribosomal protein S29.	874.171	0.778188	0.175911	19.5264	9.92211e-06	0.00093654
OS03G0780500	Similar to inosine-5-monophosphate dehydrogenase 2.	324.105	0.906308	0.297824	9.2355	0.00237368	0.0435407
OS03G0780600	Tubulin beta-1 chain (Beta-1 tubulin).	635.401	-0.805997	0.207273	15.0879	0.000102621	0.00510731
OS03G0781501	Non-protein coding transcript.	1269.24	1.20177	0.170906	49.1662	2.3517e-12	5.63261e-09
OS03G0784000	Similar to deoxyribodipyrimidine photolyase.	876.397	-0.464698	0.147826	9.87738	0.00167323	0.0341506
OS03G0795800	Uncharacterised protein family UPF0005 domain containing protein.	598.096	0.55891	0.183168	9.30065	0.00229073	0.0425729
OS03G0798600	Similar to 40S ribosomal protein S15 (Fragment).	1615.42	0.859366	0.224762	14.5691	0.000135115	0.00620898
OS03G0800400	Protein of unknown function DUF1618 domain containing protein.	160.949	1.5225	0.352287	18.5606	1.6459e-05	0.00139545
OS03G0802700	RH27 helicase (Fragment).	305.839	0.818844	0.202714	16.2991	5.40897e-05	0.00308549
OS03G0807200	Protein of unknown function DUF1639 family protein.	236.489	0.544389	0.176502	9.51283	0.0020404	0.0393308
OS03G0807400	Pentatricopeptide repeat domain containing protein.	658.2	-0.679462	0.221181	9.42126	0.00214485	0.0407712
OS03G0807800	Similar to 40S ribosomal protein S2 (Fragment).	2182.87	0.929603	0.261308	12.6039	0.000384935	0.012459
OS03G0812000	DNA topoisomerase, type IIA, subunit A or C-terminal domain containing protein.	230.804	1.07791	0.319409	11.3511	0.000754022	0.0196923
OS03G0822100	Similar to Transposase (Fragment).	34.8069	1.86426	0.459323	16.6696	4.44893e-05	0.00267638
OS03G0822300	Ribosomal RNA methyltransferase J domain containing protein.	73.4381	1.22355	0.355218	11.8627	0.000572685	0.0164763
OS03G0825400	Similar to Mitochondrial import inner membrane translocase subunit Tim10.	190.008	0.652556	0.202232	10.4123	0.00125176	0.0277604
OS03G0827900	Hypothetical conserved gene.	143.151	-0.977038	0.302501	10.4165	0.00124893	0.0277298
OS03G0831500	Similar to Phosphoribosylformylglycinamidine cyclo-ligase, chloroplast/mitochondrial precursor (EC 6.3.3.1) (AIRS) (Phosphoribosyl-aminoimidazole synthetase) (AIR synthase) (VUpur5).	155.794	1.063	0.294412	13.0175	0.000308588	0.0106741
OS03G0834050	Haloacid dehalogenase-like APase, Low-Pi-responsive haloacid dehalogenase (HAD)-like hydrolase, Pi homeostasis	174.735	1.72124	0.494469	11.993	0.000534006	0.0156694
OS03G0844800	Conserved hypothetical protein.	56.0074	2.67754	0.610926	18.8669	1.40163e-05	0.00125498
OS03G0845000	Similar to Pirin-like protein.	1018.18	0.6827	0.196775	12.0134	0.00052819	0.0155702
OS03G0847900	PAK-box/P21-Rho-binding domain containing protein.	31.7044	-2.64999	0.774052	11.5403	0.000681047	0.0184316
OS03G0851000	Similar to Transcription factor homolog BTF3-like protein.	272.514	0.815885	0.241369	11.4091	0.000730858	0.0192892
OS03G0851100	Similar to Translational elongation factor EF-TuM.	305.87	1.15917	0.235595	24.1341	8.98567e-07	0.000163976
OS03G0852500	Similar to NIR3.	135.738	0.868391	0.242499	12.8253	0.000341967	0.0114398
OS03G0854200	Exoribonuclease domain containing protein.	137.892	0.801402	0.258781	9.58449	0.00196228	0.0382105
OS03G0857900	Similar to Lysine decarboxylase-like protein.	379.963	0.960573	0.18641	26.5106	2.62096e-07	6.52209e-05
OS03G0859600	RuBisCO subunit binding-protein alpha subunit, chloroplast precursor (60 kDa chaperonin alpha subunit) (CPN-60 alpha).	1944.02	0.471806	0.129746	13.2125	0.000278088	0.00997836
OS04G0103200	Proteasome component region PCI domain containing protein.	1018.49	0.516615	0.170519	9.16913	0.00246131	0.0444282
OS04G0103500	Serine/threonine protein kinase-related domain containing protein.	76.0518	1.63299	0.404975	16.2006	5.69769e-05	0.00316445
OS04G0105000	Zinc finger, CCCH-type domain containing protein.	193.075	0.740407	0.244275	9.18604	0.00243868	0.0441896
OS04G0107700	Peptidase C1A, papain family protein.	21.3635	-5.36715	0.981863	29.3463	6.05321e-08	2.09308e-05
OS04G0117900	Amidase family protein.	439.048	1.93443	0.377097	25.9188	3.56078e-07	8.02684e-05
OS04G0188433	Similar to OSIGBa0102N07.2 protein.	878.146	-3.00914	0.449146	43.0993	5.20305e-11	6.64638e-08
OS04G0201800	Similar to H0512B01.7 protein.	761.812	-1.20357	0.292374	16.841	4.06457e-05	0.00257034
OS04G0206700	UDP-glucuronosyl/UDP-glucosyltransferase family protein.	472.775	0.667373	0.203435	10.7492	0.00104324	0.0244371
OS04G0234600	Similar to Sedoheptulose-1, 7-bisphosphatase.	28636.4	-0.528906	0.173488	9.28147	0.00231483	0.0428546
OS04G0320200	Tetratricopeptide-like helical domain containing protein.	251.785	0.781137	0.184164	17.9903	2.22038e-05	0.00168161
OS04G0323800	Hypothetical protein.	285.326	-0.593331	0.176966	11.2404	0.000800349	0.020502
OS04G0346100	Ribosomal protein S27.	1044.22	0.747729	0.165783	20.3007	6.61772e-06	0.000678086
OS04G0352400	Peptidyl-prolyl cis-trans isomerase, FKBP-type domain containing protein.	1471.69	-2.55138	0.422998	35.296	2.83218e-09	1.7664e-06
OS04G0373400	Similar to MATE efflux family protein, expressed.	198.204	0.796129	0.243355	10.6929	0.00107547	0.0249178
OS04G0376000	Similar to 60S ribosomal protein L35-1.	710.789	0.834203	0.2026	16.9064	3.92694e-05	0.00253784
OS04G0390000	Similar to OSIGBa0096P03.7 protein.	1934.38	-0.371018	0.108196	11.7551	0.000606758	0.0171224
OS04G0397000	Defender against cell death 1 (DAD-1) (Defender against apoptotic death 1 protein).	405.068	0.702935	0.139697	25.3247	4.84455e-07	9.87516e-05
OS04G0397601	Non-protein coding transcript.	95.0075	0.777056	0.260215	8.92527	0.00281252	0.0490807
OS04G0399000	Similar to Ribosomal protein S27.	521.985	0.662165	0.213915	9.56678	0.0019813	0.0385027
OS04G0400000	Similar to OSIGBa0113L04.2 protein.	69.7246	-5.83098	1.17026	22.0681	2.63151e-06	0.000352604
OS04G0413600	Similar to 40S ribosomal protein S14 (Clone MCH2).	634.121	0.968191	0.274727	12.37	0.000436294	0.0136376
OS04G0419550	Zinc finger, RING-type domain containing protein.	130.405	-2.24017	0.516186	18.5103	1.68986e-05	0.0014264
OS04G0430100	Similar to 40S ribosomal protein S10-1.	2483.49	0.63731	0.20905	9.27619	0.00232152	0.0428955
OS04G0430200	PLC-like phosphodiesterase, TIM beta/alpha-barrel domain domain containing protein.	180.224	-1.59477	0.332286	22.882	1.72262e-06	0.000279483
OS04G0431200	Similar to OSIGBa0160I14.7 protein.	2166.91	-0.443935	0.128722	11.8853	0.000565798	0.0163272
OS04G0434300	MiaB-like tRNA modifying enzyme, archaeal-type domain containing protein.	351.585	0.58584	0.185913	9.92428	0.00163113	0.0336065
OS04G0435700	Similar to UVB-resistance protein UVR8.	1737	-0.544135	0.147957	13.5093	0.000237381	0.00898905
OS04G0439100	Similar to H0525C06.4 protein.	3471.6	-1.23624	0.346545	12.6319	0.000379215	0.0122946
OS04G0444800	Ferric reductase oxidase, Fe homeostasis, Salt stress response	27066	-0.585726	0.160576	13.2829	0.000267844	0.00977554
OS04G0446500	Similar to OSIGBa0140O07.15 protein.	229.456	1.09275	0.238066	21.0387	4.50106e-06	0.000521502
OS04G0449900	Similar to RNA Binding Protein 47.	5480.69	-0.691537	0.216167	10.2108	0.00139618	0.0299374
OS04G0453200	Similar to Monosaccharide transporter 1.	33.1903	-1.60748	0.496221	10.5278	0.00117593	0.0265081
OS04G0459700	Similar to H0219H12.3 protein.	199.05	1.19205	0.281684	17.8569	2.38154e-05	0.00172851
OS04G0462900	Similar to prohibitin2.	416.455	0.919853	0.2245	16.7417	4.28299e-05	0.00263745
OS04G0466700	Armadillo-type fold domain containing protein.	230.503	1.08422	0.301999	12.8504	0.000337405	0.0114022
OS04G0473400	Similar to 60S ribosomal protein L6-B (L17) (YL16) (RP18).	883.713	1.00786	0.197526	25.9324	3.53582e-07	8.02684e-05
OS04G0475000	Hypothetical protein.	29.0508	2.82232	0.92022	9.20327	0.00241583	0.0439598
OS04G0476400	Similar to OSIGBa0106G07.13 protein.	102.973	1.5559	0.278117	31.3895	2.11116e-08	8.98933e-06
OS04G0479700	Similar to Phosphomethylpyrimidine kinase/thiamin-phosphate pyrophosphorylase.	164.869	1.18033	0.248168	22.608	1.98657e-06	0.000297381
OS04G0480900	Glycoside hydrolase, family 5 protein.	35.9999	-3.23894	0.863568	13.6552	0.000219627	0.00861712
OS04G0482700	Similar to H0525D09.10 protein.	102.954	0.870262	0.264306	10.8467	0.000989716	0.0236653
OS04G0487300	Similar to DNA-directed RNA polymerases II 24 kDa polypeptide.	107.899	1.21112	0.331475	13.3294	0.000261274	0.00964598
OS04G0488500	Pentatricopeptide repeat domain containing protein.	172.457	0.825772	0.260251	10.0627	0.00151304	0.0318251
OS04G0496950	Non-protein coding transcript.	17.7821	5.19102	1.44688	12.0901	0.000506903	0.0151525
OS04G0498200	Similar to OSIGBa0092E01.14 protein.	360.869	0.564081	0.174949	10.3893	0.00126747	0.027915
OS04G0498600	S-adenosylmethionine decarboxylase, Polyamine biosynthesis, Salt and drought stresses, Abiotic stress	16325.4	0.492467	0.161975	9.23302	0.00237689	0.0435407
OS04G0501000	Nucleotide-binding, alpha-beta plait domain containing protein.	2307.06	0.701333	0.147622	22.5232	2.07619e-06	0.000303678
OS04G0503500	Leucine-rich repeat, cysteine-containing subtype containing protein.	1841.52	-1.2007	0.242327	24.3912	7.86264e-07	0.000144862
OS04G0509100	Similar to triacylglycerol lipase.	1061.26	-0.588062	0.138877	17.9131	2.31229e-05	0.00172134
OS04G0515300	Ribosomal protein L14 domain containing protein.	2098.99	0.529141	0.137921	14.702	0.000125912	0.00587008
OS04G0515900	Similar to NAM / CUC2-like protein.	21.1222	-3.95128	0.884136	19.6591	9.25595e-06	0.000891222
OS04G0520000	S1, RNA binding domain containing protein.	174.645	1.06227	0.259444	16.7441	4.27758e-05	0.00263745
OS04G0524500	Oligopeptide transporter OPT superfamily protein.	339.025	1.26434	0.248898	25.6921	4.00466e-07	8.62172e-05
OS04G0525600	ATP-dependent Clp protease proteolytic subunit (EC 3.4.21.92) (Endopeptidase Clp).	167.593	0.860559	0.240082	12.839	0.000339461	0.0114345
OS04G0527700	CHCH domain containing protein.	76.1576	1.39756	0.443649	9.88234	0.00166872	0.0341506
OS04G0529100	Pathogenesis-related transcriptional factor and ERF domain containing protein.	29.8814	-1.96749	0.550489	12.8228	0.000342421	0.0114398
OS04G0533300	Similar to Remorin (pp34).	16970.4	-0.46529	0.136765	11.5622	0.000673048	0.0182926
OS04G0538166	Similar to Elongation factor G, chloroplastic.	1125.78	-0.885516	0.264488	11.1708	0.000830935	0.0211723
OS04G0546800	Pathogenesis-related transcriptional factor and ERF domain containing protein.	326.097	1.43608	0.234228	37.4246	9.50176e-10	7.51183e-07
OS04G0548300	Armadillo-type fold domain containing protein.	288.221	0.745122	0.246047	9.1585	0.00247566	0.0446247
OS04G0549600	Chaperone DnaJ protein, Negative regulation of rice innate immunity, Basal resistance to Magnaporthe oryzae	20559	-0.754716	0.173237	18.9266	1.35847e-05	0.00122205
OS04G0551800	Similar to T-complex protein 1, alpha subunit (TCP-1-alpha) (CCT-alpha).	764.534	0.503519	0.148298	11.5209	0.000688198	0.0185726
OS04G0559700	Aquaporin, Plasma membrane intrinsic protein, CO<sub>2</sub> diffusion-associated photosynthesis, Phloem sucrose transport	7827.46	-1.16154	0.282936	16.7426	4.28085e-05	0.00263745
OS04G0568400	WD40 repeat-like domain containing protein.	241.498	-0.765127	0.187049	16.7365	4.29458e-05	0.00263745
OS04G0576500	Peptidase C1A, papain C-terminal domain containing protein.	1031.23	0.600683	0.173865	11.9209	0.000555081	0.0161265
OS04G0580300	GRAS transcription factor domain containing protein.	339.396	-0.773593	0.23438	10.8724	0.000976102	0.0234876
OS04G0581300	Similar to Mitochondrial import inner membrane translocase subunit TIM13.	70.3613	1.11336	0.334619	11.0802	0.00087256	0.0218837
OS04G0590400	GRAS transcription factor, Drought stress response	97.8315	-1.04754	0.314119	11.1238	0.000852264	0.0215723
OS04G0598200	Similar to 60S ribosomal protein L12.	636.818	1.22781	0.322493	14.3993	0.000147858	0.00657397
OS04G0598500	Similar to Wall-associated kinase-like protein.	39.7922	1.34914	0.433935	9.68693	0.00185584	0.0366038
OS04G0605900	Similar to 60S ribosomal protein L7-2.	1593.8	0.878277	0.241324	13.1976	0.000280314	0.0100207
OS04G0608600	Alkyl hydroperoxide reductase subunit C/ Thiol specific antioxidant domain containing protein.	98.8596	1.03737	0.338797	9.3806	0.00219293	0.0414386
OS04G0613600	Similar to 40S ribosomal protein S11.	546.517	0.755065	0.186963	16.2827	5.45611e-05	0.00309303
OS04G0615700	ARGONAUTE (AGO) family protein, Regulation of anther development	156.843	-1.39812	0.421071	10.9588	0.000931621	0.0228056
OS04G0623500	Similar to H0215F08.7 protein.	41.4512	-2.53303	0.561863	20.2213	6.89799e-06	0.000696232
OS04G0625300	Similar to OSIGBa0148A10.3 protein.	200.034	0.750742	0.238128	9.93558	0.00162114	0.0334728
OS04G0635800	Acyl-CoA N-acyltransferase domain containing protein.	496.27	0.558874	0.183256	9.29194	0.00230165	0.042693
OS04G0639100	Conserved hypothetical protein.	63.2113	-2.4516	0.610856	15.9209	6.60444e-05	0.00358492
OS04G0642300	Similar to H0423H10.10 protein.	22.2577	1.82548	0.560266	10.695	0.00107427	0.0249178
OS04G0645100	Tetratricopeptide repeat (TPR) domain containing protein, Grain size and starch quality	18618.1	-0.395538	0.121468	10.5956	0.00113355	0.0259278
OS04G0648700	DNA repair nuclease, XPF-type/Helicase domain containing protein.	13.9961	2.14204	0.719314	8.95621	0.00276528	0.0486106
OS04G0650800	Similar to Phosphoglycerate dehydrogenase.	1325.29	0.93476	0.23934	15.1941	9.70039e-05	0.00486569
OS04G0663300	Similar to PHD finger-like domain protein 5A (Splicing factor 3B associated 14 kDa protein) (SF3b14b).	359.629	0.775893	0.218854	12.5485	0.000396517	0.0127692
OS04G0668900	Protein similar to plastid terminal oxidase, Carotenoid and strigolactone synthesis	584.207	0.57174	0.177427	10.372	0.00127939	0.0280754
OS04G0670600	Similar to H0624F09.5 protein.	454.473	0.681961	0.175214	15.1297	0.00010037	0.00500832
OS04G0671900	Transcription factor, Regulator for phosphate homeostasis	115.865	-1.57572	0.37585	17.4982	2.87583e-05	0.00203335
OS04G0675500	Similar to Itm1 protein.	531.147	0.905043	0.275033	10.7948	0.00101788	0.0239601
OS04G0678000	Hypothetical protein.	12.8881	-2.12251	0.704376	9.24497	0.00236143	0.043507
OS04G0689500	Similar to H0814G11.12 protein.	31.317	-1.90811	0.60943	9.7823	0.001762	0.0355887
OS05G0100750	Hypothetical protein.	53.1191	-1.21598	0.365139	11.1375	0.000845993	0.0214988
OS05G0113000	Amino acid-binding ACT domain containing protein.	5710.69	-1.23686	0.166568	54.7453	1.37204e-13	7.62115e-10
OS05G0113500	Similar to BRI1-KD interacting protein 130.	3970.91	0.398208	0.117418	11.4934	0.000698422	0.0186686
OS05G0114700	Myb-type HTH DNA-binding domain domain containing protein.	1549.6	0.893195	0.25514	12.2122	0.000474781	0.0145324
OS05G0120200	Similar to ATPase, coupled to transmembrane movement of substances.	79.2946	-3.47952	0.978884	12.0351	0.000522077	0.0154853
OS05G0126700	Conserved hypothetical protein.	233.238	1.32645	0.434903	9.23996	0.00236791	0.0435407
OS05G0130300	Conserved hypothetical protein.	493.604	1.63386	0.456717	12.6475	0.000376067	0.0122469
OS05G0130600	Conserved hypothetical protein.	973.165	1.26427	0.400257	9.90309	0.00165001	0.0339226
OS05G0137200	Similar to P-glycoprotein ABCB5.	3187.83	-0.645977	0.1798	12.8829	0.000331594	0.0112957
OS05G0144100	WD40 repeat-like domain containing protein.	385.9	-0.874711	0.257653	11.4953	0.000697709	0.0186686
OS05G0145300	RNA-binding, CRM domain domain containing protein.	160.864	0.867622	0.236191	13.4856	0.000240401	0.00904119
OS05G0145600	Pentatricopeptide repeat containing protein.	367.284	0.595525	0.194085	9.41035	0.00215764	0.0409331
OS05G0146900	Hypothetical conserved gene.	444.465	-0.587986	0.196271	8.96665	0.00274953	0.0484061
OS05G0149800	EF-Hand type domain containing protein.	884.86	-0.462043	0.120582	14.6798	0.000127403	0.00589652
OS05G0155100	Similar to 60S ribosomal protein L18.	1608.2	0.762046	0.209118	13.2449	0.000273322	0.00986277
OS05G0155200	Similar to Ethylene receptor.	101.865	-1.5034	0.438747	11.6797	0.000631864	0.0176489
OS05G0156700	Similar to Dihydrolipoyl dehydrogenase.	283.536	1.0563	0.335324	9.883	0.00166813	0.0341506
OS05G0157600	Hypothetical conserved gene.	69.869	1.41685	0.346507	16.752	4.25982e-05	0.00263745
OS05G0160200	Ubiquitin.	2216.13	0.954918	0.168232	32.0922	1.47023e-08	6.55142e-06
OS05G0160300	Bifunctional inhibitor/plant lipid transfer protein/seed storage domain containing protein.	803.63	-3.19807	0.512	37.2618	1.03287e-09	7.61189e-07
OS05G0168500	Nonaspanin (TM9SF) family protein.	364.516	1.18216	0.284514	17.1803	3.39944e-05	0.00230981
OS05G0169100	Similar to 60S ribosomal protein L10 (QM protein homolog).	5010.27	0.580705	0.140985	16.9388	3.86052e-05	0.00251914
OS05G0172100	F-box associated type 1 domain containing protein.	61.1085	-1.16478	0.350772	11.0648	0.000879806	0.0220078
OS05G0176000	Similar to fibrillarin-2.	291.162	1.06855	0.234137	20.7756	5.16363e-06	0.000567897
OS05G0178300	Similar to Cadmium tolerant 1.	155.071	-1.794	0.587706	9.19827	0.00242244	0.0440383
OS05G0186100	Similar to Histidine-containing phosphotransfer protein 4.	26.5351	-2.73708	0.889652	9.31148	0.00227722	0.0424042
OS05G0202800	Similar to Metallothionein-like protein 3B.	78434.3	0.88205	0.278063	10.0235	0.00154553	0.0323296
OS05G0207300	Similar to 60S ribosomal protein L11-2 (L16). Splice isoform 2.	930.49	0.955402	0.225431	17.8917	2.33837e-05	0.00172134
OS05G0214300	Similar to Bidirectional sugar transporter SWEET3a.	182.991	-3.88492	1.03905	13.1224	0.00029178	0.0102961
OS05G0224700	Similar to DNA-directed RNA polymerase II 19 kDa polypeptide.	286.032	1.34235	0.220519	36.956	1.20825e-09	8.57453e-07
OS05G0227700	Similar to Eukaryotic translation initiation factor 3 subunit 6-interacting protein.	1316.9	0.544321	0.140778	14.935	0.000111279	0.0053542
OS05G0243300	Similar to 50S ribosomal protein L13.	405.318	0.559436	0.184337	9.20339	0.00241567	0.0439598
OS05G0244500	Glycoside hydrolase, family 5 protein.	92.3484	-1.40169	0.453398	9.50642	0.00204754	0.039351
OS05G0247100	Similar to Glycosyl hydrolases family 18.	23.1318	3.40752	0.910379	13.7698	0.000206636	0.00830052
OS05G0274900	Similar to 60S ribosomal protein L15-1.	403.131	0.796433	0.228068	12.1698	0.000485699	0.014679
OS05G0295900	Conserved hypothetical protein.	77.4001	1.77274	0.38423	21.2318	4.06949e-06	0.000478377
OS05G0302700	Similar to ATP/ADP carrier protein.	1644.99	0.644389	0.191112	11.3491	0.000754848	0.0196923
OS05G0302916	Hypothetical protein.	686.657	-0.814568	0.25038	10.5566	0.00115775	0.0263151
OS05G0304200	PAP fibrillin family protein.	178.794	0.903638	0.280168	10.3829	0.00127189	0.0279481
OS05G0304501	Hypothetical gene.	78.7839	-2.04497	0.654324	9.63371	0.00191039	0.0374667
OS05G0304600	Similar to Lipoxygenase (Fragment).	991.319	-0.993166	0.29799	11.059	0.000882585	0.0220485
OS05G0307100	Similar to tetracycline transporter protein.	47.0974	-3.41636	0.749702	20.1274	7.24521e-06	0.000726835
OS05G0314100	Similar to Small nuclear ribonucleoprotein-like protein.	1099.75	0.510544	0.144885	12.4052	0.000428148	0.0134268
OS05G0317900	Catharanthus roseus receptor-like kinase1-like kinase, Regulation of flowering time signaling pathway and/or circadian rhythms	271.881	-1.03532	0.296576	12.1442	0.000492404	0.0148348
OS05G0346300	Similar to 40S ribosomal protein S7.	1664.2	0.682534	0.144701	22.2078	2.44683e-06	0.000337293
OS05G0353400	Armadillo-like helical domain containing protein.	447.428	0.740187	0.202822	13.3058	0.000264592	0.00971237
OS05G0355500	Similar to Ribosomal protein L29.	1071.01	0.797168	0.216674	13.4989	0.000238709	0.00900376
OS05G0357850	Conserved hypothetical protein.	151.154	1.11091	0.336417	10.8707	0.000976966	0.0234876
OS05G0363600	Similar to Catalytic/ oxidoreductase, acting on NADH or NADPH.	99.5015	1.05203	0.281555	13.974	0.000185356	0.00775902
OS05G0365300	Nucleotide-binding site leucine-rich repeat (NBS-LRR) protein, Bacterial blight resistance	690.414	-1.96302	0.413279	22.1781	2.48496e-06	0.000340102
OS05G0365500	Tetratricopeptide-like helical domain containing protein.	291.238	0.705572	0.207978	11.4997	0.000696089	0.0186686
OS05G0365600	Similar to Hydroxyisourate hydrolase.	2479.43	-0.714924	0.191187	13.9507	0.000187672	0.00780041
OS05G0368300	Similar to 40S ribosomal protein S4, X isoform (Single copy abundant mRNA protein) (SCR10).	533.087	0.817151	0.180824	20.3867	6.32679e-06	0.000666086
OS05G0373700	Similar to Nascent polypeptide-associated complex alpha subunit-like protein 3 (NAC-alpha-like protein 3) (Alpha-NAC-like protein 3).	940.909	0.732732	0.196846	13.8265	0.000200489	0.00815619
OS05G0375400	Beta-glucanase precursor.	381.387	-3.17681	0.943843	10.8149	0.00100685	0.023845
OS05G0389000	Similar to AP2-1 protein (Fragment).	20.8841	-2.53254	0.725737	12.1843	0.000481936	0.014648
OS05G0394900	Conserved hypothetical protein.	432.752	0.819839	0.196072	17.456	2.9403e-05	0.00207129
OS05G0397300	Conserved hypothetical protein.	813.099	-0.738216	0.232088	10.0952	0.0014866	0.0314401
OS05G0403600	Mitochodrial transcription termination factor-related family protein.	64.3284	1.40605	0.349626	16.2108	5.66711e-05	0.00315661
OS05G0405000	Chloroplastic pyruvate orthophosphate dikinase (PPDK, EC 2.7.9.1), Starch metabolism and structure	11926.1	-0.63808	0.174817	13.2961	0.000265958	0.00974383
OS05G0419200	Protein of unknown function DUF647 family protein.	2736.25	-0.7839	0.184217	18.0565	2.14443e-05	0.00163703
OS05G0426200	No apical meristem (NAM) protein domain containing protein.	3145.34	0.527848	0.118782	19.727	8.93305e-06	0.000868864
OS05G0431700	Similar to peptide transporter PTR2-B.	410.293	1.13042	0.37598	8.98901	0.00271608	0.0479658
OS05G0435700	Similar to (3R)-hydroxymyristoyl-[acyl carrier protein] dehydratase (EC 4.2.1.-) ((3R)-hydroxymyristoyl ACP dehydrase).	154.346	0.674909	0.218214	9.563	0.00198538	0.0385429
OS05G0445500	Similar to Acidic ribosomal protein (Fragment).	3989.5	0.524675	0.140989	13.8312	0.00019999	0.00815321
OS05G0447700	Tetratricopeptide-like helical domain containing protein.	275.042	2.50391	0.657804	14.0949	0.000173815	0.00736829
OS05G0453300	Conserved hypothetical protein.	2797.87	-0.921546	0.25923	12.5863	0.000388585	0.0125559
OS05G0459900	Similar to 60S ribosomal protein L36-1.	3807.09	0.751681	0.175823	18.2288	1.95896e-05	0.00152584
OS05G0474600	Similar to Aldose reductase-related protein (EC 1.1.1.21).	578.343	-0.561774	0.179827	9.74907	0.00179414	0.0359973
OS05G0477300	Ribosomal protein S26e domain containing protein.	1837.21	0.785534	0.192108	16.6744	4.43764e-05	0.00267638
OS05G0486200	Protein of unknown function KRTCAP2 domain containing protein.	228.783	0.964993	0.251414	14.7024	0.000125886	0.00587008
OS05G0486600	Hypothetical conserved gene.	38.089	1.92421	0.627595	9.36972	0.00220599	0.0415414
OS05G0486700	Ribosomal protein L24e domain containing protein.	758.01	0.874878	0.191636	20.7838	5.14158e-06	0.000567897
OS05G0490100	Similar to 60S ribosomal protein L30.	1283.81	0.98085	0.244815	15.9821	6.39438e-05	0.00350065
OS05G0495600	Similar to autoinhibited calcium ATPase.	463.623	-0.636758	0.168031	14.3556	0.000151332	0.00670841
OS05G0502000	Similar to Cyclic nucleotide-gated ion channel 4 (AtCNGC4) (Cyclic nucleotide-and calmodulin-regulated ion channel 4) (AtHLM1).	130.101	-1.20361	0.356733	11.3469	0.000755733	0.0196923
OS05G0517500	Similar to Gamma-glutamyl hydrolase precursor (EC 3.4.19.9) (Gamma-Glu-X carboxypeptidase) (Conjugase) (GH).	344.374	-0.816742	0.228623	12.7418	0.000357577	0.0118334
OS05G0519500	Similar to Periodic tryptophan protein-associated region; WD40-like.	304.323	0.719334	0.19779	13.2243	0.000276339	0.00993421
OS05G0519700	Heat shock protein, Long-term acquired thermotolerance	260.003	-1.57986	0.446247	12.4098	0.000427091	0.0134268
OS05G0528900	Ribosomal protein L9 family protein.	175.883	1.01662	0.21967	21.4162	3.69643e-06	0.000448274
OS05G0541900	Similar to 60S ribosomal protein l28.	1122.11	0.911874	0.19981	20.7562	5.21632e-06	0.000567897
OS05G0542150	Hypothetical gene.	216.888	0.985904	0.229117	18.4907	1.70736e-05	0.00143486
OS05G0549232	Similar to DVL4/RTFL17 (ROTUNDIFOLIA LIKE 17).	32.8622	1.58244	0.530703	8.95047	0.00277398	0.0486469
OS05G0551000	Iron-binding haemerythrin RING ubiquitin ligase, Iron-binding sensor, Regulation of iron acquisition	233.012	-1.22373	0.325177	14.0977	0.000173552	0.00736829
OS05G0551801	Hypothetical gene.	240.918	1.42027	0.344942	16.833	4.08173e-05	0.0025727
OS05G0552300	Similar to Guanine nucleotide-binding protein beta subunit-like protein (GPB-LR) (RWD).	512.744	1.08046	0.266878	16.3161	5.36052e-05	0.00307523
OS05G0555900	Non-protein coding transcript.	217.28	1.1434	0.346405	10.8452	0.000990533	0.0236653
OS05G0556700	Similar to Cct2-prov protein.	55.4622	1.63574	0.382179	18.3631	1.82558e-05	0.00148254
OS05G0556900	Ribosomal protein L35Ae family protein.	510.595	1.15092	0.307037	13.9729	0.000185462	0.00775902
OS05G0557000	Similar to 60S ribosomal protein L37a.	739.943	1.13993	0.268519	17.922	2.30151e-05	0.00172134
OS05G0557800	Similar to 50S ribosomal protein L21.	157.013	1.59795	0.26083	37.4909	9.1842e-10	7.51183e-07
OS05G0558000	Ribosomal protein L1 family protein.	259.09	0.697264	0.194268	12.8805	0.000332022	0.0112957
OS05G0562300	Similar to DnaJ-like protein.	586.553	-0.963489	0.318981	9.08631	0.0025753	0.0459025
OS05G0565000	Similar to 60S ribosomal protein L18a-1.	1453.13	0.884629	0.178773	24.4059	7.80289e-07	0.000144862
OS05G0567400	Ribosomal RNA methyltransferase J domain containing protein.	697.143	0.577915	0.192896	8.96559	0.00275112	0.0484061
OS05G0574500	Similar to GTP-binding nuclear protein Ran1B (Fragment).	8526.58	0.460363	0.107646	18.2722	1.91481e-05	0.00150986
OS05G0579700	Similar to 10A19I.9.	17.6627	-4.98423	1.45909	10.9297	0.000946348	0.0229822
OS05G0594500	Invasin/intimin cell-adhesion domain containing protein.	1243.14	-1.0378	0.344023	9.05376	0.00262156	0.0466724
OS05G0594700	Hyperosmolality-gated calcium-permeable channel, Osmolality-sensitive OSCA channel	3202.09	-0.584499	0.128387	20.6968	5.38065e-06	0.00057597
OS05G0597100	Histone H4 deacetylase, Negative regulation of innate immunity	807.102	0.893602	0.193742	21.2119	4.11214e-06	0.000480443
OS06G0103400	Nucleic acid-binding, OB-fold domain containing protein.	232.424	0.705275	0.219051	10.3601	0.00128767	0.0281232
OS06G0107100	Protein of unknown function DUF819 family protein.	251.848	-1.2665	0.355034	12.651	0.00037537	0.0122469
OS06G0108500	Similar to MIKC-type MADS-box transcription factor AGL1.	72.9452	1.2113	0.365853	10.9455	0.000938306	0.0228739
OS06G0108900	Similar to H0613A10.3 protein.	692.733	-0.816951	0.19829	16.9364	3.86528e-05	0.00251914
OS06G0109100	Hypothetical conserved gene.	97.339	-2.53261	0.742603	11.3453	0.000756409	0.0196923
OS06G0115100	Similar to ATOZI1 protein (Stress-induced protein OZI1) (AT0ZI1 protein).	571.698	0.517828	0.146634	12.4648	0.000414697	0.0131708
OS06G0115500	Similar to 60S ribosomal protein L13 (BBC1 protein homolog).	1052.78	0.757696	0.158621	22.7747	1.82144e-06	0.000286482
OS06G0116600	Proteinase inhibitor, propeptide domain containing protein.	485.689	1.23473	0.255365	23.2492	1.42308e-06	0.000241307
OS06G0125200	Protein of unknown function DUF581 family protein.	105.308	-2.08758	0.438424	22.4326	2.1765e-06	0.000313563
OS06G0128100	Protein of unknown function DUF248, methyltransferase putative domain containing protein.	41.7705	-1.3691	0.435365	9.9286	0.0016273	0.0335637
OS06G0134000	Similar to 40S ribosomal protein S20.	1170	0.925574	0.204901	20.3294	6.51904e-06	0.000675375
OS06G0155400	Conserved hypothetical protein.	207.451	-0.755376	0.25023	9.10221	0.00255301	0.0457179
OS06G0159600	Tetratricopeptide-like helical domain containing protein.	155.676	-1.17332	0.267383	19.2419	1.1516e-05	0.00106086
OS06G0163300	Harpin-induced 1 domain containing protein.	42.8533	-1.60805	0.452807	12.6428	0.000377016	0.0122469
OS06G0166400	Similar to TINY-like protein (AP2 domain containing protein RAP2.10) (Fragment).	64.3591	2.01037	0.621602	10.3426	0.00129992	0.0283042
OS06G0166500	Similar to Auxin-responsive protein IAA20 (Indoleacetic acid-induced protein 20).	21.3126	-7.03885	1.09645	41.8711	9.74955e-11	1.16757e-07
OS06G0171900	WD40 subfamily protein, Salt stress	2039.47	-0.924451	0.268896	11.7723	0.000601202	0.0170157
OS06G0172600	Similar to predicted protein.	798.543	0.933334	0.245934	14.3482	0.000151927	0.00670841
OS06G0181566	Similar to 60S ribosomal protein L39.	1054.1	0.916733	0.180562	25.6949	3.99881e-07	8.62172e-05
OS06G0186400	Similar to Serine carboxypeptidase II-2 precursor (EC 3.4.16.6) (CP-MII.2) (Fragment).	808.921	0.954682	0.285741	11.1193	0.000854336	0.0215962
OS06G0208700	Similar to Dual-specificity phosphatase protein.	220.799	0.646298	0.211658	9.31787	0.00226929	0.0422976
OS06G0216700	Cupredoxin domain containing protein.	79.4431	-1.28451	0.373054	11.8392	0.000579965	0.0166109
OS06G0224200	Thioredoxin fold domain containing protein.	88.4674	1.70796	0.462165	13.5602	0.000231027	0.00881813
OS06G0228500	Amino acid transporter, transmembrane domain containing protein.	139.487	1.12442	0.311049	13.0361	0.000305548	0.0106062
OS06G0229000	Similar to FtsH protease (VAR2) (Zinc dependent protease).	583.098	2.06792	0.518345	15.6032	7.81233e-05	0.00410509
OS06G0232800	Conserved hypothetical protein.	276.755	0.830677	0.199514	17.3238	3.15216e-05	0.00217359
OS06G0244000	Similar to anthranilic acid methyltransferase 3.	69.2385	-5.80799	1.55665	12.2541	0.000464243	0.0142783
OS06G0255200	Conserved hypothetical protein.	115.993	-2.68181	0.871777	9.18622	0.00243844	0.0441896
OS06G0257450	Ribonucleotide reductase, Chloroplast biogenesis	77.8449	-1.11442	0.357394	9.71768	0.00182504	0.036351
OS06G0274200	Similar to H/ACA ribonucleoprotein complex subunit 2 (H/ACA snoRNP protein NHP2) (High mobility group-like nuclear protein 2).	186.624	1.62206	0.305854	27.9687	1.23296e-07	3.79832e-05
OS06G0275700	Similar to Beta-catenin repeat family protein.	177.384	-1.23241	0.288738	18.1678	2.02273e-05	0.00156281
OS06G0287500	CC-NBS-LRR protein, Blast resistance (Nipponbare: susceptible)	348.038	0.486762	0.154902	9.877	0.00167358	0.0341506
OS06G0297700	Similar to predicted protein.	105.626	-0.89013	0.286657	9.64289	0.00190086	0.0373181
OS06G0300600	Similar to Decoy.	70.5833	1.54956	0.413211	14.0323	0.000179696	0.0075508
OS06G0316000	Conserved hypothetical protein.	493.7	1.58014	0.367293	18.3205	1.86687e-05	0.00149327
OS06G0318300	Similar to Rho GDP dissociation inhibitor 2 (Fragment).	72.4473	-1.26678	0.333952	14.4034	0.00014754	0.00657397
OS06G0326400	Phosphofructokinase domain containing protein.	1213.62	-1.45413	0.41454	12.1826	0.000482381	0.014648
OS06G0326500	Mitochondrial glycoprotein family protein.	160.958	1.36027	0.27189	24.9803	5.79182e-07	0.000113242
OS06G0328900	Cytochrome P450 family protein.	36.7259	4.28373	0.69663	49.3743	2.11503e-12	5.63261e-09
OS06G0334100	Hypothetical gene.	141.677	-1.23175	0.385425	10.1715	0.00142627	0.0304196
OS06G0367100	Glycoside hydrolase, subgroup, catalytic core domain containing protein.	120.281	1.12558	0.367659	9.35303	0.00222617	0.0417373
OS06G0471100	Conserved hypothetical protein.	85.3104	-0.918703	0.29314	9.83364	0.00171349	0.0348442
OS06G0476200	Similar to Phosphoglucomutase precursor (EC 5.4.2.2).	1282.53	0.830023	0.269934	9.42738	0.00213769	0.040716
OS06G0482200	Thioredoxin fold domain containing protein.	106.769	0.754585	0.245325	9.46958	0.00208908	0.0400409
OS06G0483200	Similar to cycloartenol synthase.	47.6136	-1.92481	0.593488	10.447	0.0012285	0.0273468
OS06G0491300	Hypothetical conserved gene.	231.011	0.647299	0.181225	12.7621	0.000353719	0.011726
OS06G0494400	Multi antimicrobial extrusion protein MatE family protein.	533.92	1.11067	0.314523	12.4077	0.000427561	0.0134268
OS06G0498800	Homolog of Arabidopsis MOTHER OF FT AND TFL1, Regulation of heading and panicle architecture	147.85	-1.94776	0.522167	13.7277	0.000211316	0.00837148
OS06G0503400	Reticulon family protein.	5099.38	-0.582205	0.125062	21.6393	3.29033e-06	0.000412065
OS06G0520733	Similar to cell number regulator 4.	140.714	-3.22228	0.550692	33.1059	8.72728e-09	4.28778e-06
OS06G0526600	DEAD-box helicase ATP-binding protein, Response to abiotic stress (salt, dehydration, ABA, blue and red light)	136.467	0.964191	0.322776	8.91297	0.00283152	0.0492777
OS06G0538200	Conserved hypothetical protein.	667.244	-0.410323	0.13499	9.24015	0.00236765	0.0435407
OS06G0546400	Similar to 50S ribosomal protein L1.	78.8981	1.01468	0.30827	10.8482	0.0009889	0.0236653
OS06G0550000	Similar to 60S ribosomal protein L11.	391.747	0.659986	0.209782	9.8854	0.00166596	0.0341506
OS06G0552900	Similar to SP3D.	121.54	-3.6865	0.764527	22.1298	2.54825e-06	0.00034629
OS06G0555400	Similar to 40S ribosomal protein S19-like.	897.487	0.767293	0.23178	10.9306	0.000945888	0.0229822
OS06G0562600	Similar to T-complex protein 1, epsilon subunit (TCP-1-epsilon) (CCT-epsilon) (TCP-K36).	1085.79	0.757921	0.147803	26.2477	3.00319e-07	7.28408e-05
OS06G0564500	Cysteine synthase (EC 4.2.99.8).	848.501	-1.15525	0.235187	24.0009	9.62908e-07	0.000172433
OS06G0567000	Uncharacterised protein family UPF0197 domain containing protein.	502.156	0.602409	0.187181	10.3451	0.00129817	0.0282982
OS06G0568200	Vacuolar ATPase B subunit.	2280.72	-0.485541	0.136031	12.7293	0.000359971	0.0118512
OS06G0571400	Similar to Elongation factor 1 gamma-like protein (Fragment).	1096.46	0.794128	0.164492	23.2542	1.41941e-06	0.000241307
OS06G0589300	ABC transporter-like domain containing protein.	42.7589	1.46058	0.397375	13.598	0.000226428	0.00876484
OS06G0591400	Conserved hypothetical protein.	33.9219	5.4873	1.05736	25.0141	5.69125e-07	0.000112536
OS06G0592500	Similar to Ethylene-responsive transcriptional coactivator.	255.107	-2.4598	0.428299	32.2373	1.36448e-08	6.3534e-06
OS06G0597000	Auxin/Indole-3-Acetic Acid (Aux/IAA) gene family member, Postembryonic maintenance of QC (quiescent center), Development of roots and shoots	67.5668	-1.35573	0.342255	15.7399	7.26764e-05	0.00387898
OS06G0603400	Similar to DNA-directed RNA polymerase III 39 kDa polypeptide (EC 2.7.7.6) (RNA polymerase III C39 subunit).	60.1693	1.17137	0.339657	11.9196	0.000555478	0.0161265
OS06G0604300	Chloroplast-localized phospholipase D, Herbivore defense	241.59	-1.46154	0.427294	11.6012	0.000659077	0.0181396
OS06G0612200	RNA polymerase Rpb1, domain 5 containing protein.	216.769	0.918096	0.261532	12.3002	0.000452901	0.0140194
OS06G0625500	Similar to Thioredoxin peroxidase.	257.5	0.845871	0.243401	12.0559	0.000516275	0.015337
OS06G0633800	Amino acid transporter, transmembrane domain containing protein.	17156.5	-1.1028	0.230484	22.7571	1.83822e-06	0.000286482
OS06G0633900	Similar to esterase/lipase/thioesterase.	41.3813	-2.38125	0.580281	16.7301	4.30922e-05	0.00263799
OS06G0644600	Similar to predicted protein.	253.189	0.891604	0.218937	16.57	4.68876e-05	0.00279011
OS06G0649800	Similar to DNA-3-methyladenine glycosylase I.	21.0682	-2.13242	0.641088	11.1156	0.000856068	0.0216115
OS06G0650100	Similar to Ubiquitin-NEDD8-like protein RUB2.	491.935	0.555442	0.162072	11.7409	0.000611418	0.0172285
OS06G0656300	Uncharacterised protein family UPF0497, trans-membrane plant subgroup domain containing protein.	193.565	-1.15198	0.218694	27.7557	1.37639e-07	3.98537e-05
OS06G0668200	Similar to Phosphoglycerate kinase, cytosolic (EC 2.7.2.3).	723.781	-1.09089	0.217676	25.0122	5.697e-07	0.000112536
OS06G0674000	Conserved hypothetical protein.	612.622	1.32012	0.415151	10.0317	0.00153872	0.0322224
OS06G0674100	Conserved hypothetical protein.	15.9775	2.86648	0.72635	15.822	6.95888e-05	0.00374812
OS06G0682633	Hypothetical conserved gene.	238.283	1.02351	0.194632	27.659	1.44694e-07	4.07717e-05
OS06G0682900	Heat stress associated protein, Long-term acquired thermotolerance	552.769	-1.59133	0.270794	34.2018	4.96825e-09	2.88475e-06
OS06G0683950	Armadillo-like helical domain containing protein.	12.0454	3.00121	0.94085	10.2482	0.00136818	0.0294229
OS06G0684000	Similar to FAD-dependent pyridine nucleotide-disulphide oxidoreductase; Calcium-binding EF-hand.	445.784	-1.21931	0.265722	20.9479	4.71935e-06	0.000536093
OS06G0699600	CCT domain containing protein.	3129.9	-0.386985	0.109398	12.5057	0.000405703	0.0129807
OS06G0701100	Eukaryotic initiation factor 4A (eIF4A) (eIF-4A).	1540.01	-1.14975	0.322047	12.6658	0.000372402	0.0121768
OS06G0705600	Oligopeptide transporter domain containing protein.	189.91	-0.74746	0.22489	11.046	0.000888782	0.0221456
OS06G0707200	Glycosyltransferase AER61, uncharacterized domain containing protein.	251.472	-0.557566	0.18146	9.44663	0.00211537	0.0404517
OS06G0708700	Similar to Nodulin-like protein.	326.082	-1.09179	0.33051	10.8645	0.000980272	0.0235376
OS06G0709000	NAD(P)-binding domain containing protein.	230.607	-0.637632	0.210614	9.1683	0.00246244	0.0444282
OS06G0710300	Uncharacterised conserved protein UCP022348 domain containing protein.	985.52	0.87358	0.2795	9.73588	0.00180705	0.0360933
OS06G0711100	Conserved hypothetical protein.	1643.33	-0.557218	0.158533	12.3373	0.000443986	0.0138104
OS06G0717300	Conserved hypothetical protein.	128.353	0.981726	0.23687	17.1838	3.39317e-05	0.00230981
OS06G0729900	Similar to LysM domain containing protein.	443.25	-0.595002	0.191751	9.62001	0.00192469	0.0376315
OS07G0106200	Similar to Hexose transporter.	282.179	1.83874	0.408871	19.9587	7.91329e-06	0.00078158
OS07G0108900	Similar to MADS-box transcription factor 15.	64.2124	-3.66536	0.967331	13.6528	0.000219914	0.00861712
OS07G0109500	Ribosomal protein L13 family protein.	706.448	0.925411	0.264492	12.1969	0.000478686	0.0146053
OS07G0121200	Similar to LRR receptor-like kinase.	59.2875	-3.9715	1.04615	13.5899	0.000227402	0.00878479
OS07G0134000	Amino acid permease, Transport of amino acids	713.762	-0.896848	0.174375	26.3926	2.78602e-07	6.84396e-05
OS07G0139600	Non-protein coding transcript.	799.098	0.905742	0.188559	23.0037	1.61693e-06	0.000267087
OS07G0150200	Similar to 40S ribosomal protein S12-1.	1133.19	0.820075	0.149825	29.8933	4.5648e-08	1.71502e-05
OS07G0151800	Conserved hypothetical protein.	63.5546	1.15195	0.371741	9.60596	0.00193947	0.0378138
OS07G0169600	2OG-Fe(II) oxygenase domain containing protein.	386.528	1.16193	0.227848	25.9319	3.53674e-07	8.02684e-05
OS07G0170300	YT521-B-like protein family protein.	1386.04	0.432602	0.123829	12.1972	0.000478601	0.0146053
OS07G0173501	Similar to 40S ribosomal protein S18.	816.415	1.06465	0.27544	14.8654	0.000115463	0.00549305
OS07G0174200	Similar to 40S ribosomal protein S18.	62.3348	1.05574	0.337861	9.77422	0.00176975	0.0356575
OS07G0178900	Similar to ATTIP49A/RIN1 (RESISTANCE TO PSEUDOMONAS SYRINGAE PV MACULICOLA INTERACTOR 1); protein binding.	353.885	0.535369	0.157367	11.573	0.000669162	0.0182537
OS07G0182400	AUX/IAA protein family protein.	656.588	-1.47858	0.247384	35.4295	2.64447e-09	1.74726e-06
OS07G0184300	Non-protein coding transcript.	486.227	1.26509	0.18175	48.2797	3.69564e-12	6.43746e-09
OS07G0202900	Similar to mitochondrial 28S ribosomal protein S29-related.	255.822	0.885681	0.206782	18.3385	1.84932e-05	0.00148886
OS07G0203300	Nucleic acid-binding, OB-fold domain containing protein.	240.949	1.3452	0.21371	39.5846	3.14152e-10	3.00974e-07
OS07G0204100	Conserved hypothetical protein.	390.969	1.01691	0.317399	10.2222	0.00138761	0.0298072
OS07G0207400	Similar to RF12 protein (Fragment).	146.592	1.39946	0.343646	16.5137	4.83007e-05	0.00285645
OS07G0208000	Similar to 40S ribosomal protein S15A.	1135.88	1.07972	0.230251	21.8789	2.90403e-06	0.000374866
OS07G0208500	Similar to Cellulose synthase-4.	117.794	-1.31555	0.321564	16.712	4.3505e-05	0.00265478
OS07G0208600	Remorin, C-terminal region domain containing protein.	182.81	-0.73168	0.234789	9.70581	0.00183686	0.0365479
OS07G0209000	Dolichyl-diphosphooligosaccharide-protein glycosyltransferase 48 kDa subunit precursor, N-glycosylation, Root development	673.418	0.658799	0.179302	13.483	0.000240733	0.00904119
OS07G0210000	Hypothetical conserved gene.	85.7453	-1.56776	0.39733	15.5204	8.16191e-05	0.00422677
OS07G0217600	CytochromeP450 monooxygenase, Diterpenoid phytoalexin biosynthesis, Bacterial blight resistance	510.139	1.46987	0.312868	21.8717	2.915e-06	0.000374866
OS07G0224000	Similar to 60S ribosomal protein L24.	373.615	0.786793	0.257706	9.30104	0.00229024	0.0425729
OS07G0224900	WD40 repeat-like domain containing protein.	140.079	1.00273	0.268894	13.8976	0.000193043	0.00798896
OS07G0227800	Similar to ubiquinone biosynthesis protein ubiB.	2659.58	-0.35493	0.114983	9.52327	0.00202882	0.0391878
OS07G0229900	Ribosomal protein S12e domain containing protein.	1516.97	0.945558	0.178933	27.8197	1.3316e-07	3.92536e-05
OS07G0240300	Similar to OSIGBa0153E02-OSIGBa0093I20.13 protein.	396.721	0.627371	0.186626	11.2906	0.000779016	0.0201169
OS07G0258100	Conserved hypothetical protein.	616.501	0.656253	0.200362	10.7144	0.00106303	0.0247494
OS07G0270900	Mak16 protein family protein.	458.695	0.574931	0.158399	13.1681	0.000284752	0.0100667
OS07G0282300	Similar to Aldehyde oxidase 1 homolog (Fragment).	13.189	-2.64595	0.81993	10.5383	0.00116923	0.0264193
OS07G0290200	Plant lipid transfer protein/seed storage/trypsin-alpha amylase inhibitor domain containing protein.	45.9815	1.94648	0.56436	11.8355	0.000581112	0.0166189
OS07G0296000	Conserved hypothetical protein.	276.272	-0.786532	0.216547	13.1755	0.000283633	0.0100667
OS07G0418150	Non-protein coding transcript.	38.5907	1.32093	0.410899	10.3694	0.00128122	0.0280754
OS07G0444000	Similar to Non-lysosomal glucosylceramidase.	944.023	-0.598597	0.184045	10.5656	0.00115213	0.0262185
OS07G0445600	Conserved hypothetical protein.	91.1586	-1.34645	0.382357	12.3742	0.000435316	0.0136292
OS07G0450000	Similar to 60S ribosomal protein L44.	151.894	0.808961	0.220474	13.4764	0.000241589	0.00904119
OS07G0468100	Similar to Glutathione S-transferase GST 19 (EC 2.5.1.18).	655.238	0.928872	0.28849	10.3281	0.00131021	0.0283993
OS07G0475800	Eukaryotic rRNA processing family protein.	271.346	0.960184	0.21283	20.3289	6.52077e-06	0.000675375
OS07G0477866	Hypothetical gene.	99.0201	1.25236	0.37879	10.9067	0.000958182	0.0231522
OS07G0486700	Similar to cytokinin-O-glucosyltransferase 2.	14.832	-4.82119	0.933922	27.4334	1.62596e-07	4.45071e-05
OS07G0491800	Similar to taxane 13-alpha-hydroxylase.	45.7633	-4.5663	0.733135	37.3641	9.80094e-10	7.51183e-07
OS07G0498800	Similar to Calreticulin interacted protein.	883.962	-0.510268	0.166659	9.36755	0.00220861	0.0415414
OS07G0505300	Hypothetical gene.	45.0245	-1.67615	0.469293	12.7695	0.000352326	0.0117203
OS07G0510500	UDP-glucuronosyl/UDP-glucosyltransferase family protein.	314.798	-1.17475	0.284439	16.9772	3.78316e-05	0.00250827
OS07G0523100	Similar to 60S ribosomal protein L44.	653.951	0.697942	0.164865	17.8958	2.33333e-05	0.00172134
OS07G0523150	Similar to 60S ribosomal protein L44.	440.431	0.664201	0.190534	12.1356	0.000494683	0.0148708
OS07G0523300	Similar to 60S ribosomal protein L44.	1027.25	0.852214	0.147477	33.3135	7.84352e-09	4.06188e-06
OS07G0523500	Similar to 60S ribosomal protein L44.	1028.44	0.84968	0.146607	33.5109	7.08661e-09	3.77185e-06
OS07G0523700	Similar to 60S ribosomal protein L44.	1028.03	0.852784	0.14534	34.3473	4.61039e-09	2.76062e-06
OS07G0529600	Similar to Thiazole biosynthetic enzyme 1-1, chloroplast precursor.	728.869	1.05593	0.306541	11.8123	0.000588394	0.0167273
OS07G0531600	Phospholipid/glycerol acyltransferase domain containing protein.	748.226	-0.437743	0.137979	10.0626	0.00151311	0.0318251
OS07G0539900	Similar to Beta-1, 3-glucanase-like protein.	78.7865	2.40676	0.737463	10.4567	0.00122206	0.0272594
OS07G0541400	Similar to Receptor protein kinase.	292.329	0.693663	0.222685	9.69704	0.00184565	0.0365713
OS07G0543500	Armadillo-like helical domain containing protein.	99.0461	1.60664	0.423371	14.3348	0.000153008	0.00672427
OS07G0546050	Non-protein coding transcript.	55.9594	-1.52819	0.470894	10.4989	0.00119446	0.0268313
OS07G0546700	Similar to 60S ribosomal protein L38.	1285.14	0.864094	0.181135	22.6885	1.90502e-06	0.000292017
OS07G0549200	Pentatricopeptide repeat domain containing protein.	224.315	0.911749	0.222731	16.7477	4.2693e-05	0.00263745
OS07G0562950	Non-protein coding transcript.	94.817	-1.22254	0.355717	11.7975	0.000593089	0.0168109
OS07G0573600	Nucleotide excision repair, TFIIH, subunit TTDA domain containing protein.	258.65	0.837712	0.225662	13.7624	0.000207452	0.00831589
OS07G0597000	Similar to Eukaryotic translation initiation factor 5A (eIF-5A).	3981.36	0.445053	0.128756	11.9381	0.000549981	0.0160375
OS07G0600400	WD40/YVTN repeat-like domain containing protein.	142.305	1.08814	0.23552	21.3786	3.76959e-06	0.000451433
OS07G0603100	Nucleotide-binding, alpha-beta plait domain containing protein.	87.5989	1.81691	0.417457	18.8517	1.41284e-05	0.00125913
OS07G0603200	WD40 repeat-like domain containing protein.	224.192	0.86215	0.21358	16.2929	5.4267e-05	0.00308549
OS07G0603300	TON1 RECRUIT MOTIF (TRM)-containing protein, Regulation of grain size and shape	55.479	-3.26151	0.579041	31.173	2.36021e-08	9.42166e-06
OS07G0608700	Similar to Small nuclear ribonucleoprotein G (snRNP-G) (Sm protein G) (Sm-G) (SmG).	1385.18	0.564259	0.13734	16.8594	4.02533e-05	0.00256244
OS07G0614500	Similar to Elongation factor 1 beta 2.	2732.93	0.640627	0.19453	10.8246	0.00100163	0.0237822
OS07G0618000	Conserved hypothetical protein.	47.2353	-2.17193	0.591521	13.3633	0.000256594	0.00954678
OS07G0620500	Oligosaccaryltransferase domain containing protein.	377.653	0.692984	0.181781	14.5191	0.000138744	0.00633155
OS07G0626100	Similar to 50S ribosomal protein L7/L12.	163.562	0.91089	0.273916	11.0403	0.000891517	0.0221849
OS07G0627000	Plastidial disproportionating enzyme1, alpha-1, 4-D-glucanotransferase, Storage starch synthesis in rice endosperm	153.933	-0.93952	0.295758	10.0755	0.00150252	0.0317418
OS07G0633100	Similar to Glucan endo-1, 3-beta-glucosidase 4.	232.628	-1.38089	0.303315	20.6194	5.60248e-06	0.000596384
OS07G0634400	HAD-superfamily hydrolase, subfamily IA, variant 3 domain containing protein.	86.7571	-3.51244	0.968025	12.5355	0.000399293	0.012837
OS07G0634600	Similar to Pectin acetylesterase (Fragment).	19.9302	-1.97797	0.59091	11.3327	0.000761534	0.0197328
OS07G0636000	Similar to H/ACA ribonucleoprotein complex subunit 4 (EC 5.4.99.-) (Nucleolar protein NAP57 homolog) (Nopp-140 associated protein of 57 kDa homolog) (AtNAP57).	313.504	1.26273	0.197039	40.9986	1.52336e-10	1.62162e-07
OS07G0636400	Similar to ribonuclease P.	110.918	1.09268	0.332283	10.7948	0.00101787	0.0239601
OS07G0640000	Similar to PRMT3 (PROTEIN ARGININE METHYLTRANSFERASE 3); methyltransferase/ zinc ion binding.	53.3992	1.54351	0.399035	14.9893	0.000108125	0.00524502
OS07G0647300	Conserved hypothetical protein.	68.4932	1.47579	0.387022	14.5302	0.000137927	0.00632255
OS07G0647500	Cytochrome c oxidase, subunit VIIa domain containing protein.	560.91	0.504112	0.135225	13.889	0.000193928	0.00800831
OS07G0658200	Similar to 30S ribosomal protein S9.	285.814	0.486799	0.158734	9.4045	0.00216453	0.0409828
OS07G0659900	Thioredoxin fold domain containing protein.	485.638	-0.656769	0.192012	11.6853	0.00062997	0.0176217
OS07G0662500	Similar to Elongation factor 1-beta' (EF-1-beta').	2354.28	0.735079	0.164858	19.8333	8.44969e-06	0.000826044
OS07G0662900	Similar to 4-alpha-glucanotransferase (EC 2.4.1.25).	4855.8	1.09074	0.32173	11.4272	0.000723772	0.0191815
OS07G0665900	Peptidase, trypsin-like serine and cysteine domain containing protein.	248.763	1.11906	0.262174	18.1547	2.03667e-05	0.00156726
OS07G0674150	Hypothetical protein.	210.661	-0.995522	0.308737	10.3681	0.00128208	0.0280754
OS07G0674200	Similar to 60S ribosomal protein L22-2.	1091.93	0.873028	0.209361	17.3317	3.13907e-05	0.00217359
OS07G0674700	Similar to 60S ribosomal protein L18.	278.678	0.890479	0.207453	18.3999	1.79064e-05	0.00147255
OS07G0684800	Similar to NAM / CUC2-like protein.	299.106	1.22649	0.372302	10.7909	0.00101998	0.0239802
OS07G0689950	BRCT domain containing protein.	426.041	-0.494809	0.145376	11.5854	0.000664733	0.0182169
OS08G0101700	Similar to Cytochrome b561 (Fragment).	1727.7	-0.933914	0.257444	13.1061	0.000294331	0.0103296
OS08G0112700	MADS-box transcription factor, Regulator of both biotic and abiotic stress responses	511.576	-1.10506	0.277269	15.8115	6.99758e-05	0.00375576
OS08G0112800	Rickettsia 17 kDa surface antigen family protein.	946.881	0.455312	0.126678	12.9095	0.000326922	0.011186
OS08G0116500	Similar to 60S acidic ribosomal protein P1 (L12).	2821.27	0.83409	0.197048	17.8593	2.37856e-05	0.00172851
OS08G0117200	Similar to 40S ribosomal protein S13 (Fragment).	455.511	0.560659	0.186859	8.99355	0.00270934	0.0478908
OS08G0117300	Similar to 40S ribosomal protein S13.	1129.38	0.798856	0.197628	16.2955	5.41922e-05	0.00308549
OS08G0128500	Similar to 60S ribosomal protein L37 (Fragment).	737.82	0.778027	0.181425	18.3501	1.83806e-05	0.00148604
OS08G0129200	Similar to Cold shock protein-1.	548.785	1.15415	0.219436	27.5478	1.53261e-07	4.256e-05
OS08G0130500	60S acidic ribosomal protein P0.	2395.65	0.705771	0.216287	10.6233	0.00111672	0.0255952
OS08G0133600	Conserved hypothetical protein.	207.842	0.852719	0.249477	11.6648	0.000636932	0.0176973
OS08G0138900	Conserved hypothetical protein.	2957.54	0.903536	0.177657	25.768	3.85029e-07	8.48412e-05
OS08G0151400	Similar to Small nuclear ribonucleoprotein homolog.	334.44	0.973938	0.207057	22.073	2.62479e-06	0.000352604
OS08G0154700	U6 snRNA-associated Sm-like protein LSm2 domain containing protein.	452.709	0.444804	0.143084	9.66154	0.00188166	0.0369789
OS08G0156800	Similar to 60S ribosomal protein L34.	613.947	0.847304	0.22997	13.5362	0.00023401	0.00889655
OS08G0207000	Similar to 40S ribosomal protein S11.	214.342	0.760878	0.208898	13.2553	0.000271813	0.0098594
OS08G0230300	Hypothetical conserved gene.	391.112	-0.703426	0.230204	9.32591	0.00225936	0.0421535
OS08G0234000	Similar to 60S ribosomal protein L7-2.	1810.02	0.714093	0.172633	17.0728	3.59732e-05	0.00242705
OS08G0248800	Similar to Aspartate carbamoyltransferase 3, chloroplast precursor (EC 2.1.3.2) (Aspartate transcarbamylase 3) (ATCase 3).	223.184	1.60604	0.334526	22.8674	1.73574e-06	0.000279483
OS08G0256000	Conserved hypothetical protein.	51.1973	1.28796	0.386316	11.1254	0.000851528	0.0215723
OS08G0269500	Conserved hypothetical protein.	271.293	-1.39754	0.315003	19.5553	9.77303e-06	0.000927035
OS08G0269600	EGF-like region domain containing protein.	183.306	-1.76563	0.350557	25.1391	5.334e-07	0.000107584
OS08G0276100	Similar to NDF1 (NDH-DEPENDENT CYCLIC ELECTRON FLOW 1).	1191.33	-0.997349	0.256798	15.0177	0.000106508	0.00519685
OS08G0277900	Similar to Syntaxin 52 (AtSYP52).	535.302	-0.400786	0.126906	9.97389	0.00158775	0.0330021
OS08G0288000	Conserved hypothetical protein.	861.723	-0.561232	0.179473	9.7703	0.00177354	0.0356962
OS08G0300200	Similar to plant synaptotagmin.	1336.56	-0.586583	0.151927	14.8905	0.000113937	0.00544425
OS08G0326600	Similar to GMP synthetase.	1439.84	0.818746	0.176802	21.3902	3.74678e-06	0.000451433
OS08G0359500	CS domain domain containing protein.	1717.34	0.573572	0.145443	15.5325	8.10989e-05	0.00422195
OS08G0379200	ATPase, P-type, K/Mg/Cd/Cu/Zn/Na/Ca/Na/H-transporter family protein.	412.511	1.19871	0.253005	22.3397	2.28434e-06	0.000324223
OS08G0389700	Conserved hypothetical protein.	1148.64	-1.45735	0.376546	14.8319	0.000117529	0.00556045
OS08G0399600	Translation elongation factor EFTs/EF1B domain containing protein.	65.1691	1.32315	0.422959	9.77585	0.00176819	0.0356575
OS08G0400000	Similar to Puromycin-sensitive aminopeptidase (EC 3.4.11.-) (PSA).	87.0994	-1.23501	0.379884	10.552	0.00116061	0.0263488
OS08G0409900	Major facilitator superfamily protein.	18.5188	2.57651	0.779777	10.914	0.000954417	0.0230904
OS08G0416000	Homeodomain leucine zipper protein.	434.916	-0.955312	0.272146	12.2833	0.000457034	0.0141127
OS08G0422600	Conserved hypothetical protein.	184.478	1.0457	0.303367	11.8573	0.00057437	0.0165
OS08G0424500	Betaine aldehyde dehydrogenase, Rice fragrance	719.175	-0.614198	0.205843	8.89169	0.00286471	0.0496899
OS08G0425500	Endonuclease/exonuclease/phosphatase domain containing protein.	101.175	-3.20189	0.503993	39.2451	3.73799e-10	3.41065e-07
OS08G0427100	Hypothetical conserved gene.	71.4906	-3.08454	0.870398	12.1068	0.00050237	0.0150405
OS08G0433500	Senescence-associated NAC transcription factor, Negative regulation of leaf senescence, Salt stress tolerance, Plant architecture	67.4002	-3.71304	0.951076	14.4766	0.00014191	0.00642324
OS08G0436800	Similar to 60S ribosomal protein L34.	914.877	0.643272	0.181919	12.4828	0.000410708	0.0131159
OS08G0440200	Ribonuclease CAF1 family protein.	96.7265	0.819909	0.262781	9.75082	0.00179243	0.0359973
OS08G0441100	Similar to PnC401 homologue.	447.714	-1.27377	0.391234	10.5255	0.00117741	0.0265104
OS08G0453200	Similar to Auxin-repressed protein.	1451.1	0.761792	0.186272	16.6844	4.41429e-05	0.00267638
OS08G0457600	Similar to RSH2.	4120.58	-0.492995	0.152769	10.4021	0.00125873	0.0277862
OS08G0458200	Similar to MTD1.	54.4499	-1.78858	0.538671	10.9785	0.000921771	0.0227019
OS08G0466200	Similar to KUP-related potassium transporter.	14.9214	-8.22158	1.88722	18.7529	1.48799e-05	0.00131388
OS08G0481100	Similar to SKIP interacting protein 3 (Fragment).	171.021	1.07355	0.317008	11.4354	0.000720562	0.0191228
OS08G0481950	Similar to predicted protein.	382.47	-0.70048	0.219135	10.2063	0.00139962	0.0299374
OS08G0482700	Cupredoxin domain containing protein.	130.933	2.27105	0.547443	16.9031	3.93371e-05	0.00253784
OS08G0483200	Nucleotide-binding, alpha-beta plait domain containing protein.	1558.45	0.597475	0.183149	10.6251	0.00111563	0.0255952
OS08G0485400	Similar to Oxidoreductase.	92.8819	1.43267	0.431928	10.9522	0.000934943	0.0228209
OS08G0487900	Esterase/lipase/thioesterase domain containing protein.	314.974	-0.652891	0.194804	11.2269	0.000806198	0.0206242
OS08G0490100	Transcription factor with DOF (DNA-binding one zinc finger) domain, Repressor of leaf senescence, Negative regulation of JA biosynthesis pathway	339.035	-0.725322	0.241265	9.02375	0.00266494	0.0472804
OS08G0492500	RING-H2 finger protein, Drought and salt stress tolerance	181.208	1.00028	0.32471	9.46493	0.00209438	0.0400903
OS08G0503700	Sodium/sulphate symporter family protein.	1715.36	-1.58398	0.48498	10.5389	0.0011689	0.0264193
OS08G0506000	Ovarian tumour, otubain domain containing protein.	255.34	-0.927324	0.28301	10.7072	0.00106718	0.0248159
OS08G0507702	Cytochrome P450 family protein.	47.6941	-1.96571	0.629608	9.6664	0.00187669	0.0369191
OS08G0509200	Similar to Beta-primeverosidase (EC 3.2.1.149).	25.0522	-2.39127	0.679734	12.4242	0.000423807	0.0133782
OS08G0516900	SnRK1A protein kinase-interacting negative regulator, Repression of sugar/nutrient starvation signaling	404.428	0.976019	0.294551	10.939	0.000941589	0.0229248
OS08G0520000	Mitochondrial substrate carrier family protein.	132.062	2.0783	0.553995	13.8509	0.000197899	0.00811542
OS08G0520600	Conserved hypothetical protein.	123.65	-1.90099	0.512597	13.5797	0.000228647	0.00881172
OS08G0524501	Conserved hypothetical protein.	784.929	0.960263	0.235273	16.5941	4.62941e-05	0.002772
OS08G0525700	Conserved hypothetical protein.	409.555	-0.766991	0.19391	15.6302	7.70148e-05	0.00407647
OS08G0530200	Similar to 60S ribosomal protein L17.	741.678	0.768746	0.178695	18.469	1.72691e-05	0.00144021
OS08G0538000	Similar to Glycyl-tRNA synthetase, mitochondrial precursor (EC 6.1.1.14) (Glycine--tRNA ligase) (GlyRS).	668.509	0.864415	0.172893	24.95	5.88356e-07	0.000113874
OS08G0546800	Similar to Heat stress transcription factor B-2b.	223.706	-1.61512	0.470414	11.6632	0.000637471	0.0176973
OS08G0558800	Similar to Ribosomal protein.	1552.94	0.616505	0.171955	12.8336	0.000340446	0.0114398
OS08G0559200	Similar to Ribosomal protein S25 (40S ribosomal 25S subunit).	1182.02	0.89905	0.243561	13.5757	0.000229138	0.00881172
OS08G0562600	C2 calcium-dependent membrane targeting domain containing protein.	820.748	1.0052	0.232148	18.674	1.55082e-05	0.0013507
OS08G0564300	ABC transporter-like domain containing protein.	22.1729	-2.28751	0.724713	9.96562	0.0015949	0.0330021
OS09G0114500	Kinesin-4 protein with transcription regulation activity, Cell cycle and wall modification, Cell elongation by regulating GA biosynthesis pathway	701.223	-0.717626	0.169433	17.9153	2.30952e-05	0.00172134
OS09G0252700	Similar to E3 ubiquitin protein ligase UPL1 (EC 6.3.2.-) (Ubiquitin-protein ligase 1).	180.389	-2.20802	0.714168	9.36293	0.00221418	0.041594
OS09G0268300	Similar to Hexose carrier.	1000.08	-0.347413	0.115238	9.0871	0.00257419	0.0459025
OS09G0309900	Similar to cDNA clone:J033099F01, full insert sequence.	251.362	0.657278	0.199577	10.8399	0.000993377	0.0237037
OS09G0354900	Conserved hypothetical protein.	100.645	0.808733	0.259837	9.69468	0.00184802	0.0365805
OS09G0369000	Hypothetical gene.	1284.18	-0.853256	0.18398	21.4487	3.63424e-06	0.000445507
OS09G0372900	Hypothetical conserved gene.	287.34	-0.522441	0.173278	9.09242	0.00256671	0.0458349
OS09G0376300	Conserved hypothetical protein.	325.284	-0.74552	0.219605	11.5082	0.000692902	0.0186471
OS09G0402300	Phosphatidylinositol-4-phosphate 5-kinase family protein.	543.929	-1.32105	0.282388	21.7374	3.12633e-06	0.000396713
OS09G0403300	Similar to cytochrome P450.	21.7118	1.84558	0.594077	9.74525	0.00179787	0.0360344
OS09G0413500	Similar to 60S ribosomal protein L34.	522.167	1.04645	0.175941	35.2784	2.8578e-09	1.7664e-06
OS09G0419200	NAD(P)-binding domain containing protein.	1276.76	-0.845587	0.27724	9.27242	0.00232631	0.0429425
OS09G0425900	Similar to senescence-associated protein DH.	1104.51	0.737034	0.226438	10.5694	0.00114975	0.0261954
OS09G0428900	Similar to Conserved protein.	455.294	0.599332	0.169412	12.5053	0.000405794	0.0129807
OS09G0429600	Non-protein coding transcript.	400.065	0.709429	0.218313	10.5447	0.00116524	0.0263916
OS09G0442300	Similar to Oryzain gamma chain (Fragment).	8345.16	0.80101	0.243075	10.825	0.00100139	0.0237822
OS09G0444200	Lecithin:cholesterol acyltransferase family protein.	985.043	-0.511114	0.13781	13.7479	0.000209053	0.00835178
OS09G0450300	MAP65/ASE1 family protein.	19.0112	-3.53403	0.923649	14.5186	0.000138784	0.00633155
OS09G0451000	ACC oxidase, Ethylene biosynthesis	85.9087	-2.00206	0.532684	13.968	0.000185952	0.00776257
OS09G0463300	Domain of unknown function DUF547 domain containing protein.	97.7042	-1.36168	0.348284	15.2677	9.33001e-05	0.00471695
OS09G0467200	Similar to Glutathione S-transferase GST 23 (EC 2.5.1.18) (Fragment).	2521.86	1.18975	0.301137	15.5044	8.23119e-05	0.00425115
OS09G0471400	Similar to WAK80 - OsWAK receptor-like protein kinase.	789.88	0.903781	0.264734	11.6141	0.000654553	0.018095
OS09G0471800	Similar to WAK80 - OsWAK receptor-like protein kinase.	136.527	1.51451	0.47587	10.0476	0.00152547	0.0320147
OS09G0476100	RNA recognition motif, glycine rich protein domain containing protein.	892.604	-0.399575	0.120262	11.0373	0.000892982	0.0221894
OS09G0478100	Cellulose synthase family protein.	624.937	1.31861	0.310445	17.9044	2.32278e-05	0.00172134
OS09G0482680	Similar to Ribonuclease Z, chloroplast precursor (EC 3.1.26.11) (RNase Z) (tRNase Z) (tRNA 3 endonuclease) (Zinc phosphodiesterase CPZ).	548.269	0.968994	0.277456	12.1503	0.000490795	0.0148096
OS09G0485900	Similar to 60S ribosomal protein L9 (Gibberellin-regulated protein GA).	4019.48	0.894767	0.270309	10.9145	0.000954144	0.0230904
OS09G0501200	Similar to Ribosomal L32.	199.643	1.15658	0.304264	14.3991	0.000147872	0.00657397
OS09G0501700	Ribosomal protein L32e family protein.	229.486	0.988908	0.19624	25.3948	4.67186e-07	9.71942e-05
OS09G0502000	Similar to Ribosomal L32.	534.662	0.920466	0.284866	10.4042	0.00125732	0.0277862
OS09G0507800	60S ribosomal protein L7a.	1757.25	0.956556	0.263953	13.0768	0.000298977	0.0104348
OS09G0520500	Conserved hypothetical protein.	525.974	-0.965182	0.269663	12.7656	0.000353058	0.0117243
OS09G0526700	Similar to UDP-glucose 4-epimerase (EC 5.1.3.2) (Galactowaldenase) (UDP-galactose 4-epimerase).	588.869	-1.11872	0.260997	18.2822	1.90475e-05	0.00150814
OS09G0528200	Similar to Homeobox-leucine zipper protein HOX6.	266.455	-1.09284	0.31166	12.2498	0.000465296	0.0142877
OS09G0535000	Similar to Triosephosphate isomerase.	8703.79	-0.85049	0.247153	11.7994	0.00059249	0.0168109
OS09G0536400	Similar to Thaumatin-like protein 1 precursor.	97.2169	0.912834	0.289193	9.97178	0.00158957	0.0330021
OS09G0541000	Similar to Aquaporin 2.	2468.14	2.83611	0.627921	19.6376	9.36107e-06	0.000896837
OS09G0542000	Similar to Ribonuclease P.	422.487	1.08854	0.241059	20.3098	6.58616e-06	0.000678086
OS09G0542800	Pentatricopeptide repeat domain containing protein.	45.444	1.35039	0.441431	9.36705	0.00220921	0.0415414
OS09G0551300	Similar to predicted protein.	503.26	0.572922	0.177556	10.4065	0.00125573	0.0277862
OS09G0553700	Similar to PRLI-interacting factor A (Fragment).	1911.87	-0.764457	0.19852	14.7894	0.000120208	0.00567316
OS09G0556300	Non-protein coding transcript.	95.4464	1.25577	0.341782	13.48	0.000241123	0.00904119
OS09G0558900	Similar to NADPH-cytochrome P450 reductase (Fragment).	1102.51	-1.08005	0.339943	10.0399	0.00153185	0.0321135
OS09G0563200	Similar to Potassium transporter 11 (AtPOT11).	2623.49	-0.434632	0.142134	9.34346	0.00223782	0.041874
OS09G0563300	Similar to GroEL-like chaperone, ATPase.	265.779	0.795063	0.246831	10.3587	0.00128867	0.0281232
OS09G0568400	Similar to 60S ribosomal protein L40 (CEP52).	191.472	1.46193	0.326912	19.8741	8.27148e-06	0.000812768
OS09G0568800	Similar to Ribosomal protein S25 (40S ribosomal 25S subunit).	798.781	0.929169	0.200917	21.317	3.89266e-06	0.000463275
OS09G0571400	Cyclophilin 1.	175.263	1.34849	0.350231	14.7441	0.000123132	0.00579688
OS10G0100500	Serine/threonine protein kinase-related domain containing protein.	175.276	0.789189	0.236988	11.0868	0.00086942	0.0218335
OS10G0132300	Similar to Jasmonate-induced protein.	212.275	-1.40422	0.364666	14.7314	0.000123966	0.00582183
OS10G0140700	Hypothetical conserved gene.	791.362	-1.06973	0.201052	28.1928	1.09811e-07	3.53696e-05
OS10G0144700	Cytochrome P450 domain containing protein.	20.8952	-3.99048	1.22226	10.2781	0.00134618	0.0290475
OS10G0148400	Similar to POT family protein.	74.4083	-1.27424	0.410772	9.60886	0.0019364	0.0378138
OS10G0154600	Conserved hypothetical protein.	146.241	0.79377	0.245766	10.438	0.00123449	0.0274408
OS10G0154700	Similar to Cyclophilin Dicyp-2.	60.9433	2.79612	0.811783	11.546	0.000678945	0.0184007
OS10G0166600	Cytochrome P450 family protein.	384.616	-1.54772	0.326423	22.275	2.36264e-06	0.000328047
OS10G0170000	Nucleotide-sensitive chloride conductance regulator family protein.	157.828	0.715608	0.229205	9.75088	0.00179237	0.0359973
OS10G0170200	Similar to 40S ribosomal protein S20 (S22) (Fragment).	1630.55	0.902002	0.22175	16.4851	4.90334e-05	0.00288199
OS10G0173000	Conserved hypothetical protein.	92.9357	-1.65638	0.410161	16.2426	5.57268e-05	0.00312217
OS10G0206500	Pollen Ole e 1 allergen/extensin domain containing protein.	945.998	0.860764	0.212019	16.4307	5.04613e-05	0.00295685
OS10G0341700	Cellulose synthase-like H1.	366.297	-1.92411	0.513482	13.8128	0.000201954	0.00819837
OS10G0345100	Multi antimicrobial extrusion protein MatE family protein.	82.3455	1.08389	0.319766	11.4904	0.000699548	0.0186686
OS10G0376200	Leucine-rich repeat, typical subtype containing protein.	486.787	-1.49669	0.442298	11.3363	0.000760048	0.0197328
OS10G0378100	Similar to Cytochrome P450 family protein, expressed.	818.326	-0.903847	0.263703	11.7095	0.000621831	0.017449
OS10G0390701	Conserved hypothetical protein.	55.7749	-3.05529	0.696013	18.7892	1.45991e-05	0.00129506
OS10G0406900	Hypothetical conserved gene.	361.252	-1.12534	0.323138	12.0756	0.000510867	0.0152235
OS10G0411700	Similar to S28 ribosomal protein (Fragment).	2102.71	0.824263	0.20113	16.7429	4.28017e-05	0.00263745
OS10G0422401	Similar to T6D22.22.	90.2289	0.883768	0.285893	9.55661	0.00199231	0.0386383
OS10G0422600	Protein of unknown function DUF581 family protein.	21.6383	-3.18761	0.926738	11.6117	0.000655391	0.018095
OS10G0432200	Conserved hypothetical protein.	499.22	-0.767252	0.246151	9.69912	0.00184356	0.0365713
OS10G0437600	Similar to Starch synthase II, chloroplast precursor (EC 2.4.1.21) (SS II) (GBSSII) (Granule-bound starch synthase II).	524.792	-0.760128	0.154879	24.0726	9.27702e-07	0.000167695
OS10G0442532	Hypothetical gene.	880.775	-0.757224	0.203316	13.8442	0.000198614	0.00811542
OS10G0443200	Similar to translin-like protein [Oryza sativa (japonica cultivar-group)].	138.204	1.20231	0.344133	12.1704	0.000485527	0.014679
OS10G0445500	HR-like lesion-inducer family protein.	95.7534	1.25252	0.258136	23.6187	1.17441e-06	0.000204571
OS10G0463400	B-type response regulator, Floral inducer to promote short-day (SD) flowering pathway	43.9373	-3.06173	0.69185	19.4263	1.04558e-05	0.00097254
OS10G0465800	Similar to 60S ribosomal protein L21.	1066.09	0.879998	0.230054	14.583	0.000134117	0.00619234
OS10G0466200	Ribosomal protein L11 family protein.	157.542	0.914968	0.284437	10.3368	0.00130401	0.0283476
OS10G0466700	Similar to 60S ribosomal protein L17.	1256.73	0.722042	0.222827	10.4753	0.00120983	0.0270889
OS10G0467600	Similar to cap-binding protein p28.	404.106	0.542888	0.181615	8.92918	0.0028065	0.0490537
OS10G0470700	Similar to Peptide transporter.	281.205	1.06613	0.329199	10.4465	0.00122883	0.0273468
OS10G0488800	Myosin head, motor region domain containing protein.	2147.1	-0.503112	0.136858	13.5007	0.000238476	0.00900376
OS10G0495600	Similar to DNA-directed RNA polymerase.	328.066	0.812677	0.24326	11.1451	0.000842539	0.0214394
OS10G0503800	Similar to Remorin.	4500.04	-0.5602	0.184206	9.23456	0.00237489	0.0435407
OS10G0518150	Non-protein coding transcript.	882.233	0.646136	0.191428	11.3725	0.000745415	0.0195121
OS10G0524600	Peptidase S8, subtilisin-related domain containing protein.	42.988	-1.96598	0.591264	10.9733	0.000924353	0.0227071
OS10G0537500	Similar to Tobamovirus multiplication 3.	252.838	-0.692964	0.203681	11.5715	0.000669712	0.0182537
OS10G0551600	Conserved hypothetical protein.	358.184	0.525499	0.146971	12.7785	0.000350625	0.011684
OS10G0553300	Similar to Trehalose-6-phosphate phosphatase.	110.674	1.25173	0.379549	10.8368	0.000995032	0.0237137
OS10G0555900	Similar to Beta-expansin.	21.7687	-10.3922	1.58904	48.6917	2.99536e-12	6.13155e-09
OS10G0557800	Conserved hypothetical protein.	115.925	1.19579	0.265555	20.2808	6.6868e-06	0.00068152
OS10G0564900	Similar to Protein kinase CK2 regulatory subunit CK2B2.	601.419	0.401508	0.132475	9.18333	0.00244229	0.0441896
OS10G0565500	Similar to Retrotransposon protein.	79.0426	-1.3939	0.341163	16.7046	4.36742e-05	0.00265664
OS10G0567500	RNA-directed DNA polymerase (reverse transcriptase) domain containing protein.	163.073	0.689539	0.229385	9.03563	0.00264767	0.0470613
OS10G0567800	Similar to Dynamin-related protein 1E (Dynamin-like protein E) (Dynamin-like protein 4) (Dynamin-like protein DLP2).	1191.99	-0.657564	0.169768	14.9783	0.000108753	0.00526218
OS10G0569400	RIR1a protein precursor.	83.573	4.96246	0.829959	32.9742	9.33918e-09	4.4737e-06
OS10G0572300	Leucine-rich repeat, typical subtype containing protein.	499.857	-0.406292	0.127677	10.125	0.00146268	0.031037
OS10G0579800	TGF-beta receptor, type I/II extracellular region family protein.	198.098	-1.69069	0.425974	15.5903	7.86568e-05	0.00410665
OS11G0117400	Similar to WRKY DNA binding domain containing protein, expressed.	2504.65	1.77117	0.333822	27.7318	1.39356e-07	3.98537e-05
OS11G0118300	Similar to RPT2-like protein.	745.78	0.869695	0.185747	21.8717	2.91503e-06	0.000374866
OS11G0130200	Protein of unknown function DUF309 family protein.	770.972	0.878582	0.258876	11.4808	0.00070318	0.0187394
OS11G0131100	VQ domain containing protein.	31.1155	2.02514	0.563692	12.8838	0.000331442	0.0112957
OS11G0135000	Efflux transporter of phytosiderophores, Metal transport	71.7518	-1.79295	0.418248	18.3086	1.87861e-05	0.00149361
OS11G0137100	Similar to predicted protein.	193.864	0.792914	0.24821	10.1971	0.00140659	0.0300464
OS11G0146200	Ankyrin repeat domain containing protein.	159.384	1.31287	0.385373	11.5485	0.000678047	0.0184007
OS11G0147800	Similar to Wali7 protein (Fragment).	35566.2	-0.985124	0.283361	12.0285	0.000523928	0.0155162
OS11G0151300	Similar to 60S ribosomal protein L26-1.	735.016	0.928321	0.30183	9.42196	0.00214402	0.0407712
OS11G0153800	Similar to Ribosomal protein S25 (40S ribosomal 25S subunit).	732.777	0.860143	0.162863	27.827	1.32665e-07	3.92536e-05
OS11G0157200	Harpin-induced 1 domain containing protein.	249.917	-1.29014	0.345494	13.8623	0.000196702	0.00809721
OS11G0168200	Ribosomal large subunit protein L3B, Regulation of leaf morphology and plant architecture	2401.06	0.661428	0.198356	11.0974	0.000864504	0.0217481
OS11G0170900	Similar to BURP domain-containing protein 17.	357.977	-10.2447	2.38459	13.1687	0.000284662	0.0100667
OS11G0194800	Similar to DNA-directed RNA polymerase II 7.6 kDa polypeptide (EC 2.7.7.6) (RPB10) (RPB7.6).	352.327	1.39091	0.273132	25.767	3.85219e-07	8.48412e-05
OS11G0199200	Protein disulfide isomerase-like enzyme, Starch synthesis, Maturation of proglutelin in endosperm	518.755	0.905067	0.217465	17.2808	3.22424e-05	0.00220937
OS11G0202600	Similar to OSIGBa0126J24.2 protein.	57.5863	1.37126	0.458809	8.90969	0.00283661	0.0493215
OS11G0220800	Similar to 60S ribosomal protein L10 (QM protein homolog).	1853.12	0.623506	0.177347	12.3398	0.000443413	0.0138104
OS11G0224900	Similar to NBS-LRR protein (Fragment).	241.316	0.762585	0.225315	11.4467	0.000716229	0.0190342
OS11G0283500	TGF-beta receptor, type I/II extracellular region family protein.	215.109	-0.924642	0.252117	13.4352	0.00024695	0.00920585
OS11G0302800	Protein of unknown function DUF724 family protein.	19.7033	-2.06561	0.682302	9.21011	0.00240683	0.0439401
OS11G0432900	Peptidase S10, serine carboxypeptidase family protein.	613.808	-1.45495	0.389223	13.8439	0.000198639	0.00811542
OS11G0433900	Similar to 60S ribosomal protein L38.	513.193	0.815391	0.171008	22.7008	1.89294e-06	0.000292017
OS11G0439600	Similar to Nod factor binding lectin-nucleotide phosphohydrolase.	61.3545	-3.2018	0.585056	29.322	6.12952e-08	2.09308e-05
OS11G0440200	Similar to GDA1/CD39 family protein, expressed.	28.2372	-3.72667	0.701705	28.1068	1.14802e-07	3.60612e-05
OS11G0446000	Conserved hypothetical protein.	19.7401	-2.14196	0.656358	10.7391	0.00104895	0.0245409
OS11G0482000	Similar to 40S ribosomal protein S5.	1686.2	0.847377	0.212805	15.8045	7.0234e-05	0.00375909
OS11G0489250	Similar to Cytochrome P450 family protein, expressed.	152.053	1.74244	0.403764	18.4587	1.73627e-05	0.00144021
OS11G0523800	Similar to Isoform 3 of Auxin response factor 23.	6415	-0.599618	0.185924	10.3835	0.00127144	0.0279481
OS11G0526900	Non-protein coding transcript.	219.21	-0.924431	0.244315	14.2981	0.00015602	0.0067789
OS11G0568500	Prefoldin domain containing protein.	316.828	0.606478	0.169234	12.8385	0.000339557	0.0114345
OS11G0571900	Targeting for Xklp2 family protein.	178.538	-1.08158	0.357964	9.09743	0.00255968	0.0457947
OS11G0572400	Similar to ST3GAL-I sialyltransferase (Fragment).	505.102	0.895347	0.270039	10.9581	0.000931932	0.0228056
OS11G0579800	Gar1 protein RNA-binding region family protein.	101.989	1.8574	0.470051	15.4698	8.38357e-05	0.00430664
OS11G0590700	NB-ARC domain containing protein.	22.4495	-4.63117	1.15813	15.4522	8.46174e-05	0.00433517
OS11G0602500	Similar to 40S ribosomal protein S9.	1923.77	0.696007	0.20054	12.0194	0.000526497	0.0155682
OS11G0602600	Similar to 40S ribosomal protein S9.	1765.48	0.691384	0.178013	15.0537	0.000104494	0.00516034
OS11G0625802	Non-protein coding transcript.	41.5223	3.22774	0.830835	14.6858	0.000126996	0.00589195
OS11G0625900	Protein kinase, core domain containing protein.	41.5223	3.22774	0.830835	14.6858	0.000126996	0.00589195
OS11G0628000	Protein kinase, catalytic domain domain containing protein.	85.1303	2.76404	0.707397	14.8643	0.000115531	0.00549305
OS11G0629400	Similar to Nitrilase associated protein-like.	141.379	-1.35373	0.405294	11.0966	0.000864885	0.0217481
OS11G0634500	40S ribosomal protein S29.	847.241	0.8648	0.24113	12.8219	0.000342593	0.0114398
OS11G0644500	Similar to Transferase family protein, expressed.	253.265	-0.825834	0.26589	9.62462	0.00191986	0.0375755
OS11G0657300	Similar to Small nuclear ribonucleoprotein F (snRNP-F) (Sm protein F) (Sm-F) (SmF).	139.291	1.13422	0.274314	17.0744	3.59443e-05	0.00242705
OS11G0676050	Similar to NB-ARC domain containing protein.	46.4245	2.11751	0.513306	16.9615	3.81446e-05	0.00250857
OS11G0677101	Similar to NB-ARC domain containing protein.	80.5387	2.09735	0.515485	16.3816	5.1785e-05	0.00301596
OS11G0683500	Hypothetical conserved gene.	3289.99	-0.699277	0.188022	13.8008	0.000203252	0.00821628
OS11G0695800	Similar to Receptor kinase MRKc.	74.4346	1.92535	0.520364	13.562	0.000230817	0.00881813
OS11G0703900	Heat shock protein 70.	51282.3	-0.589256	0.151933	15.0162	0.00010659	0.00519685
OS12G0103000	EF-Hand type domain containing protein.	681.889	-0.390151	0.114593	11.5916	0.000662504	0.0181866
OS12G0116600	Similar to Transcription factor (Fragment).	1390.79	1.56964	0.325638	22.9676	1.64753e-06	0.000269815
OS12G0116700	Similar to WRKY transcription factor 64.	66.7529	1.60865	0.431341	13.8602	0.000196926	0.00809721
OS12G0117400	Similar to RPT2-like protein.	537.083	1.10291	0.198567	30.7449	2.94277e-08	1.12773e-05
OS12G0132000	Hypothetical protein.	225.795	-0.822094	0.253591	10.4913	0.00119936	0.0269097
OS12G0147500	DNA/RNA helicase, DEAD/DEAH box type, N-terminal domain containing protein.	263.696	0.507584	0.169666	8.94983	0.00277496	0.0486469
OS12G0147800	Phytosulphokine precursor, osa-miR164c target gene, Regulation of seed vigor	84.3827	2.20847	0.540258	16.5064	4.84863e-05	0.00285861
OS12G0162900	Hypothetical conserved gene.	35.7387	1.87334	0.48611	14.9097	0.000112781	0.00540248
OS12G0166000	Conserved hypothetical protein.	811.169	-0.463523	0.119425	15.0626	0.000104002	0.00514933
OS12G0166500	Similar to Nrap protein, expressed.	259.341	1.15741	0.261637	19.5139	9.98709e-06	0.000938052
OS12G0167900	Ribosomal protein L3A	1568.23	0.728927	0.233312	9.73767	0.00180529	0.0360933
OS12G0170100	Similar to DNA-binding protein.	431.19	0.663388	0.182599	13.1853	0.00028216	0.0100492
OS12G0170700	Conserved hypothetical protein.	367.225	1.1616	0.19995	33.6625	6.55528e-09	3.58874e-06
OS12G0222300	Conserved hypothetical protein.	90.7808	2.51726	0.479098	27.1868	1.84717e-07	4.91578e-05
OS12G0222900	Leucine-rich repeat, N-terminal domain containing protein.	825.327	1.08411	0.311399	12.0595	0.0005153	0.0153318
OS12G0226900	Similar to Allyl alcohol dehydrogenase.	1192.78	-1.13081	0.207766	29.4636	5.69763e-08	2.02171e-05
OS12G0261300	Conserved hypothetical protein.	47.5756	-3.36076	1.02916	10.2638	0.00135669	0.0292413
OS12G0263800	Similar to cDNA clone:J013002B21, full insert sequence.	2571.31	-0.713901	0.216836	10.8144	0.00100713	0.023845
OS12G0267800	Similar to multidrug/pheromone exporter, MDR family, ABC transporter family.	26.4372	-1.90463	0.583982	10.6676	0.00109029	0.0251698
OS12G0291400	Similar to Petunia ribulose 1, 5-bisphosphate carboxylase small subunit mRNA (clone pSSU 51), partial cds. (Fragment).	43556.4	-0.865389	0.255708	11.4109	0.00073016	0.0192892
OS12G0294100	WD40 repeat-like domain containing protein.	190.389	0.827221	0.237574	12.1166	0.000499736	0.0149851
OS12G0405700	Similar to Wound-induced basic protein.	596.868	0.573395	0.15831	13.106	0.000294345	0.0103296
OS12G0406200	Similar to 40S ribosomal protein S3a (CYC07 protein).	1150.52	0.809258	0.239966	11.3394	0.000758805	0.0197279
OS12G0448900	Fatty acid alpha-dioxygenase family, Enzyme that oxygenates fatty acids into 2R-hydroperoxides	59.6381	-3.88907	0.557106	47.8324	4.64267e-12	6.84294e-09
OS12G0479900	Similar to aminopeptidase.	621.323	-0.551886	0.178873	9.51291	0.00204032	0.0393308
OS12G0502200	Similar to Low temperature-responsive RNA-binding protein.	2327.83	0.789901	0.187115	17.7707	2.49186e-05	0.00179498
OS12G0508300	40S ribosomal protein S29.	758.517	0.83134	0.225556	13.5451	0.0002329	0.00887196
OS12G0533600	Hypothetical conserved gene.	59.8195	1.30717	0.358482	13.315	0.000263291	0.00968316
OS12G0544600	Conserved hypothetical protein.	59.4229	-2.11126	0.609619	11.8639	0.000572333	0.0164763
OS12G0554100	Conserved hypothetical protein.	52.9087	-3.34522	0.422255	64.042	1.21796e-15	1.16687e-11
OS12G0562500	Similar to Protein kinase-like protein (Fragment).	420.815	-0.75025	0.199098	14.1846	0.000165721	0.00711969
OS12G0567700	Similar to 60S ribosomal protein L2 (Fragment).	2466.48	0.769859	0.218986	12.3246	0.000447016	0.0138821
OS12G0571200	Similar to Mitochondrial import inner membrane translocase subunit Tim9.	317.289	1.15165	0.240648	22.8106	1.78775e-06	0.000285458
OS12G0575300	Conserved hypothetical protein.	23.4215	-4.20625	1.08822	14.3151	0.000154616	0.0067332
OS12G0575400	Conserved hypothetical protein.	23.4215	-4.20625	1.08822	14.3151	0.000154616	0.0067332
OS12G0576100	Conserved hypothetical protein.	30.7636	-4.27792	1.08556	14.72	0.000124719	0.0058429
OS12G0576900	Similar to Diacylglycerol kinase 1 (EC 2.7.1.107) (Diglyceride kinase 1) (DGK 1) (DAG kinase 1).	345.465	-0.706393	0.214983	10.7872	0.00102204	0.0239991
OS12G0581900	Zinc finger, C2H2-like domain containing protein.	427.801	-1.30092	0.315635	16.877	3.98819e-05	0.00255061
OS12G0588900	Rossmann-like alpha/beta/alpha sandwich fold domain containing protein.	184.759	0.997403	0.254455	15.3458	8.95207e-05	0.00456198
OS12G0594200	Hypothetical conserved gene.	132.799	-1.85891	0.600254	9.46902	0.00208971	0.0400409
OS12G0604800	Tetratricopeptide-like helical domain containing protein.	207.025	0.540825	0.181118	8.91545	0.00282768	0.0492693
OS12G0606100	Hypothetical conserved gene.	126.797	-9.59103	1.57261	28.1763	1.10755e-07	3.53696e-05
OS12G0607100	Similar to Heterochromatin protein (Fragment).	732.157	0.540096	0.139308	15.021	0.000106321	0.00519685
OS12G0609800	WD40/YVTN repeat-like domain containing protein.	410.891	0.682959	0.225795	9.13864	0.00250267	0.0449881
OS12G0610600	NAC transcription factor, Negative regulation of drought tolerance	70.2353	2.11494	0.340322	38.9366	4.37792e-10	3.81297e-07
OS12G0611100	Similar to serine/threonine-protein kinase receptor.	57.8178	1.37105	0.429849	10.1557	0.00143854	0.0306264
OS12G0611200	RNA helicase.	713.026	0.865334	0.189516	20.7999	5.09868e-06	0.000567897
OS12G0619000	IQ calmodulin-binding region domain containing protein.	67.7752	-1.16602	0.390857	8.89301	0.00286265	0.0496899
OS12G0622900	Mov34/MPN/PAD-1 family protein.	137.166	0.849868	0.246419	11.8943	0.000563054	0.0162971
OS12G0628100	Similar to Actin-depolymerizing factor 6 (ADF-6) (AtADF6).	2466.02	-0.73645	0.210451	12.2149	0.000474089	0.0145324

## Sheet: Antonio_heat
	Annotation	baseMean	log2FoldChange	lfcSE	stat	pvalue	padj
OS03G0161900	Similar to Isoform 2 of Heat stress transcription factor A-2d.	8163.11	-0.58967	0.182059	10.4726	0.00121159	0.0270889
OS06G0682900	Heat stress associated protein, Long-term acquired thermotolerance	552.769	-1.59133	0.270794	34.2018	4.96825e-09	2.88475e-06
OS08G0546800	Similar to Heat stress transcription factor B-2b.	223.706	-1.61512	0.470414	11.6632	0.000637471	0.0176973
OS12G0116700	Similar to WRKY transcription factor 64.	66.7529	1.60865	0.431341	13.8602	0.000196926	0.00809721

## Sheet: Antonio_TF
	Annotation	baseMean	log2FoldChange	lfcSE	stat	pvalue	padj
OS01G0693400	Pathogenesis-related transcriptional factor and ERF, DNA-binding domain containing protein.	93.7124	1.1183	0.30366	13.5729	0.000229479	0.00881172
OS01G0763200	TCP family transcription factor, Strigolactone and cytokinin controlled mesocotyl elongation in darkness	119.503	1.71922	0.401013	18.2613	1.92578e-05	0.00151201
OS01G0948200	Similar to GRAS family transcription factor containing protein.	261.473	1.26761	0.306068	17.0609	3.62008e-05	0.00242818
OS01G0976800	GATA transcription factor, Regulation of fertility conversion of two-line hybrid tms5 mutant rice	72.085	1.3665	0.366449	13.9177	0.000190993	0.00792124
OS02G0220400	GATA transcription factor, Chloroplast development, Plant architecture	1060.1	-0.722145	0.208174	12.0073	0.000529912	0.015597
OS02G0232000	Similar to Heat shock transcription factor 29 (Fragment).	212.081	-1.22444	0.310524	15.4892	8.29759e-05	0.00427393
OS02G0692700	Similar to PLATZ transcription factor.	465.15	0.556801	0.175431	10.0702	0.00150689	0.031799
OS03G0161900	Similar to Isoform 2 of Heat stress transcription factor A-2d.	8163.11	-0.58967	0.182059	10.4726	0.00121159	0.0270889
OS03G0327800	NAC Family transcriptional activator, Abiotic stress response, Positive regulator of leaf senescence	424.117	1.64604	0.269836	36.8599	1.26927e-09	8.68592e-07
OS03G0650000	YABBY transcription factor, Control of seed shattering	87.2281	-3.69263	0.665041	29.4922	5.61421e-08	2.02171e-05
OS03G0752800	Similar to Isoform 2 of MADS-box transcription factor 14.	988.35	-1.07182	0.244345	19.1512	1.20763e-05	0.00110715
OS03G0851000	Similar to Transcription factor homolog BTF3-like protein.	272.514	0.815885	0.241369	11.4091	0.000730858	0.0192892
OS04G0529100	Pathogenesis-related transcriptional factor and ERF domain containing protein.	29.8814	-1.96749	0.550489	12.8228	0.000342421	0.0114398
OS04G0546800	Pathogenesis-related transcriptional factor and ERF domain containing protein.	326.097	1.43608	0.234228	37.4246	9.50176e-10	7.51183e-07
OS04G0546800	Pathogenesis-related transcriptional factor and ERF domain containing protein.	326.097	1.43608	0.234228	37.4246	9.50176e-10	7.51183e-07
OS04G0590400	GRAS transcription factor, Drought stress response	97.8315	-1.04754	0.314119	11.1238	0.000852264	0.0215723
OS04G0671900	Transcription factor, Regulator for phosphate homeostasis	115.865	-1.57572	0.37585	17.4982	2.87583e-05	0.00203335
OS06G0108500	Similar to MIKC-type MADS-box transcription factor AGL1.	72.9452	1.2113	0.365853	10.9455	0.000938306	0.0228739
OS06G0592500	Similar to Ethylene-responsive transcriptional coactivator.	255.107	-2.4598	0.428299	32.2373	1.36448e-08	6.3534e-06
OS07G0108900	Similar to MADS-box transcription factor 15.	64.2124	-3.66536	0.967331	13.6528	0.000219914	0.00861712
OS08G0112700	MADS-box transcription factor, Regulator of both biotic and abiotic stress responses	511.576	-1.10506	0.277269	15.8115	6.99758e-05	0.00375576
OS08G0433500	Senescence-associated NAC transcription factor, Negative regulation of leaf senescence, Salt stress tolerance, Plant architecture	67.4002	-3.71304	0.951076	14.4766	0.00014191	0.00642324
OS08G0490100	Transcription factor with DOF (DNA-binding one zinc finger) domain, Repressor of leaf senescence, Negative regulation of JA biosynthesis pathway	339.035	-0.725322	0.241265	9.02375	0.00266494	0.0472804
OS08G0546800	Similar to Heat stress transcription factor B-2b.	223.706	-1.61512	0.470414	11.6632	0.000637471	0.0176973
OS12G0116600	Similar to Transcription factor (Fragment).	1390.79	1.56964	0.325638	22.9676	1.64753e-06	0.000269815
OS12G0116700	Similar to WRKY transcription factor 64.	66.7529	1.60865	0.431341	13.8602	0.000196926	0.00809721
OS12G0610600	NAC transcription factor, Negative regulation of drought tolerance	70.2353	2.11494	0.340322	38.9366	4.37792e-10	3.81297e-07

## Sheet: Antonio_ethylene
	Annotation	baseMean	log2FoldChange	lfcSE	stat	pvalue	padj
OS03G0388500	Similar to Anther ethylene-upregulated protein ER1 (Fragment).	752.507	0.979412	0.288004	11.5179	0.000689288	0.0185759
OS05G0155200	Similar to Ethylene receptor.	101.865	-1.5034	0.438747	11.6797	0.000631864	0.0176489
OS06G0592500	Similar to Ethylene-responsive transcriptional coactivator.	255.107	-2.4598	0.428299	32.2373	1.36448e-08	6.3534e-06
OS09G0451000	ACC oxidase, Ethylene biosynthesis	85.9087	-2.00206	0.532684	13.968	0.000185952	0.00776257
