# Supplementary material for: Transcriptome profiling of two rice varieties reveals their molecular responses under high night-time temperature
Source: PLoS One. 2024 Oct 10;19(10):e0311746. doi: 10.1371/journal.pone.0311746 (PMC11466396; doi:10.1371/journal.pone.0311746)
Supplement: S9 Table — (XLSX) [file pone.0311746.s010.xlsx]

## Sheet: Antonio_25x25MCP
Supporting Information--Table S9. Lists of top 20 hub genes identified from differentially expressed genes (DEGs) between the different comparisons.
Top 20 in network STRING network ranked by MCC method
Rank	Name	Score	GeneID	Annotation	baseMean	log2FoldChange	lfcSE	stat	pvalue	padj
1	4530.OS03T0786100-01	44	OS03G0786100	Glycolate oxidase, Photorespiratory enzyme, Strong regulation over photosynthesis, Feed-back inhibition on Rubisco activase	39463.9	-0.439992	0.126659	-3.47382	0.000513103	0.0409712
1	4530.OS04T0234600-01	44	OS04G0234600	Similar to Sedoheptulose-1, 7-bisphosphatase.	26369.2	-0.438758	0.127082	-3.45256	0.00055529	0.0435722
1	4530.OS08T0502700-01	44	OS08G0502700	Pyridoxal phosphate-dependent transferase, major region, subdomain 1 domain containing protein.	34645.2	-0.469825	0.13127	-3.57908	0.000344812	0.0301784
4	4530.OS08T0468700-00	40	OS08G0468700	Similar to Nitrate reductase [NADH] 1 (EC 1.7.1.1) (NR1).	1895.78	-0.930149	0.16914	-5.49928	3.81342e-08	2.51932e-05
5	4530.OS08T0468100-01	38	OS08G0468100	Similar to Nitrate reductase.	2633.86	-0.891175	0.184515	-4.82983	1.36648e-06	0.000458778
5	4530.OS11T0171300-01	38	OS11G0171300	Fructose-bisphosphate aldolase, chloroplast precursor (EC 4.1.2.13) (ALDP).	424500	-0.350091	0.101359	-3.45396	0.000552422	0.0435139
7	4530.OS06T0608700-01	36	OS06G0608700	Similar to Fructose-bisphosphate aldolase, cytoplasmic isozyme (EC 4.1.2.13).	21456	-0.489118	0.119969	-4.07703	4.56154e-05	0.00681901
8	4530.OS02T0735200-02	13	OS02G0735200	Glutamine synthetase shoot isozyme (EC 6.3.1.2) (Glutamate--ammonia ligase) (Clone lambda-GS28).	7354.42	-0.568899	0.167079	-3.40497	0.00066172	0.0491015
9	4530.OS03T0273800-01	12	OS03G0273800	HAD-superfamily hydrolase, subfamily IA, variant 3 domain containing protein.	2598.78	-0.714026	0.148163	-4.81918	1.44148e-06	0.000468594
10	4530.OS06T0668200-01	11	OS06G0668200	Similar to Phosphoglycerate kinase, cytosolic (EC 2.7.2.3).	447.863	-0.657151	0.190727	-3.44551	0.000569974	0.0442162
11	4530.OS01T0208700-01	10	OS01G0208700	Similar to Phosphoenolpyruvate carboxylase (Fragment).	3518.27	-0.45579	0.0879238	-5.18393	2.17264e-07	0.000120259
12	4530.OS01T0869800-01	8	OS01G0869800	22-kDa Photosystem II protein, Photoprotection	32812.5	-0.459186	0.114872	-3.99737	6.40505e-05	0.00886321
12	4530.OS07T0546000-01	8	OS07G0546000	Isopentenyl diphosphate isomerase, Isoprenoid biosynthesis	15082.8	-0.457063	0.114189	-4.00269	6.26262e-05	0.00878483
14	4530.OS02T0817600-02	7	OS02G0817600	AUX/IAA protein family protein.	1284.2	-0.53094	0.137515	-3.86096	0.000112943	0.0136868
14	4530.OS05T0480000-01	7	OS05G0480000	Serine/threonine protein kinase, Photosystem II (PSII) repair, Phosphorylation of PSII core protein	1630.87	-0.530403	0.121833	-4.35353	1.33961e-05	0.00261287
14	4530.OS07T0491900-00	7	OS07G0491900	Similar to CTF2A (Fragment).	316.182	-0.684165	0.175193	-3.9052	9.41477e-05	0.0117794
17	4530.OS01T0116400-01	6	OS01G0116400	Protein kinase, core domain containing protein.	640.202	0.934874	0.193768	4.82471	1.4021e-06	0.000463144
17	4530.OS02T0164900-01	6	OS02G0164900	Similar to Auxin response factor 3.	480.929	-0.56062	0.152775	-3.66958	0.000242953	0.0226167
17	4530.OS03T0834050-01	6	OS03G0834050	Haloacid dehalogenase-like APase, Low-Pi-responsive haloacid dehalogenase (HAD)-like hydrolase, Pi homeostasis	153.202	1.85923	0.31427	5.91602	3.29823e-09	3.37739e-06
17	4530.OS05T0582300-01	6	OS05G0582300	Similar to prenyl transferase.	6141.24	-0.538502	0.123018	-4.37743	1.20084e-05	0.0024111
	source	term_name	term_id	adjusted_p_value	negative_log10_of_adjusted_p_value	term_size	query_size	intersection_size	effective_domain_size	intersections
	KEGG	Carbon fixation in photosynthetic organisms	KEGG:00710	4.41756e-05	4.35482	64	13	5	3467	OS04G0234600,OS11G0171300,OS06G0608700,OS06G0668200,OS01G0208700
	KEGG	Nitrogen metabolism	KEGG:00910	0.00127952	2.89295	22	13	3	3467	OS08G0468700,OS08G0468100,OS02G0735200
	KEGG	Carbon metabolism	KEGG:01200	0.00143278	2.84382	218	13	6	3467	OS04G0234600,OS08G0502700,OS11G0171300,OS06G0608700,OS06G0668200,OS01G0208700
	KEGG	Metabolic pathways	KEGG:01100	0.03216	1.49268	1719	13	12	3467	OS04G0234600,OS08G0502700,OS08G0468700,OS08G0468100,OS11G0171300,OS06G0608700,OS02G0735200,OS06G0668200,OS01G0208700,OS01G0869800,OS07G0546000,OS03G0834050

## Sheet: Antonio_30x25
Top 20 in network STRING network ranked by MCC method
Rank	Name	Score	GeneID	Annotation	baseMean	log2FoldChange	lfcSE	stat	pvalue	padj
1	4530.OS06T0608700-01	6185	OS06G0608700	Similar to Fructose-bisphosphate aldolase, cytoplasmic isozyme (EC 4.1.2.13).	20911.2	-0.411995	0.118614	-3.47342	0.000513869	0.0215231
2	4530.OS02T0750100-00	6145	OS02G0750100	Similar to ATP synthase.	1974.58	-0.511545	0.109183	-4.68521	2.8e-06	0.00041183
3	4530.OS01T0869800-01	6048	OS01G0869800	22-kDa Photosystem II protein, Photoprotection	30487.1	-0.548113	0.102346	-5.3555	8.53203e-08	2.29731e-05
4	4530.OS02T0759900-01	6001	OS02G0759900	Similar to threonine endopeptidase.	7029.7	0.381829	0.11114	3.43558	0.000591283	0.0235116
5	4530.OS12T0575000-01	5805	OS12G0575000	Protein of unknown function DUF1118 family protein.	5025.63	-0.513362	0.158753	-3.23371	0.00122194	0.0392354
6	4530.OS03T0765900-01	5762	OS03G0765900	PetM of cytochrome b6/f complex subunit 7 domain containing protein.	3210.33	-0.488075	0.15252	-3.20007	0.00137392	0.0425217
7	4530.OS11T0621400-01	5342	OS11G0621400	Conserved hypothetical protein.	1531.53	-0.276157	0.08502	-3.24814	0.00116162	0.0380108
8	4530.OS03T0278900-01	5192	OS03G0278900	ATPase, F0 complex, subunit B/B', bacterial and chloroplast family protein.	14476.7	-0.561614	0.112636	-4.98608	6.16152e-07	0.000123545
9	4530.OS04T0419600-01	1465	OS04G0419600	Histone H3.	240.335	-0.635556	0.198162	-3.20725	0.0013401	0.0416115
9	4530.OS03T0390600-02	1465	OS06G0130900	Similar to Histone H3 (Fragment).	8001.31	-0.534134	0.158081	-3.37886	0.000727871	0.0268472
11	4530.OS07T0660200-01	1459	OS07G0660200	Similar to chromatin remodeling complex subunit.	1392.61	0.365027	0.109333	3.33867	0.000841804	0.0300499
12	4530.OS06T0258900-01	1404	OS06G0258900	NAD(P)-binding domain containing protein.	1137.61	0.456338	0.129044	3.53631	0.000405765	0.0182092
13	4530.OS09T0440300-01	1303	OS09G0440300	Aldehyde dehydrogenase, Seed maturation, Maintenance of viability during storage, Lysine catabolism	987.846	0.465385	0.133263	3.49224	0.000478996	0.0206121
14	4530.OS02T0647900-01	1168	OS02G0647900	Similar to Fatty aldehyde dehydrogenase 1.	254.142	-0.604678	0.168357	-3.59163	0.000328611	0.0155995
15	4530.OS07T0630800-03	930	OS07G0630800	Similar to Nodule-enhanced malate dehydrogenase.	1780.9	-0.676285	0.117911	-5.73556	9.71906e-09	3.98228e-06
16	4530.OS05T0408900-03	907	OS05G0408900	Similar to 1-deoxy-D-xylulose-5-phosphate synthase.	862.537	-1.02866	0.262426	-3.91982	8.86151e-05	0.00614051
17	4530.OS05T0455500-02	843	OS05G0455500	Similar to Delta-1-pyrroline-5-carboxylate synthetase.	780.891	0.610011	0.178948	3.40887	0.000652314	0.0249569
18	4530.OS02T0115900-02	825	OS02G0115900	Endosperm lumenal binding protein.	1852.77	-0.462359	0.146353	-3.1592	0.00158201	0.04718
19	4530.OS08T0500700-01	786	OS08G0500700	Similar to Heat shock protein 82.	6760.55	-0.692091	0.144646	-4.78473	1.71217e-06	0.000285585
20	4530.OS05T0574300-00	738	OS05G0574300	Similar to Histone H2B.2.	782.548	-0.554137	0.172557	-3.21132	0.00132126	0.0412618
		*OS06G0130900 correspond to "4530.OS03T0390600-02" on STARING protein database
	source	term_name	term_id	adjusted_p_value	negative_log10_of_adjusted_p_value	term_size	query_size	intersection_size	effective_domain_size	intersections
	KEGG	Arginine and proline metabolism	KEGG:00330	0.0022458	2.64863	39	9	3	3467	OS09G0440300,OS02G0647900,OS05G0455500
	KEGG	Histidine metabolism	KEGG:00340	0.0131532	1.88097	15	9	2	3467	OS09G0440300,OS02G0647900
	KEGG	Pyruvate metabolism	KEGG:00620	0.0220737	1.65612	84	9	3	3467	OS09G0440300,OS02G0647900,OS07G0630800
	KEGG	Lysine degradation	KEGG:00310	0.0313527	1.50372	23	9	2	3467	OS09G0440300,OS02G0647900

## Sheet: Colorado_TrtxMCP
Top 20 in network STRING network ranked by MCC method
Rank	Name	Score	GeneID	Annotation	baseMean	log2FoldChange	lfcSE	stat	pvalue	padj
1	4530.OS10T0495600-01	1148016233	OS10G0495600	Similar to DNA-directed RNA polymerase.	152.284	1.24765	0.36193	11.8383	0.00058026	0.0340671
2	4530.OS07T0435400-01	1147963839	OS07G0435400	Similar to WD40.	311.854	0.917573	0.185463	24.4719	7.54001e-07	0.000997493
3	4530.OS03T0300300-01	1147897494	OS03G0300300	WD40 repeat-like domain containing protein.	29.2491	2.02164	0.543899	13.9017	0.000192623	0.01998
4	4530.OS03T0699200-01	1147747526	OS03G0699200	BRCT domain containing protein.	450.591	0.990845	0.227159	18.9735	1.32549e-05	0.00505828
5	4530.OS11T0298400-01	1147648416	OS11G0298400	Protein of unknown function DUF663 domain containing protein.	287.754	0.913528	0.251629	13.1552	0.000286729	0.0241091
6	4530.OS03T0350300-01	1136609823	OS03G0350300	Similar to SAR DNA-binding protein-like protein.	335.7	0.982448	0.284593	11.8814	0.00056697	0.033585
7	4530.OS01T0104800-01	1136223374	OS01G0104800	Sas10/Utp3 family protein.	127.472	1.29868	0.340187	14.5376	0.000137389	0.0176845
8	4530.OS06T0137500-02	1132551360	OS06G0137500	Similar to predicted protein.	216.834	0.688917	0.183988	14.0386	0.0001791	0.0198959
9	4530.OS01T0238900-01	1103649894	OS01G0238900	Similar to Protein SOF1.	337.375	0.557127	0.169303	10.8334	0.000996866	0.0457969
10	4530.OS11T0594200-01	1056469704	OS11G0594200	Similar to Notchless gene homolog.	99.2452	1.50869	0.417153	13.0179	0.000308526	0.024787
11	4530.OS12T0609800-01	1045635864	OS12G0609800	WD40/YVTN repeat-like domain containing protein.	192.882	1.01193	0.303634	11.0835	0.00087098	0.0427815
12	4530.OS08T0484400-01	997965367	OS08G0484400	Bacterial Fmu (Sun)/eukaryotic nucleolar NOL1/Nop2p domain containing protein.	61.9813	1.27087	0.349665	13.2558	0.000271733	0.0238596
13	4530.OS03T0802700-01	569975282	OS03G0802700	RH27 helicase (Fragment).	159.227	1.44478	0.390574	13.5944	0.000226856	0.0220652
14	4530.OS09T0520700-01	566133172	OS09G0520700	Similar to RNA helicase.	584.838	0.786318	0.166214	22.3541	2.26723e-06	0.00224955
15	4530.OS12T0613500-01	54437065	OS12G0613500	SRP40, C-terminal domain containing protein.	259.138	0.798554	0.245632	10.557	0.00115747	0.0493953
16	4530.OS03T0125300-01	50808975	OS03G0125300	D111/G-patch domain containing protein.	815.112	0.728788	0.217092	11.2487	0.000796807	0.0406474
17	4530.OS10T0456900-01	44229827	OS10G0456900	Similar to Midasin.	155.387	1.41288	0.37948	13.7893	0.000204503	0.0204078
18	4530.OS02T0474700-01	40338900	OS02G0474700	Armadillo-like helical domain containing protein.	257.057	0.945025	0.181732	27.072	1.96012e-07	0.000486208
19	4530.OS04T0620700-01	14895360	OS04G0620700	Nucleolin-like protein, Salt stress response	706.789	0.583888	0.168985	11.9299	0.000552412	0.033585
20	4530.OS04T0492300-01	11396319	OS04G0492300	Similar to DNA-directed RNA polymerase II largest chain.	235.421	1.22027	0.277437	19.2815	1.12795e-05	0.00494665

## Sheet: Colorado_25x25MCP
Top 20 in network STRING network ranked by MCC method
Rank	Name	Score	GeneID	Annotation	baseMean	log2FoldChange	lfcSE	stat	pvalue	padj
1	4530.OS01T0908200-01	103840	OS01G0908200	Member of the Bric-a-Brac/Tramtrack/Broad (BTB) family, BT1/BT2 ortholog, Negative regulation of nitrate uptake and nitrogen use efficiency	903.127	0.65426	0.1937	3.37771	0.000730932	0.0448477
2	4530.OS03T0390600-02	103680	OS06G0130900	Similar to Histone H3 (Fragment).	16361.9	0.987664	0.111241	8.87858	6.77217e-19	5.41875e-15
3	4530.OS04T0419600-01	101280	OS04G0419600	Histone H3.	422.671	0.684198	0.198578	3.44548	0.000570036	0.0389833
4	4530.OS01T0835900-00	98048	OS01G0835900	Similar to Histone H4.	1870.94	0.958667	0.149988	6.39161	1.64143e-10	1.60662e-07
5	4530.OS05T0100500-01	97921	OS05G0100500	Similar to Debaryomyces hansenii chromosome F of strain CBS767 of Debaryomyces hansenii.	111.402	-1.26107	0.344286	-3.66286	0.000249419	0.0230568
6	4530.OS01T0153100-00	61994	OS01G0153100	Similar to Histone H2B-3 (Fragment).	3048.79	1.01285	0.142296	7.11792	1.09567e-12	1.94822e-09
7	4530.OS08T0490900-00	44232	OS08G0490900	Similar to Histone H2B.2.	236.938	0.879169	0.195239	4.50305	6.69846e-06	0.00146843
8	4530.OS12T0530000-01	25921	OS12G0530000	Similar to Histone H2A.	44.9826	1.47447	0.369741	3.98785	6.66753e-05	0.00904241
9	4530.OS03T0279200-01	25920	OS03G0279200	Similar to Histone H2A.	880.878	1.51909	0.220702	6.88301	5.85989e-12	8.52508e-09
9	4530.OS07T0545400-01	25920	OS07G0545400	Protein H2A.	12221	0.948955	0.11514	8.24177	1.69675e-16	6.78826e-13
9	4530.OS08T0427700-00	25920	OS08G0427700	Histone H2A.	125.25	1.35916	0.298577	4.55213	5.3106e-06	0.00123167
12	4530.OS05T0574300-00	23568	OS05G0574300	Similar to Histone H2B.2.	1307.7	1.12859	0.202169	5.5824	2.37221e-08	1.26542e-05
13	4530.OS01T0839500-00	21150	OS01G0839500	Histone-fold domain containing protein.	1191.18	0.718723	0.154659	4.64714	3.36573e-06	0.00088298
14	4530.OS01T0153300-00	20664	OS01G0153300	Similar to Histone H2B.1.	2948.49	1.00591	0.154384	6.51561	7.23934e-11	8.27508e-08
15	4530.OS02T0161900-01	7443	OS06G0681400	Ubiquitin domain containing protein.	27550.8	0.621176	0.122187	5.08383	3.69902e-07	0.00014066
16	4530.OS02T0175600-01	5768	OS02G0175600	Similar to 60S ribosomal protein L27a (Fragment).	380.569	0.583346	0.172405	3.38358	0.000715486	0.0442082
17	4530.OS04T0598200-00	5767	OS04G0598200	Similar to 60S ribosomal protein L12.	323.66	0.66707	0.1857	3.59219	0.000327916	0.0277105
18	4530.OS05T0169100-01	5766	OS05G0169100	Similar to 60S ribosomal protein L10 (QM protein homolog).	3793.96	0.381439	0.114339	3.33602	0.000849857	0.0485497
18	4530.OS07T0229900-02	5766	OS07G0229900	Ribosomal protein S12e domain containing protein.	690.507	0.491905	0.144124	3.41307	0.000642349	0.0419572
20	4530.OS08T0559200-01	5760	OS08G0559200	Similar to Ribosomal protein S25 (40S ribosomal 25S subunit).	543.432	0.701467	0.192962	3.63527	0.000277692	0.024561
		*OS06G0130900 correspond to "4530.OS03T0390600-02" on STARING protein database
		*OS06G0681400 correspond to "4530.OS02T0161900-01" on STRING database
	source	term_name	term_id	adjusted_p_value	negative_log10_of_adjusted_p_value	term_size	query_size	intersection_size	effective_domain_size	intersections
	KEGG	Ribosome	KEGG:03010	1.3374e-05	4.87374	205	5	5	3467	OS02G0175600,OS04G0598200,OS05G0169100,OS07G0229900,OS08G0559200

## Sheet: Colorado_30x30MCP
Top 20 in network STRING network - 1 ranked by MCC method
Rank	Name	Score	GeneID	Annotation	baseMean	log2FoldChange	lfcSE	stat	pvalue	padj
1	4530.OS01T0328400-01	1.53558e+116	OS01G0328400	Ubiquitin.	972.591	0.63131	0.162352	3.88854	0.00010085	0.00893174
1	4530.OS01T0348700-01	1.53558e+116	OS01G0348700	Similar to 60S ribosomal protein L23a (L25).	429.15	0.810554	0.158237	5.12241	3.01652e-07	0.000128306
1	4530.OS01T0679700-02	1.53558e+116	OS01G0679700	Similar to 60S ribosomal protein L37a.	914.67	0.536427	0.163227	3.28638	0.00101484	0.0444492
1	4530.OS01T0752300-01	1.53558e+116	OS01G0752300	Similar to 60S ribosomal protein L18a-1.	601.429	0.577997	0.148107	3.90255	9.51831e-05	0.0086651
1	4530.OS01T0815800-01	1.53558e+116	OS01G0815800	Similar to 60S ribosomal protein L24-A (L30A) (RP29) (YL21).	924.764	0.518859	0.151252	3.43042	0.000602652	0.0316769
1	4530.OS01T0896800-01	1.53558e+116	OS01G0896800	Ribosomal protein L18/L5 domain containing protein.	724.796	0.487336	0.122442	3.98014	6.88746e-05	0.00675775
1	4530.OS02T0102400-01	1.53558e+116	OS02G0102400	Ribosomal protein S5 family protein.	252.522	0.807701	0.243841	3.31241	0.000924944	0.0418334
1	4530.OS02T0287000-02	1.53558e+116	OS02G0287000	Similar to 40S ribosomal protein S3a (CYC07 protein).	810.003	0.476574	0.131117	3.63471	0.000278289	0.0189171
1	4530.OS02T0478600-01	1.53558e+116	OS02G0478600	Similar to 40S ribosomal protein S15A.	453.327	0.741698	0.154372	4.80463	1.55041e-06	0.000464097
1	4530.OS02T0622300-00	1.53558e+116	OS02G0622300	Ribosomal protein L14 family protein.	565.531	0.596251	0.174731	3.4124	0.000643938	0.0327741
1	4530.OS02T0699600-01	1.53558e+116	OS02G0699600	Similar to 60S ribosomal protein L12.	743.445	0.657593	0.151484	4.34099	1.41841e-05	0.00229821
1	4530.OS03T0390000-02	1.53558e+116	OS03G0390000	Similar to Ribosomal protein s6 RPS6-2.	783.92	0.601411	0.14829	4.05563	4.99992e-05	0.00545084
1	4530.OS03T0796501-00	1.53558e+116	OS03G0796501	Similar to 60S ribosomal protein L4 (L1).	649.5	0.516076	0.140486	3.67351	0.000239242	0.016901
1	4530.OS05T0207300-01	1.53558e+116	OS05G0207300	Similar to 60S ribosomal protein L11-2 (L16). Splice isoform 2.	487.568	0.588741	0.179325	3.2831	0.00102672	0.0445472
1	4530.OS05T0477300-03	1.53558e+116	OS05G0477300	Ribosomal protein S26e domain containing protein.	914.529	0.721124	0.122117	5.90519	3.5225e-09	3.56742e-06
1	4530.OS07T0674200-01	1.53558e+116	OS07G0674200	Similar to 60S ribosomal protein L22-2.	695.172	0.619001	0.119454	5.18193	2.19597e-07	0.000104013
1	4530.OS08T0130500-01	1.53558e+116	OS08G0130500	60S acidic ribosomal protein P0.	1170.29	0.576086	0.159942	3.60183	0.00031598	0.0202928
1	4530.OS08T0559200-01	1.53558e+116	OS08G0559200	Similar to Ribosomal protein S25 (40S ribosomal 25S subunit).	564.633	0.632754	0.194504	3.25318	0.00114123	0.047536
1	4530.OS10T0170200-01	1.53558e+116	OS10G0170200	Similar to 40S ribosomal protein S20 (S22) (Fragment).	738.002	0.680683	0.15961	4.26468	2.00192e-05	0.00285128
1	4530.OS11T0168200-01	1.53558e+116	OS11G0168200	Ribosomal large subunit protein L3B, Regulation of leaf morphology and plant architecture	1067.94	0.613103	0.160832	3.81208	0.000137801	0.0109135

## Sheet: Colorado_30x25
Top 20 in network STRING network - 2 ranked by MCC method
Rank	Name	Score	GeneID	Annotation	baseMean	log2FoldChange	lfcSE	stat	pvalue	padj
1	4530.OS07T0509800-01	127	OS07G0509800	Similar to adenosine 5'-phosphosulfate reductase 2.	13080.1	-0.950096	0.202237	-4.69794	2.62795e-06	0.000579985
2	4530.OS01T0978100-01	85	OS01G0978100	Similar to Cysteine synthase, mitochondrial precursor (EC 2.5.1.47) (O- acetylserine sulfhydrylase) (O-acetylserine (Thiol)-lyase) (CSase C) (CS-C) (OAS-TL C) (AtCS-C).	3349.26	-0.569805	0.173642	-3.2815	0.00103257	0.0453674
3	4530.OS03T0202001-01	80	OS03G0202001	Similar to Adenylyl-sulfate kinase.	194.227	0.670675	0.206777	3.24347	0.00118085	0.049768
4	4530.OS02T0187800-01	78	OS02G0187800	Cinnamyl-alcohol dehydrogenase, Lignin biosynthesis, Monolignol biosynthesis	82.2626	-2.85475	0.47371	-6.02638	1.67677e-09	1.3605e-06
5	4530.OS12T0625000-01	72	OS12G0625000	Similar to Cysteine synthase.	2192.91	-0.951726	0.233523	-4.07551	4.59136e-05	0.00480804
6	4530.OS02T0626400-01	58	OS02G0626400	Phenylalanine ammonia-lyase (EC 4.3.1.5).	1449.65	-1.87076	0.269694	-6.9366	4.0166e-12	1.03051e-08
6	4530.OS05T0320700-02	58	OS05G0320700	Similar to Cytochrome P450.	425.131	-0.633545	0.176731	-3.58479	0.000337347	0.0206971
8	4530.OS08T0498100-01	49	OS08G0498100	Similar to Caffeoyl-CoA O-methyltransferase 2 (EC 2.1.1.104) (Trans-caffeoyl-CoA 3-O-methyltransferase 2) (CCoAMT-2) (CCoAOMT-2).	802.504	-1.47184	0.32831	-4.48308	7.35732e-06	0.00123115
9	4530.OS08T0157500-01	40	OS08G0157500	Caffeic acid O-methyltransferase, Flavonoid 3'-O-methyltransferase, Melatonin biosynthesis, Tricin biosynthesis	1264.83	-1.15333	0.198251	-5.81754	5.972e-09	3.95404e-06
10	4530.OS04T0106300-01	37	OS04G0106300	Arginine hydrolysis enzyme, Arginase, Panicle development and grain production	665.801	-0.461447	0.131219	-3.51661	0.000437102	0.0248518
11	4530.OS10T0550900-01	32	OS10G0550900	Proline oxidase domain containing protein.	615.537	-0.990568	0.134989	-7.33812	2.16622e-13	6.35166e-10
12	4530.OS01T0323600-01	31	OS01G0323600	Similar to S-adenosylmethionine synthase 2.	3888.9	-1.02137	0.188914	-5.40654	6.42546e-08	2.93072e-05
13	4530.OS01T0207300-00	30	OS01G0207300	Similar to S-adenosylmethionine synthetase 1 (EC 2.5.1.6) (Methionine adenosyltransferase 1) (AdoMet synthetase 1). Splice isoform 2.	26.017	-1.99502	0.535232	-3.72739	0.000193474	0.0141319
13	4530.OS07T0477250-00	30	OS07G0477250	Similar to S-adenosylmethionine synthetase 2.	62.5017	-1.582	0.410466	-3.85416	0.000116126	0.00982623
15	4530.OS02T0611800-01	28	OS02G0611800	Similar to Hydroxyanthranilate hydroxycinnamoyltransferase 3.	201.834	-1.22181	0.299133	-4.08451	4.417e-05	0.00467314
16	4530.OS03T0276500-01	24	OS03G0276500	Similar to Heat shock protein 70.	8995.92	-0.469299	0.106293	-4.41512	1.00953e-05	0.00151245
16	4530.OS04T0683850-00	24	OS04G0683850	Similar to Glutathione peroxidase.	171.184	1.13318	0.297439	3.80978	0.000139089	0.0111953
18	4530.OS01T0591300-01	22	OS01G0591300	Similar to Cytosolic aldehyde dehydrogenase RF2D.	1773.92	-0.420764	0.123419	-3.40924	0.000651452	0.0327722
19	4530.OS02T0813500-01	21	OS02G0813500	Glutathione reductase, cytosolic (EC 1.8.1.7) (GR) (GRase).	1941.46	-0.633775	0.130348	-4.86219	1.16093e-06	0.000309455
20	4530.OS09T0544900-01	18	OS09G0544900	MaoC-like dehydratase domain containing protein.	387.547	-0.572614	0.148587	-3.85372	0.000116335	0.00982623
	source	term_name	term_id	adjusted_p_value	negative_log10_of_adjusted_p_value	term_size	query_size	intersection_size	effective_domain_size	intersections
	KEGG	Phenylpropanoid biosynthesis	KEGG:00940	0.00111742	2.95178	136	12	5	3467	OS02G0187800,OS02G0626400,OS05G0320700,OS08G0157500,OS01G0591300
	KEGG	Biosynthesis of secondary metabolites	KEGG:01110	0.0230627	1.63709	991	12	9	3467	OS01G0978100,OS02G0187800,OS02G0626400,OS05G0320700,OS08G0157500,OS04G0106300,OS10G0550900,OS01G0323600,OS01G0591300

## Sheet: Colorado_30MCPx25MCP
Top 20 in network STRING network - 3 ranked by MCC method
Rank	Name	Score	GeneID	Annotation	baseMean	log2FoldChange	lfcSE	stat	pvalue	padj
1	4530.OS03T0343300-01	5.31738e+45	OS03G0343300	Small-subunit processome, Utp14 domain containing protein.	173.782	0.799397	0.200297	3.99106	6.57787e-05	0.00263017
1	4530.OS03T0598200-01	5.31738e+45	OS03G0598200	Nop14-like protein family protein.	411.082	0.614768	0.166369	3.6952	0.000219713	0.00615383
1	4530.OS03T0699200-01	5.31738e+45	OS03G0699200	BRCT domain containing protein.	518.262	0.906288	0.178331	5.08205	3.73384e-07	4.9665e-05
1	4530.OS03T0831100-01	5.31738e+45	OS03G0831100	Armadillo-like helical domain containing protein.	152.5	0.818983	0.227745	3.59605	0.000323084	0.00805154
1	4530.OS07T0435400-01	5.31738e+45	OS07G0435400	Similar to WD40.	333.497	0.760585	0.160062	4.75181	2.01603e-06	0.000189134
1	4530.OS11T0298400-01	5.31738e+45	OS11G0298400	Protein of unknown function DUF663 domain containing protein.	295.869	0.731173	0.212241	3.44501	0.000571046	0.0117793
1	4530.OS12T0170700-01	5.31738e+45	OS12G0170700	Conserved hypothetical protein.	199.588	0.769501	0.238077	3.23215	0.0012286	0.019665
8	4530.OS03T0300300-01	5.31738e+45	OS03G0300300	WD40 repeat-like domain containing protein.	36.936	1.42839	0.401844	3.5546	0.000378551	0.00896476
9	4530.OS05T0567400-01	5.31738e+45	OS05G0567400	Ribosomal RNA methyltransferase J domain containing protein.	503.538	0.530061	0.155113	3.41726	0.000632554	0.0126798
10	4530.OS03T0151700-01	5.31738e+45	OS03G0151700	Similar to WD repeat protein (Fragment).	204.428	0.847985	0.233877	3.62578	0.000288092	0.00748586
11	4530.OS06T0644600-01	5.31738e+45	OS06G0644600	Similar to predicted protein.	155.975	0.717074	0.223087	3.21433	0.00130751	0.0205356
12	4530.OS11T0594200-01	5.31738e+45	OS11G0594200	Similar to Notchless gene homolog.	108.139	1.02278	0.336292	3.04134	0.00235527	0.0310062
13	4530.OS11T0176200-01	5.31738e+45	OS11G0176200	Similar to HUA enhancer 2.	234.3	0.5379	0.186912	2.87783	0.00400421	0.0441617
14	4530.OS07T0531700-01	5.31738e+45	OS07G0531700	NUC153 domain containing protein.	282.919	0.533026	0.174203	3.0598	0.00221486	0.0296833
15	4530.OS01T0957900-01	5.31738e+45	OS01G0957900	Armadillo-type fold domain containing protein.	174.567	0.581207	0.203295	2.85894	0.00425061	0.0459401
16	4530.OS02T0782100-01	5.31738e+45	OS02G0782100	Uncharacterised domain NUC173 domain containing protein.	252.005	0.590085	0.160915	3.66705	0.000245361	0.00662289
17	4530.OS10T0495600-01	5.31738e+45	OS10G0495600	Similar to DNA-directed RNA polymerase.	179.578	0.859434	0.220699	3.89414	9.85482e-05	0.00347382
18	4530.OS03T0333100-01	5.31738e+45	OS03G0333100	Protein of unknown function DUF663 domain containing protein.	204.928	0.774668	0.252194	3.07171	0.00212836	0.0290172
19	4530.OS06T0137500-02	5.31738e+45	OS06G0137500	Similar to predicted protein.	223.7	0.54019	0.167073	3.23326	0.00122386	0.0196648
20	4530.OS07T0203300-01	5.31738e+45	OS07G0203300	Nucleic acid-binding, OB-fold domain containing protein.	107.599	1.31001	0.321316	4.07701	4.5618e-05	0.00204698
